# Supplementary material for: Cyanoexosortase B is essential for motility, biofilm formation, and scytonemin production in a filamentous cyanobacterium
Source: mSphere. 2025 May 13;10(6):e01006-24. doi: 10.1128/msphere.01006-24 (PMC12188702; doi:10.1128/msphere.01006-24)
Supplement: Data Set S1 — Exoproteome analysis of the wild-type and crtB mutant strains. [file msphere.01006-24-s0001.xlsx]

## Sheet: (A) parameters
Parameter	Value
Version	2.0.3.0
User name	oldlab
Machine name	BLUESPRUCE
Date of writing	2023-09-16 08:57:10
Include contaminants	TRUE
PSM FDR	0.01
PSM FDR Crosslink	0.01
Protein FDR	0.01
Site FDR	0.01
Use Normalized Ratios For Occupancy	TRUE
Min. peptide Length	7
Min. score for unmodified peptides	0
Min. score for modified peptides	40
Min. delta score for unmodified peptides	0
Min. delta score for modified peptides	6
Min. unique peptides	0
Min. razor peptides	1
Min. peptides	1
Use only unmodified peptides and	TRUE
Modifications included in protein quantification	Oxidation (M);Acetyl (Protein N-term)
Peptides used for protein quantification	Razor
Discard unmodified counterpart peptides	TRUE
Label min. ratio count	2
Use delta score	FALSE
iBAQ	TRUE
iBAQ log fit	TRUE
Match between runs	FALSE
Find dependent peptides	FALSE
Fasta file	C:\Users\oldlab\Desktop\Fasta files\uniprot_Nostoc_punctiforme_UP000001191.fasta
Decoy mode	revert
Include contaminants	TRUE
Advanced ratios	TRUE
Fixed andromeda index folder
Combined folder location
Second peptides	TRUE
Stabilize large LFQ ratios	TRUE
Separate LFQ in parameter groups	TRUE
Require MS/MS for LFQ comparisons	TRUE
Calculate peak properties	FALSE
Main search max. combinations	200
Advanced site intensities	TRUE
Write msScans table	FALSE
Write msmsScans table	TRUE
Write ms3Scans table	TRUE
Write allPeptides table	TRUE
Write mzRange table	TRUE
Write DIA fragments table	FALSE
Write DIA fragments quant table	FALSE
Write pasefMsmsScans table	TRUE
Write accumulatedMsmsScans table	TRUE
Max. peptide mass [Da]	4600
Min. peptide length for unspecific search	8
Max. peptide length for unspecific search	25
Razor protein FDR	TRUE
Disable MD5	FALSE
Max mods in site table	3
Match unidentified features	FALSE
Epsilon score for mutations
Evaluate variant peptides separately	TRUE
Variation mode	None
MS/MS tol. (FTMS)	20 ppm
Top MS/MS peaks per Da interval. (FTMS)	12
Da interval. (FTMS)	100
MS/MS deisotoping (FTMS)	TRUE
MS/MS deisotoping tolerance (FTMS)	7
MS/MS deisotoping tolerance unit (FTMS)	ppm
MS/MS higher charges (FTMS)	TRUE
MS/MS water loss (FTMS)	TRUE
MS/MS ammonia loss (FTMS)	TRUE
MS/MS dependent losses (FTMS)	TRUE
MS/MS recalibration (FTMS)	FALSE
MS/MS tol. (ITMS)	0.5 Da
Top MS/MS peaks per Da interval. (ITMS)	8
Da interval. (ITMS)	100
MS/MS deisotoping (ITMS)	FALSE
MS/MS deisotoping tolerance (ITMS)	0.15
MS/MS deisotoping tolerance unit (ITMS)	Da
MS/MS higher charges (ITMS)	TRUE
MS/MS water loss (ITMS)	TRUE
MS/MS ammonia loss (ITMS)	TRUE
MS/MS dependent losses (ITMS)	TRUE
MS/MS recalibration (ITMS)	FALSE
MS/MS tol. (TOF)	40 ppm
Top MS/MS peaks per Da interval. (TOF)	10
Da interval. (TOF)	100
MS/MS deisotoping (TOF)	TRUE
MS/MS deisotoping tolerance (TOF)	0.01
MS/MS deisotoping tolerance unit (TOF)	Da
MS/MS higher charges (TOF)	TRUE
MS/MS water loss (TOF)	TRUE
MS/MS ammonia loss (TOF)	TRUE
MS/MS dependent losses (TOF)	TRUE
MS/MS recalibration (TOF)	FALSE
MS/MS tol. (Unknown)	20 ppm
Top MS/MS peaks per Da interval. (Unknown)	12
Da interval. (Unknown)	100
MS/MS deisotoping (Unknown)	TRUE
MS/MS deisotoping tolerance (Unknown)	7
MS/MS deisotoping tolerance unit (Unknown)	ppm
MS/MS higher charges (Unknown)	TRUE
MS/MS water loss (Unknown)	TRUE
MS/MS ammonia loss (Unknown)	TRUE
MS/MS dependent losses (Unknown)	TRUE
MS/MS recalibration (Unknown)	FALSE
Site tables	Oxidation (M)Sites.txt

## Sheet: (B) summary
Raw file	Experiment	Enzyme	Enzyme mode	Enzyme first search	Enzyme mode first search	Use enzyme first search	Variable modifications	Fixed modifications	Multi modifications	Variable modifications first search	Use variable modifications first search	Requantify	Multiplicity	Max. missed cleavages	Labels0	LC-MS run type	Time-dependent recalibration	MS	MS/MS	MS3	MS/MS submitted	MS/MS submitted (SIL)	MS/MS submitted (ISO)	MS/MS submitted (PEAK)	MS/MS identified	MS/MS identified (SIL)	MS/MS identified (ISO)	MS/MS identified (PEAK)	MS/MS identified [%]	MS/MS identified (SIL) [%]	MS/MS identified (ISO) [%]	MS/MS identified (PEAK) [%]	Peptide sequences identified	Peaks	Peaks sequenced	Peaks sequenced [%]	Peaks repeatedly sequenced	Peaks repeatedly sequenced [%]	Isotope patterns	Isotope patterns sequenced	Isotope patterns sequenced (z>1)	Isotope patterns sequenced [%]	Isotope patterns sequenced (z>1) [%]	Isotope patterns repeatedly sequenced	Isotope patterns repeatedly sequenced [%]	Recalibrated	Av. absolute mass deviation [ppm]	Mass standard deviation [ppm]	Av. absolute mass deviation [mDa]
CCE20230614_Doug_Risser_UCCS_delta456_hfx1	delta456_1	Trypsin/P	Specific			FALSE	Oxidation (M);Acetyl (Protein N-term)	Carbamidomethyl (C)			FALSE	FALSE	1	2		Standard		5514	39291	0	41148	37434	0	3714	18898	18554	0	344	46	50	0	9.3	7943	740618	20782	2.8	9000	43	98493	18715	18483	19	25	9060	48	+	0.42273	0.61259	0.26534
CCE20230906_Doug_Risser_UCCS_delta456_2_hfx1	delta456_2	Trypsin/P	Specific			FALSE	Oxidation (M);Acetyl (Protein N-term)	Carbamidomethyl (C)			FALSE	FALSE	1	2		Standard		4963	24814	0	27107	22521	0	4586	6637	6500	0	137	24	29	0	3	3203	583444	13654	2.3	5231	38	72946	11723	11354	16	28	5092	43	+	0.42449	0.62182	0.23655
CCE20230906_Doug_Risser_UCCS_delta456_3_hfx1	delta456_3	Trypsin/P	Specific			FALSE	Oxidation (M);Acetyl (Protein N-term)	Carbamidomethyl (C)			FALSE	FALSE	1	2		Standard		4813	25833	0	28008	23658	0	4350	7766	7593	0	173	28	32	0	4	3636	590683	14183	2.4	5400	38	76773	12323	11979	16	27	5233	42	+	0.43942	0.6395	0.2546
CCE20230614_Doug_Risser_UCCS_WT_hfx1	WT_1	Trypsin/P	Specific			FALSE	Oxidation (M);Acetyl (Protein N-term)	Carbamidomethyl (C)			FALSE	FALSE	1	2		Standard		5480	39319	0	41143	37495	0	3648	17298	16934	0	364	42	45	0	10	7170	741800	20327	2.7	8799	43	98976	18293	18018	18	25	8837	48	+	0.43345	0.63713	0.28052
CCE20230906_Doug_Risser_UCCS_WT2_hfx1	WT_2	Trypsin/P	Specific			FALSE	Oxidation (M);Acetyl (Protein N-term)	Carbamidomethyl (C)			FALSE	FALSE	1	2		Standard		4918	27296	0	29186	25406	0	3780	10980	10723	0	257	38	42	0	6.8	5218	610074	15630	2.6	6064	39	85068	13803	13520	16	25	5986	43	+	0.43445	0.63681	0.25069
CCE20230906_Doug_Risser_UCCS_WT3_hfx1	WT_3	Trypsin/P	Specific			FALSE	Oxidation (M);Acetyl (Protein N-term)	Carbamidomethyl (C)			FALSE	FALSE	1	2		Standard		5051	31145	0	32701	29589	0	3112	14039	13816	0	223	43	47	0	7.2	6544	612016	17430	2.8	6773	39	87871	15723	15482	18	25	6767	43	+	0.43236	0.62294	0.26161
Total																		30739	187698	0	199293	176103	0	23190	75618	74120	0	1498	38	42	0	6.5	10372	3878635					520127	90580	88836	17	25	40975	45		0.43063	0.62737	0.26185
			delta456_1	delta456_2	delta456_3	WT_1	WT_2	WT_3
		Peptide IDs	8099	3301	3762	7302	5352	6701
		Protein IDs	1378	875	881	1295	1092	1244
[truncated: 2 more columns]

## Sheet: (C) proteinGroups
Protein IDs	Majority protein IDs	Peptide counts (all)	Peptide counts (razor+unique)	Peptide counts (unique)	Fasta headers	Number of proteins	Peptides	Razor + unique peptides	Unique peptides	Peptides delta456_1	Peptides delta456_2	Peptides delta456_3	Peptides WT_1	Peptides WT_2	Peptides WT_3	Razor + unique peptides delta456_1	Razor + unique peptides delta456_2	Razor + unique peptides delta456_3	Razor + unique peptides WT_1	Razor + unique peptides WT_2	Razor + unique peptides WT_3	Unique peptides delta456_1	Unique peptides delta456_2	Unique peptides delta456_3	Unique peptides WT_1	Unique peptides WT_2	Unique peptides WT_3	Sequence coverage [%]	Unique + razor sequence coverage [%]	Unique sequence coverage [%]	Mol. weight [kDa]	Sequence length	Sequence lengths	Q-value	Score	Sequence coverage delta456_1 [%]	Sequence coverage delta456_2 [%]	Sequence coverage delta456_3 [%]	Sequence coverage WT_1 [%]	Sequence coverage WT_2 [%]	Sequence coverage WT_3 [%]	Intensity	Intensity delta456_1	Intensity delta456_2	Intensity delta456_3	Intensity WT_1	Intensity WT_2	Intensity WT_3	iBAQ peptides
B2IT03	B2IT03	4	4	4	tr|B2IT03|B2IT03_NOSP7 Uncharacterized protein OS=Nostoc punctiforme (strain ATCC 29133 / PCC 73102) OX=63737 GN=Npun_R0749 PE=4 SV=1	1	4	4	4	4	0	0	3	1	2	4	0	0	3	1	2	4	0	0	3	1	2	33.8	33.8	33.8	15.705	139	139	0	32.7	33.8	0	0	18.7	5.8	18.7	591120000	286700000	0	0	241990000	8343600	54083000	7
B2IT16	B2IT16	5	5	5	tr|B2IT16|B2IT16_NOSP7 HAD-superfamily hydrolase, subfamily IA, variant 1 OS=Nostoc punctiforme (strain ATCC 29133 / PCC 73102) OX=63737 GN=Npun_F0767 PE=4 SV=1	1	5	5	5	5	3	4	3	4	3	5	3	4	3	4	3	5	3	4	3	4	3	28.8	28.8	28.8	23.615	222	222	0	25.974	28.8	16.7	23.9	17.1	23.9	17.1	964760000	422900000	32843000	41700000	268520000	80876000	117920000	8
B2IT17	B2IT17	3	3	3	tr|B2IT17|B2IT17_NOSP7 MoaD family protein OS=Nostoc punctiforme (strain ATCC 29133 / PCC 73102) OX=63737 GN=Npun_R0768 PE=4 SV=1	1	3	3	3	3	1	2	3	1	2	3	1	2	3	1	2	3	1	2	3	1	2	39.6	39.6	39.6	9.8619	91	91	0	9.8845	39.6	11	24.2	39.6	11	24.2	2.0671e+09	762350000	31440000	34073000	984020000	39390000	215800000	4
B2IT19	B2IT19	20	20	20	tr|B2IT19|B2IT19_NOSP7 Conserved repeat domain protein OS=Nostoc punctiforme (strain ATCC 29133 / PCC 73102) OX=63737 GN=Npun_F0770 PE=4 SV=1	1	20	20	20	10	10	10	17	12	13	10	10	10	17	12	13	10	10	10	17	12	13	43.5	43.5	43.5	84.903	829	829	0	323.31	22.8	16.4	22.7	43.1	20.7	29.9	56683000000	3.5658e+09	824820000	1321000000	37320000000	4.0553e+09	9597000000	18
B2IT20	B2IT20	9	9	9	tr|B2IT20|B2IT20_NOSP7 Conserved repeat domain protein OS=Nostoc punctiforme (strain ATCC 29133 / PCC 73102) OX=63737 GN=Npun_F0771 PE=4 SV=1	1	9	9	9	5	1	0	5	7	6	5	1	0	5	7	6	5	1	0	5	7	6	42.8	42.8	42.8	20.43	187	187	0	14.092	23	4.3	0	23.5	34.8	28.9	289100000	125240000	2311300	0	86536000	29399000	45614000	13
B2IT21	B2IT21	3	3	3	tr|B2IT21|B2IT21_NOSP7 Conserved repeat domain protein OS=Nostoc punctiforme (strain ATCC 29133 / PCC 73102) OX=63737 GN=Npun_F0772 PE=4 SV=1	1	3	3	3	0	0	0	3	0	0	0	0	0	3	0	0	0	0	0	3	0	0	7.2	7.2	7.2	55.645	516	516	0.0066667	1.4656	0	0	0	7.2	0	0	57954000	0	0	0	57954000	0	0	20
B2IT22	B2IT22	10	10	10	tr|B2IT22|B2IT22_NOSP7 TonB-dependent receptor OS=Nostoc punctiforme (strain ATCC 29133 / PCC 73102) OX=63737 GN=Npun_F0773 PE=4 SV=1	1	10	10	10	4	0	0	5	5	6	4	0	0	5	5	6	4	0	0	5	5	6	8.2	8.2	8.2	151.65	1384	1384	0	44.968	3.3	0	0	4.7	3.9	4.8	393660000	166270000	0	0	138990000	30353000	58039000	72
B2IT23	B2IT23	7	7	7	tr|B2IT23|B2IT23_NOSP7 Conserved repeat domain protein OS=Nostoc punctiforme (strain ATCC 29133 / PCC 73102) OX=63737 GN=Npun_F0774 PE=4 SV=1	1	7	7	7	3	0	3	7	5	5	3	0	3	7	5	5	3	0	3	7	5	5	12	12	12	84.617	809	809	0	94.02	3.6	0	4.3	12	6.8	6.8	1096400000	127720000	0	22974000	610720000	111910000	223060000	16
B2IT35	B2IT35	4	4	4	tr|B2IT35|B2IT35_NOSP7 RNP-1 like RNA-binding protein OS=Nostoc punctiforme (strain ATCC 29133 / PCC 73102) OX=63737 GN=Npun_F0787 PE=4 SV=1	1	4	4	4	4	2	2	3	2	3	4	2	2	3	2	3	4	2	2	3	2	3	35	35	35	11.02	100	100	0	27.435	35	18	18	30	18	30	1.8904e+09	877340000	29616000	22401000	696440000	50724000	213860000	6
B2IT54	B2IT54	1	1	1	tr|B2IT54|B2IT54_NOSP7 Uncharacterized protein OS=Nostoc punctiforme (strain ATCC 29133 / PCC 73102) OX=63737 GN=Npun_F0813 PE=4 SV=1	1	1	1	1	0	0	0	0	0	1	0	0	0	0	0	1	0	0	0	0	0	1	5.5	5.5	5.5	25.117	219	219	0	2.8706	0	0	0	0	0	5.5	9948300	0	0	0	0	0	9948300	14
B2IT56	B2IT56	4	4	4	tr|B2IT56|B2IT56_NOSP7 Transposase OS=Nostoc punctiforme (strain ATCC 29133 / PCC 73102) OX=63737 GN=Npun_F0815 PE=4 SV=1	1	4	4	4	3	0	0	2	0	1	3	0	0	2	0	1	3	0	0	2	0	1	9.6	9.6	9.6	37.966	334	334	0	15.892	6.6	0	0	6.6	0	3	115840000	64739000	0	0	42525000	0	8577400	12
B2IT58	B2IT58	3	3	3	tr|B2IT58|B2IT58_NOSP7 Uncharacterized protein OS=Nostoc punctiforme (strain ATCC 29133 / PCC 73102) OX=63737 GN=Npun_F0817 PE=4 SV=1	1	3	3	3	0	0	0	0	3	1	0	0	0	0	3	1	0	0	0	0	3	1	18.4	18.4	18.4	18.205	179	179	0	4.9453	0	0	0	0	18.4	5	17928000	0	0	0	0	17928000	0	8
B2IT59	B2IT59	15	15	15	tr|B2IT59|B2IT59_NOSP7 assimilatory sulfite reductase (ferredoxin) OS=Nostoc punctiforme (strain ATCC 29133 / PCC 73102) OX=63737 GN=Npun_F0818 PE=3 SV=1	1	15	15	15	9	5	8	4	1	1	9	5	8	4	1	1	9	5	8	4	1	1	21.9	21.9	21.9	72.058	638	638	0	22.772	13.5	7.7	11.6	6.4	1.6	1.4	526090000	277320000	15431000	28836000	190590000	0	13918000	39
B2IT64	B2IT64	1	1	1	sp|B2IT64|URE3_NOSP7 Urease subunit gamma OS=Nostoc punctiforme (strain ATCC 29133 / PCC 73102) OX=63737 GN=ureA PE=3 SV=1	1	1	1	1	1	1	0	1	1	1	1	1	0	1	1	1	1	1	0	1	1	1	9	9	9	11.054	100	100	0.0020819	1.9909	9	9	0	9	9	9	160800000	40868000	5806000	0	47510000	29673000	36939000	6
B2IT65	B2IT65	3	3	3	sp|B2IT65|URE2_NOSP7 Urease subunit beta OS=Nostoc punctiforme (strain ATCC 29133 / PCC 73102) OX=63737 GN=ureB PE=3 SV=1	1	3	3	3	2	3	3	2	3	3	2	3	3	2	3	3	2	3	3	2	3	3	28.7	28.7	28.7	11.147	101	101	0	6.2433	20.8	28.7	28.7	20.8	28.7	28.7	435500000	115230000	12813000	21448000	130700000	47136000	108170000	7
B2IT66	B2IT66	7	7	7	sp|B2IT66|URE1_NOSP7 Urease subunit alpha OS=Nostoc punctiforme (strain ATCC 29133 / PCC 73102) OX=63737 GN=ureC PE=3 SV=1	1	7	7	7	6	2	2	5	5	6	6	2	2	5	5	6	6	2	2	5	5	6	16.8	16.8	16.8	61.427	571	571	0	65.837	15.1	3.2	3.2	12.1	12.1	13.8	705980000	254360000	7932000	12611000	216270000	67932000	146870000	18
B2IT67	B2IT67	2	2	2	tr|B2IT67|B2IT67_NOSP7 DUF1902 domain-containing protein OS=Nostoc punctiforme (strain ATCC 29133 / PCC 73102) OX=63737 GN=Npun_F0826 PE=4 SV=1	1	2	2	2	1	1	1	1	1	2	1	1	1	1	1	2	1	1	1	1	1	2	23.7	23.7	23.7	8.5806	76	76	0	3.6321	13.2	10.5	10.5	13.2	10.5	23.7	25900000	0	3230800	2720200	0	3852700	16097000	4
B2IT68	B2IT68	4	4	4	tr|B2IT68|B2IT68_NOSP7 YcfA family protein OS=Nostoc punctiforme (strain ATCC 29133 / PCC 73102) OX=63737 GN=Npun_F0827 PE=3 SV=1	1	4	4	4	2	2	3	1	2	3	2	2	3	1	2	3	2	2	3	1	2	3	37.3	37.3	37.3	8.6237	75	75	0	19.014	25.3	20	26.7	16	17.3	26.7	151800000	60039000	9154600	8507400	46343000	3974500	23779000	5
B2IT69	B2IT69	42	42	37	tr|B2IT69|B2IT69_NOSP7 Chaperonin GroEL OS=Nostoc punctiforme (strain ATCC 29133 / PCC 73102) OX=63737 GN=groEL PE=3 SV=1	1	42	42	37	29	17	20	30	35	38	29	17	20	30	35	38	25	13	16	26	30	34	81.2	81.2	75	57.808	544	544	0	323.31	57.9	33.3	36.4	66.5	59.4	79	52602000000	12752000000	792390000	2267000000	11057000000	6.7399e+09	18994000000	30
B2IT70	B2IT70	9	9	9	sp|B2IT70|CH10_NOSP7 Co-chaperonin GroES OS=Nostoc punctiforme (strain ATCC 29133 / PCC 73102) OX=63737 GN=groES PE=3 SV=1	1	9	9	9	8	3	3	7	4	5	8	3	3	7	4	5	8	3	3	7	4	5	72.8	72.8	72.8	11.066	103	103	0	56.956	72.8	33	37.9	72.8	44.7	60.2	16248000000	8762300000	35179000	53203000	7.0325e+09	61969000	302800000	7
B2IT72	B2IT72	10	10	10	tr|B2IT72|B2IT72_NOSP7 Two component transcriptional regulator, LuxR family OS=Nostoc punctiforme (strain ATCC 29133 / PCC 73102) OX=63737 GN=Npun_F0832 PE=4 SV=1	1	10	10	10	9	2	3	10	4	7	9	2	3	10	4	7	9	2	3	10	4	7	47.6	47.6	47.6	25.587	225	225	0	86.883	47.6	10.2	15.1	47.6	18.2	40.9	10994000000	4455800000	30395000	38211000	5519300000	115690000	835040000	12
B2IT82	B2IT82	1	1	1	sp|B2IT82|RL32_NOSP7 50S ribosomal protein L32 OS=Nostoc punctiforme (strain ATCC 29133 / PCC 73102) OX=63737 GN=rpmF PE=3 SV=1	1	1	1	1	1	0	0	0	0	0	1	0	0	0	0	0	1	0	0	0	0	0	26.3	26.3	26.3	6.4763	57	57	0	3.1549	26.3	0	0	0	0	0	43290000	43290000	0	0	0	0	0	2
B2IT87	B2IT87	6	6	6	sp|B2IT87|DAPA_NOSP7 4-hydroxy-tetrahydrodipicolinate synthase OS=Nostoc punctiforme (strain ATCC 29133 / PCC 73102) OX=63737 GN=dapA PE=3 SV=1	1	6	6	6	4	3	3	5	5	6	4	3	3	5	5	6	4	3	3	5	5	6	20.4	20.4	20.4	31.382	294	294	0	28.207	16.3	11.9	11.9	20.1	16.7	20.4	538380000	124150000	17215000	31152000	149730000	56240000	159900000	14
B2IT89	B2IT89	19	19	19	sp|B2IT89|TIG_NOSP7 Trigger factor OS=Nostoc punctiforme (strain ATCC 29133 / PCC 73102) OX=63737 GN=tig PE=3 SV=1	1	19	19	19	15	3	5	16	14	15	15	3	5	16	14	15	15	3	5	16	14	15	43.1	43.1	43.1	53.775	480	480	0	169.36	34.6	6.9	12.1	36.7	33.8	31.7	6.6214e+09	2768600000	9060300	34621000	3.1084e+09	120950000	579730000	22
B2IT90	B2IT90	8	6	6	tr|B2IT90|B2IT90_NOSP7 ATP-dependent Clp protease proteolytic subunit OS=Nostoc punctiforme (strain ATCC 29133 / PCC 73102) OX=63737 GN=clpP PE=3 SV=1	1	8	6	6	6	6	7	6	7	7	4	4	5	4	5	5	4	4	5	4	5	5	31	28	28	25.469	232	232	0	28.167	27.6	27.6	30.6	27.6	30.6	28	3.2512e+09	911660000	131790000	159560000	933790000	428400000	686020000	13
B2IT94	B2IT94	9	9	9	tr|B2IT94|B2IT94_NOSP7 Dienelactone hydrolase OS=Nostoc punctiforme (strain ATCC 29133 / PCC 73102) OX=63737 GN=Npun_F0855 PE=4 SV=1	1	9	9	9	7	3	5	6	5	7	7	3	5	6	5	7	7	3	5	6	5	7	53.7	53.7	53.7	26.917	246	246	0	42.258	39	15	27.2	32.1	26.8	40.7	3.5987e+09	1.4766e+09	154500000	206340000	1151300000	147200000	462850000	13
B2IT95	B2IT95	5	5	5	tr|B2IT95|B2IT95_NOSP7 RNA binding S1 domain protein OS=Nostoc punctiforme (strain ATCC 29133 / PCC 73102) OX=63737 GN=Npun_F0856 PE=4 SV=1	1	5	5	5	2	0	0	1	2	4	2	0	0	1	2	4	2	0	0	1	2	4	16.7	16.7	16.7	33.247	300	300	0	17.894	6.3	0	0	4	4.7	12.7	67518000	18012000	0	0	13637000	6710800	29158000	17
B2IT97	B2IT97	5	5	5	tr|B2IT97|B2IT97_NOSP7 NmrA family protein OS=Nostoc punctiforme (strain ATCC 29133 / PCC 73102) OX=63737 GN=Npun_F0858 PE=4 SV=1	1	5	5	5	5	0	0	4	1	3	5	0	0	4	1	3	5	0	0	4	1	3	19.2	19.2	19.2	32.461	291	291	0	12.957	19.2	0	0	16.2	4.1	11.3	436580000	193890000	0	0	202810000	3997500	35880000	16
B2IT99	B2IT99	6	6	6	tr|B2IT99|B2IT99_NOSP7 Peptidase S8 and S53, subtilisin, kexin, sedolisin OS=Nostoc punctiforme (strain ATCC 29133 / PCC 73102) OX=63737 GN=Npun_R0860 PE=3 SV=1	1	6	6	6	5	4	3	5	4	5	5	4	3	5	4	5	5	4	3	5	4	5	12.3	12.3	12.3	69.702	659	659	0	87.412	10.8	7.9	6.1	10	7.9	11.1	765340000	245610000	56929000	68997000	204490000	70497000	118820000	26
B2ITA1	B2ITA1	3	3	3	tr|B2ITA1|B2ITA1_NOSP7 Uncharacterized protein OS=Nostoc punctiforme (strain ATCC 29133 / PCC 73102) OX=63737 GN=Npun_R2578 PE=4 SV=1	1	3	3	3	2	0	0	3	0	1	2	0	0	3	0	1	2	0	0	3	0	1	25.1	25.1	25.1	22.394	211	211	0	128.53	15.2	0	0	25.1	0	4.3	399370000	84303000	0	0	308590000	0	6476800	8
B2ITA2	B2ITA2	8	8	8	tr|B2ITA2|B2ITA2_NOSP7 Uncharacterized protein OS=Nostoc punctiforme (strain ATCC 29133 / PCC 73102) OX=63737 GN=Npun_R2579 PE=4 SV=1	1	8	8	8	2	0	0	8	0	1	2	0	0	8	0	1	2	0	0	8	0	1	16.3	16.3	16.3	72.831	682	682	0	37.185	4.7	0	0	16.3	0	1.9	312750000	32375000	0	0	276920000	0	3458500	27
B2ITA4	B2ITA4	5	5	5	tr|B2ITA4|B2ITA4_NOSP7 Uncharacterized protein OS=Nostoc punctiforme (strain ATCC 29133 / PCC 73102) OX=63737 GN=Npun_R2581 PE=4 SV=1	1	5	5	5	4	3	4	5	4	5	4	3	4	5	4	5	4	3	4	5	4	5	33.1	33.1	33.1	17.105	151	151	0	22.111	27.8	17.2	23.8	33.1	23.8	33.1	2.0496e+09	439620000	28600000	34508000	1333000000	46085000	167770000	9
B2ITA5	B2ITA5	1	1	1	tr|B2ITA5|B2ITA5_NOSP7 Uncharacterized protein OS=Nostoc punctiforme (strain ATCC 29133 / PCC 73102) OX=63737 GN=Npun_R2582 PE=4 SV=1	1	1	1	1	0	0	0	1	0	0	0	0	0	1	0	0	0	0	0	1	0	0	13.5	13.5	13.5	19.331	185	185	0.0091743	1.2602	0	0	0	13.5	0	0	39836000	0	0	0	39836000	0	0	6
B2ITA7	B2ITA7	2	2	2	tr|B2ITA7|B2ITA7_NOSP7 DUF2190 family protein OS=Nostoc punctiforme (strain ATCC 29133 / PCC 73102) OX=63737 GN=Npun_R2584 PE=4 SV=1	1	2	2	2	1	1	1	1	0	1	1	1	1	1	0	1	1	1	1	1	0	1	26.3	26.3	26.3	9.5295	95	95	0	25.849	10.5	10.5	10.5	15.8	0	10.5	141920000	63237000	4513000	4134400	61809000	0	8224200	4
B2ITA9	B2ITA9	2	2	2	tr|B2ITA9|B2ITA9_NOSP7 Chromophore lyase CpcT/CpeT OS=Nostoc punctiforme (strain ATCC 29133 / PCC 73102) OX=63737 GN=Npun_R2586 PE=4 SV=1	1	2	2	2	0	0	0	2	0	0	0	0	0	2	0	0	0	0	0	2	0	0	8.4	8.4	8.4	21.85	190	190	0.0014493	2.5204	0	0	0	8.4	0	0	29562000	0	0	0	29562000	0	0	10
B2ITB3	B2ITB3	3	3	3	tr|B2ITB3|B2ITB3_NOSP7 3-5 exoribonuclease Rv2179c-like domain-containing protein OS=Nostoc punctiforme (strain ATCC 29133 / PCC 73102) OX=63737 GN=Npun_R2590 PE=4 SV=1	1	3	3	3	1	0	0	2	0	0	1	0	0	2	0	0	1	0	0	2	0	0	13.4	13.4	13.4	21.98	187	187	0.0021023	2.1023	4.8	0	0	8.6	0	0	65896000	25420000	0	0	40476000	0	0	14
B2ITB7	B2ITB7	3	3	3	tr|B2ITB7|B2ITB7_NOSP7 Uncharacterized protein OS=Nostoc punctiforme (strain ATCC 29133 / PCC 73102) OX=63737 GN=Npun_R2594 PE=4 SV=1	1	3	3	3	3	0	0	3	0	2	3	0	0	3	0	2	3	0	0	3	0	2	19.2	19.2	19.2	13.111	125	125	0	36.503	19.2	0	0	19.2	0	19.2	1.7094e+09	471850000	0	0	1203600000	0	33926000	1
B2ITC0	B2ITC0	13	13	13	tr|B2ITC0|B2ITC0_NOSP7 Virion structural protein OS=Nostoc punctiforme (strain ATCC 29133 / PCC 73102) OX=63737 GN=Npun_R2597 PE=4 SV=1	1	13	13	13	10	2	1	13	7	6	10	2	1	13	7	6	10	2	1	13	7	6	60.2	60.2	60.2	28.677	264	264	0	168.99	41.7	6.1	3.4	60.2	26.9	21.2	9044400000	2218700000	4880300	2162600	6.3898e+09	119210000	309640000	15
B2ITC1	B2ITC1	7	7	7	tr|B2ITC1|B2ITC1_NOSP7 Uncharacterized protein OS=Nostoc punctiforme (strain ATCC 29133 / PCC 73102) OX=63737 GN=Npun_R2598 PE=4 SV=1	1	7	7	7	6	5	4	5	4	4	6	5	4	5	4	4	6	5	4	5	4	4	72.6	72.6	72.6	9.7441	84	84	0	43.586	70.2	54.8	52.4	66.7	52.4	52.4	6.1225e+09	1.5182e+09	114370000	97165000	3.2157e+09	338870000	838160000	7
B2ITC2	B2ITC2	3	3	3	tr|B2ITC2|B2ITC2_NOSP7 Uncharacterized protein OS=Nostoc punctiforme (strain ATCC 29133 / PCC 73102) OX=63737 GN=Npun_R2599 PE=4 SV=1	1	3	3	3	3	1	1	3	2	3	3	1	1	3	2	3	3	1	1	3	2	3	39.8	39.8	39.8	11.261	103	103	0	34.876	39.8	9.7	9.7	39.8	27.2	39.8	1.4864e+09	425200000	17647000	19924000	832690000	38864000	152070000	3
B2ITC4	B2ITC4	24	24	24	tr|B2ITC4|B2ITC4_NOSP7 ParB/Sulfiredoxin domain-containing protein OS=Nostoc punctiforme (strain ATCC 29133 / PCC 73102) OX=63737 GN=Npun_R2601 PE=4 SV=1	1	24	24	24	1	0	0	24	2	1	1	0	0	24	2	1	1	0	0	24	2	1	30.5	30.5	30.5	98.774	882	882	0	128.96	1.1	0	0	30.5	2.3	1.6	883230000	6041000	0	0	871340000	4280600	1568600	54
B2ITC5	B2ITC5	2	2	2	tr|B2ITC5|B2ITC5_NOSP7 Uncharacterized protein OS=Nostoc punctiforme (strain ATCC 29133 / PCC 73102) OX=63737 GN=Npun_R2602 PE=4 SV=1	1	2	2	2	0	0	0	2	0	0	0	0	0	2	0	0	0	0	0	2	0	0	9.5	9.5	9.5	19.513	179	179	0.0014451	2.468	0	0	0	9.5	0	0	33966000	0	0	0	33966000	0	0	11
B2ITC6	B2ITC6	4	4	4	tr|B2ITC6|B2ITC6_NOSP7 Uncharacterized protein OS=Nostoc punctiforme (strain ATCC 29133 / PCC 73102) OX=63737 GN=Npun_R2603 PE=4 SV=1	1	4	4	4	4	0	0	4	2	3	4	0	0	4	2	3	4	0	0	4	2	3	37.6	37.6	37.6	12.233	109	109	0	10.926	37.6	0	0	37.6	17.4	26.6	1088200000	226610000	0	0	773680000	22785000	65099000	5
B2ITC7	B2ITC7	9	9	9	tr|B2ITC7|B2ITC7_NOSP7 Uncharacterized protein OS=Nostoc punctiforme (strain ATCC 29133 / PCC 73102) OX=63737 GN=Npun_R2604 PE=4 SV=1	1	9	9	9	8	3	4	8	4	4	8	3	4	8	4	4	8	3	4	8	4	4	57.2	57.2	57.2	19.115	173	173	0	123.25	42.8	13.9	19.7	56.6	19.7	33.5	7.9123e+09	2784000000	159680000	70353000	4348300000	180820000	369050000	7
B2ITC8	B2ITC8	12	12	12	tr|B2ITC8|B2ITC8_NOSP7 Uncharacterized protein OS=Nostoc punctiforme (strain ATCC 29133 / PCC 73102) OX=63737 GN=Npun_R2605 PE=4 SV=1	1	12	12	12	9	2	0	11	6	8	9	2	0	11	6	8	9	2	0	11	6	8	42.6	42.6	42.6	42.56	378	378	0	221.07	28.3	5.6	0	40.5	16.9	25.1	11138000000	1.4913e+09	9150400	0	9002000000	202530000	432810000	16
B2ITC9	B2ITC9	7	7	7	tr|B2ITC9|B2ITC9_NOSP7 Uncharacterized protein OS=Nostoc punctiforme (strain ATCC 29133 / PCC 73102) OX=63737 GN=Npun_R2606 PE=4 SV=1	1	7	7	7	4	0	0	7	4	3	4	0	0	7	4	3	4	0	0	7	4	3	30.6	30.6	30.6	32.253	310	310	0	69.563	11.3	0	0	30.6	13.5	11.3	7.2277e+09	1226200000	0	0	5596600000	124330000	280500000	9
B2ITD0	B2ITD0	5	5	5	tr|B2ITD0|B2ITD0_NOSP7 Uncharacterized protein OS=Nostoc punctiforme (strain ATCC 29133 / PCC 73102) OX=63737 GN=Npun_R2607 PE=4 SV=1	1	5	5	5	5	0	0	5	4	4	5	0	0	5	4	4	5	0	0	5	4	4	13.4	13.4	13.4	35.595	320	320	0	21.831	13.4	0	0	13.4	10.9	11.2	1202400000	393060000	0	0	602930000	78675000	127780000	6
B2ITD1	B2ITD1	7	7	7	tr|B2ITD1|B2ITD1_NOSP7 Uncharacterized protein OS=Nostoc punctiforme (strain ATCC 29133 / PCC 73102) OX=63737 GN=Npun_R2608 PE=4 SV=1	1	7	7	7	6	0	0	7	5	6	6	0	0	7	5	6	6	0	0	7	5	6	44.4	44.4	44.4	19.499	187	187	0	52.933	38.5	0	0	44.4	27.8	38.5	1.8503e+09	499650000	0	0	1208900000	50937000	90796000	13
B2ITD2	B2ITD2	1	1	1	tr|B2ITD2|B2ITD2_NOSP7 Portal protein OS=Nostoc punctiforme (strain ATCC 29133 / PCC 73102) OX=63737 GN=Npun_R2609 PE=4 SV=1	1	1	1	1	1	0	0	1	0	0	1	0	0	1	0	0	1	0	0	1	0	0	6.7	6.7	6.7	36.883	329	329	0	29.282	6.7	0	0	6.7	0	0	115910000	20365000	0	0	95542000	0	0	14
B2ITD4	B2ITD4	7	7	7	tr|B2ITD4|B2ITD4_NOSP7 Portal protein OS=Nostoc punctiforme (strain ATCC 29133 / PCC 73102) OX=63737 GN=Npun_F2611 PE=4 SV=1	1	7	7	7	0	0	0	7	1	0	0	0	0	7	1	0	0	0	0	7	1	0	16.4	16.4	16.4	50.066	452	452	0	18.285	0	0	0	16.4	2.9	0	158010000	0	0	0	157370000	648390	0	29
B2ITF1	B2ITF1	2	2	2	tr|B2ITF1|B2ITF1_NOSP7 Polynucleotide kinase 3 phosphatase, central region OS=Nostoc punctiforme (strain ATCC 29133 / PCC 73102) OX=63737 GN=Npun_R2628 PE=4 SV=1	1	2	2	2	2	0	0	2	1	0	2	0	0	2	1	0	2	0	0	2	1	0	8.7	8.7	8.7	20.328	183	183	0	4.7598	8.7	0	0	8.7	3.8	0	105070000	59299000	0	0	42471000	3303800	0	10
B2ITF6	B2ITF6	1	1	1	tr|B2ITF6|B2ITF6_NOSP7 Metal dependent phosphohydrolase OS=Nostoc punctiforme (strain ATCC 29133 / PCC 73102) OX=63737 GN=Npun_R2633 PE=4 SV=1	1	1	1	1	1	0	0	1	0	0	1	0	0	1	0	0	1	0	0	1	0	0	4.6	4.6	4.6	22.431	196	196	0.0014104	2.1764	4.6	0	0	4.6	0	0	40960000	18709000	0	0	22251000	0	0	7
B2ITH1	B2ITH1	1	1	1	tr|B2ITH1|B2ITH1_NOSP7 DUF1824 domain-containing protein OS=Nostoc punctiforme (strain ATCC 29133 / PCC 73102) OX=63737 GN=Npun_F2649 PE=4 SV=1	1	1	1	1	0	0	0	0	1	1	0	0	0	0	1	1	0	0	0	0	1	1	5.8	5.8	5.8	15.209	138	138	0.0066756	1.4811	0	0	0	0	5.8	5.8	17629000	0	0	0	0	4498200	13131000	7
B2ITH2	B2ITH2	2	2	2	tr|B2ITH2|B2ITH2_NOSP7 ABC transporter related OS=Nostoc punctiforme (strain ATCC 29133 / PCC 73102) OX=63737 GN=Npun_F2650 PE=4 SV=1	1	2	2	2	2	0	0	1	0	0	2	0	0	1	0	0	2	0	0	1	0	0	2.8	2.8	2.8	72.556	642	642	0	7.5214	2.8	0	0	1.4	0	0	26619000	20079000	0	0	6539900	0	0	29
B2ITH6	B2ITH6	2	2	2	tr|B2ITH6|B2ITH6_NOSP7 ATPase involved in DNA repair OS=Nostoc punctiforme (strain ATCC 29133 / PCC 73102) OX=63737 GN=Npun_F2654 PE=4 SV=1	1	2	2	2	2	0	0	2	0	0	2	0	0	2	0	0	2	0	0	2	0	0	12.3	12.3	12.3	15.636	138	138	0.0066578	1.4422	12.3	0	0	12.3	0	0	66145000	29026000	0	0	37119000	0	0	10
B2ITI2	B2ITI2	3	3	3	tr|B2ITI2|B2ITI2_NOSP7 Glutathione hydrolase proenzyme OS=Nostoc punctiforme (strain ATCC 29133 / PCC 73102) OX=63737 GN=Npun_F2660 PE=3 SV=1	1	3	3	3	3	0	0	0	0	0	3	0	0	0	0	0	3	0	0	0	0	0	6.8	6.8	6.8	65.726	607	607	0	9.4108	6.8	0	0	0	0	0	43798000	43798000	0	0	0	0	0	26
B2ITI6	B2ITI6	1	1	1	tr|B2ITI6|B2ITI6_NOSP7 TPR repeat-containing protein OS=Nostoc punctiforme (strain ATCC 29133 / PCC 73102) OX=63737 GN=Npun_F2664 PE=4 SV=1	1	1	1	1	0	0	0	0	1	0	0	0	0	0	1	0	0	0	0	0	1	0	1.7	1.7	1.7	100.12	907	907	0.0060688	1.6467	0	0	0	0	1.7	0	1446200	0	0	0	0	1446200	0	51
B2ITI7	B2ITI7	7	7	7	tr|B2ITI7|B2ITI7_NOSP7 TENA/THI-4 domain protein OS=Nostoc punctiforme (strain ATCC 29133 / PCC 73102) OX=63737 GN=Npun_F2668 PE=4 SV=1	1	7	7	7	7	3	3	6	4	6	7	3	3	6	4	6	7	3	3	6	4	6	23.9	23.9	23.9	29.411	247	247	0	28.648	23.9	10.5	10.5	21.1	14.2	21.1	655950000	349740000	11916000	2367400	130960000	34382000	126590000	14
B2ITI9;B2J452;B2J615;B2IXA6;B2J7C5;B2J7K4	B2ITI9	3;1;1;1;1;1	2;1;1;1;0;0	1;0;0;0;0;0	tr|B2ITI9|B2ITI9_NOSP7 Multi-sensor signal transduction multi-kinase OS=Nostoc punctiforme (strain ATCC 29133 / PCC 73102) OX=63737 GN=Npun_F2670 PE=4 SV=1	6	3	2	1	3	0	0	0	0	2	2	0	0	0	0	1	1	0	0	0	0	1	1.3	0.9	0.5	209.8	1867	1867;633;730;942;1801;1810	0	4.2605	1.3	0	0	0	0	0.9	38933000	31447000	0	0	0	0	7485800	84
B2ITJ2	B2ITJ2	10	10	10	tr|B2ITJ2|B2ITJ2_NOSP7 Cell wall hydrolase/autolysin OS=Nostoc punctiforme (strain ATCC 29133 / PCC 73102) OX=63737 GN=Npun_R2674 PE=4 SV=1	1	10	10	10	8	0	0	7	0	1	8	0	0	7	0	1	8	0	0	7	0	1	39.9	39.9	39.9	33.661	313	313	0	114.06	32.3	0	0	31	0	4.2	564770000	332220000	0	0	227680000	0	4869400	16
B2ITJ5;B2J8G5;B2J0R8;B2IX84;B2IXB3;B2J4I3;B2J314	B2ITJ5	33;4;1;1;1;1;1	33;4;1;1;1;1;1	33;4;1;1;1;1;1	tr|B2ITJ5|B2ITJ5_NOSP7 histidine kinase OS=Nostoc punctiforme (strain ATCC 29133 / PCC 73102) OX=63737 GN=Npun_F2686 PE=4 SV=1	7	33	33	33	2	0	0	26	3	20	2	0	0	26	3	20	2	0	0	26	3	20	30.4	30.4	30.4	238.57	2198	2198;1211;629;807;909;1235;1888	0	323.31	1.8	0	0	25.8	2.4	14.8	1157600000	40044000	0	0	880460000	12639000	224420000	143
B2ITK4	B2ITK4	5	5	5	tr|B2ITK4|B2ITK4_NOSP7 L-asparaginase II OS=Nostoc punctiforme (strain ATCC 29133 / PCC 73102) OX=63737 GN=Npun_R4339 PE=4 SV=1	1	5	5	5	5	0	0	2	0	0	5	0	0	2	0	0	5	0	0	2	0	0	15.8	15.8	15.8	34.8	317	317	0	11.327	15.8	0	0	6	0	0	135740000	101570000	0	0	34163000	0	0	20
B2ITK6	B2ITK6	2	2	2	tr|B2ITK6|B2ITK6_NOSP7 Ribosomal silencing factor RsfS OS=Nostoc punctiforme (strain ATCC 29133 / PCC 73102) OX=63737 GN=rsfS PE=3 SV=1	1	2	2	2	1	0	0	0	1	2	1	0	0	0	1	2	1	0	0	0	1	2	11.2	11.2	11.2	17.104	152	152	0.00072833	2.5829	5.9	0	0	0	5.3	11.2	23984000	11010000	0	0	0	2964400	10009000	10
B2ITL6	B2ITL6	10	10	10	sp|B2ITL6|GPMI_NOSP7 2,3-bisphosphoglycerate-independent phosphoglycerate mutase OS=Nostoc punctiforme (strain ATCC 29133 / PCC 73102) OX=63737 GN=gpmI PE=3 SV=1	1	10	10	10	9	2	0	9	5	8	9	2	0	9	5	8	9	2	0	9	5	8	22.9	22.9	22.9	57.789	532	532	0	73.784	18.6	3.4	0	18.6	8.5	18	1291100000	525760000	7175600	0	556450000	45132000	156550000	22
B2ITM3	B2ITM3	1	1	1	tr|B2ITM3|B2ITM3_NOSP7 Helix-turn-helix domain protein OS=Nostoc punctiforme (strain ATCC 29133 / PCC 73102) OX=63737 GN=Npun_R4358 PE=4 SV=1	1	1	1	1	1	0	0	1	0	0	1	0	0	1	0	0	1	0	0	1	0	0	10.8	10.8	10.8	12.876	120	120	0.0027454	1.8479	10.8	0	0	10.8	0	0	190600000	118080000	0	0	72525000	0	0	6
B2ITM5	B2ITM5	4	4	4	sp|B2ITM5|RF1_NOSP7 Peptide chain release factor 1 OS=Nostoc punctiforme (strain ATCC 29133 / PCC 73102) OX=63737 GN=prfA PE=3 SV=1	1	4	4	4	2	0	0	2	0	1	2	0	0	2	0	1	2	0	0	2	0	1	10.4	10.4	10.4	40.968	365	365	0	8.8842	5.2	0	0	5.8	0	2.5	118880000	45199000	0	0	66653000	0	7026100	25
B2ITM6	B2ITM6	2	2	2	sp|B2ITM6|RL31_NOSP7 50S ribosomal protein L31 OS=Nostoc punctiforme (strain ATCC 29133 / PCC 73102) OX=63737 GN=rpmE PE=3 SV=1	1	2	2	2	1	0	0	1	1	1	1	0	0	1	1	1	1	0	0	1	1	1	12.5	12.5	12.5	9.0912	80	80	0.00073206	2.6279	8.8	0	0	8.8	12.5	8.8	62078000	28973000	0	0	13438000	9858900	9807900	4
B2ITM7	B2ITM7	7	7	7	sp|B2ITM7|RS9_NOSP7 30S ribosomal protein S9 OS=Nostoc punctiforme (strain ATCC 29133 / PCC 73102) OX=63737 GN=rpsI PE=3 SV=1	1	7	7	7	7	2	2	5	4	5	7	2	2	5	4	5	7	2	2	5	4	5	58	58	58	15.183	138	138	0	73.651	58	14.5	14.5	42.8	30.4	35.5	5685800000	2334500000	53601000	101740000	1.7096e+09	506030000	980300000	8
B2ITM8	B2ITM8	8	8	8	tr|B2ITM8|B2ITM8_NOSP7 50S ribosomal protein L13 OS=Nostoc punctiforme (strain ATCC 29133 / PCC 73102) OX=63737 GN=rplM PE=3 SV=1	1	8	8	8	7	3	4	7	5	5	7	3	4	7	5	5	7	3	4	7	5	5	49.7	49.7	49.7	17.279	153	153	0	50.858	49.7	18.3	24.8	39.9	34.6	39.2	5295000000	2211100000	30424000	53116000	1.7738e+09	303020000	923510000	7
B2ITN0	B2ITN0	6	6	6	sp|B2ITN0|RL17_NOSP7 50S ribosomal protein L17 OS=Nostoc punctiforme (strain ATCC 29133 / PCC 73102) OX=63737 GN=rplQ PE=3 SV=1	1	6	6	6	5	1	5	4	4	5	5	1	5	4	4	5	5	1	5	4	4	5	38.8	38.8	38.8	13.319	116	116	0	12.99	27.6	6.9	37.9	21.6	31.9	37.9	1222900000	537070000	2498000	32839000	441820000	62083000	146590000	7
B2ITN1	B2ITN1	16	16	16	tr|B2ITN1|B2ITN1_NOSP7 DNA-directed RNA polymerase subunit alpha OS=Nostoc punctiforme (strain ATCC 29133 / PCC 73102) OX=63737 GN=rpoA PE=3 SV=1	1	16	16	16	11	6	8	13	11	12	11	6	8	13	11	12	11	6	8	13	11	12	47.3	47.3	47.3	34.953	315	315	0	219.9	38.1	19.7	27.3	44.8	33.3	35.2	8.1496e+09	2486900000	75318000	78778000	3.3171e+09	562470000	1.629e+09	13
B2ITN2	B2ITN2	5	5	5	sp|B2ITN2|RS11_NOSP7 30S ribosomal protein S11 OS=Nostoc punctiforme (strain ATCC 29133 / PCC 73102) OX=63737 GN=rpsK PE=3 SV=1	1	5	5	5	4	1	1	4	4	3	4	1	1	4	4	3	4	1	1	4	4	3	37.4	37.4	37.4	13.934	131	131	0	41.73	36.6	11.5	11.5	32.1	36.6	31.3	2305300000	876280000	11103000	28561000	658600000	225100000	505670000	5
B2ITN3	B2ITN3	11	11	11	sp|B2ITN3|RS13_NOSP7 30S ribosomal protein S13 OS=Nostoc punctiforme (strain ATCC 29133 / PCC 73102) OX=63737 GN=rpsM PE=3 SV=1	1	11	11	11	9	4	5	8	7	9	9	4	5	8	7	9	9	4	5	8	7	9	53.2	53.2	53.2	14.11	126	126	0	78.145	51.6	30.2	38.9	50.8	40.5	53.2	11312000000	5438700000	27588000	46813000	4.1316e+09	246240000	1421300000	7
B2ITN6	B2ITN6	10	10	10	tr|B2ITN6|B2ITN6_NOSP7 Adenylate kinase OS=Nostoc punctiforme (strain ATCC 29133 / PCC 73102) OX=63737 GN=adk PE=3 SV=1	1	10	10	10	8	4	7	7	4	7	8	4	7	7	4	7	8	4	7	7	4	7	63.4	63.4	63.4	20.587	183	183	0	111.47	51.9	24	39.3	57.9	24	51.4	2.0623e+09	814930000	36460000	44758000	755230000	80262000	330630000	10
B2ITN8	B2ITN8	10	10	10	sp|B2ITN8|RL15_NOSP7 50S ribosomal protein L15 OS=Nostoc punctiforme (strain ATCC 29133 / PCC 73102) OX=63737 GN=rplO PE=3 SV=1	1	10	10	10	9	5	6	8	7	7	9	5	6	8	7	7	9	5	6	8	7	7	72.1	72.1	72.1	15.35	147	147	0	89.922	61.2	37.4	48.3	55.1	55.8	55.8	5415700000	2749100000	24621000	50100000	1.7597e+09	284720000	547420000	9
B2ITN9	B2ITN9	14	14	14	sp|B2ITN9|RS5_NOSP7 30S ribosomal protein S5 OS=Nostoc punctiforme (strain ATCC 29133 / PCC 73102) OX=63737 GN=rpsE PE=3 SV=1	1	14	14	14	12	10	9	12	12	11	12	10	9	12	12	11	12	10	9	12	12	11	69.1	69.1	69.1	18.425	175	175	0	73.093	68	61.1	56	68	64	58.3	10804000000	4375000000	128530000	281910000	3.18e+09	935360000	1.9031e+09	12
B2ITP0	B2ITP0	4	4	4	sp|B2ITP0|RL18_NOSP7 50S ribosomal protein L18 OS=Nostoc punctiforme (strain ATCC 29133 / PCC 73102) OX=63737 GN=rplR PE=3 SV=1	1	4	4	4	3	0	0	3	1	3	3	0	0	3	1	3	3	0	0	3	1	3	45.8	45.8	45.8	13.288	120	120	0	24.606	39.2	0	0	39.2	7.5	21.7	466050000	128270000	0	0	162100000	6394100	169290000	6
B2ITP1	B2ITP1	11	11	11	sp|B2ITP1|RL6_NOSP7 50S ribosomal protein L6 OS=Nostoc punctiforme (strain ATCC 29133 / PCC 73102) OX=63737 GN=rplF PE=3 SV=1	1	11	11	11	10	2	2	8	8	10	10	2	2	8	8	10	10	2	2	8	8	10	52.7	52.7	52.7	19.894	182	182	0	84.469	52.2	9.3	8.8	43.4	44.5	47.8	6.3524e+09	3.0341e+09	16763000	13495000	2206500000	288660000	792940000	8
B2ITP2	B2ITP2	6	6	6	sp|B2ITP2|RS8_NOSP7 30S ribosomal protein S8 OS=Nostoc punctiforme (strain ATCC 29133 / PCC 73102) OX=63737 GN=rpsH PE=3 SV=1	1	6	6	6	6	3	4	5	4	4	6	3	4	5	4	4	6	3	4	5	4	4	42.1	42.1	42.1	14.814	133	133	0	36.817	42.1	19.5	28.6	40.6	24.1	24.1	4e+09	1.8035e+09	47461000	78375000	1382700000	214500000	473460000	7
B2ITP3	B2ITP3	12	12	12	sp|B2ITP3|RL5_NOSP7 50S ribosomal protein L5 OS=Nostoc punctiforme (strain ATCC 29133 / PCC 73102) OX=63737 GN=rplE PE=3 SV=1	1	12	12	12	12	6	7	11	10	12	12	6	7	11	10	12	12	6	7	11	10	12	70.3	70.3	70.3	20.444	182	182	0	61.87	70.3	32.4	37.4	69.2	49.5	70.3	9147300000	3.6482e+09	55944000	204290000	3.0016e+09	675510000	1.5618e+09	11
B2ITP4	B2ITP4	6	6	6	sp|B2ITP4|RL24_NOSP7 50S ribosomal protein L24 OS=Nostoc punctiforme (strain ATCC 29133 / PCC 73102) OX=63737 GN=rplX PE=3 SV=1	1	6	6	6	6	3	4	6	4	5	6	3	4	6	4	5	6	3	4	6	4	5	61.5	61.5	61.5	12.945	117	117	0	49.536	61.5	26.5	42.7	61.5	42.7	53	3.9791e+09	1.9455e+09	6557500	20305000	1.4927e+09	96740000	417350000	6
B2ITP5	B2ITP5	8	8	8	sp|B2ITP5|RL14_NOSP7 50S ribosomal protein L14 OS=Nostoc punctiforme (strain ATCC 29133 / PCC 73102) OX=63737 GN=rplN PE=3 SV=1	1	8	8	8	7	3	5	6	5	7	7	3	5	6	5	7	7	3	5	6	5	7	56.6	56.6	56.6	13.344	122	122	0	33.004	55.7	23	42.6	48.4	42.6	49.2	5446900000	2460100000	13425000	67870000	1.9475e+09	261320000	696630000	9
B2ITP6	B2ITP6	5	5	5	tr|B2ITP6|B2ITP6_NOSP7 30S ribosomal protein S17 OS=Nostoc punctiforme (strain ATCC 29133 / PCC 73102) OX=63737 GN=rpsQ PE=3 SV=1	1	5	5	5	4	5	5	5	5	5	4	5	5	5	5	5	4	5	5	5	5	5	52.4	52.4	52.4	9.4801	82	82	0	20.75	43.9	52.4	52.4	52.4	52.4	52.4	4919900000	1.7322e+09	106240000	159450000	1123700000	627910000	1170400000	5
B2ITP7	B2ITP7	6	6	6	sp|B2ITP7|RL29_NOSP7 50S ribosomal protein L29 OS=Nostoc punctiforme (strain ATCC 29133 / PCC 73102) OX=63737 GN=rpmC PE=3 SV=1	1	6	6	6	5	4	6	5	6	5	5	4	6	5	6	5	5	4	6	5	6	5	49.3	49.3	49.3	8.8481	75	75	0	18.648	48	48	49.3	48	49.3	49.3	5163300000	2.0176e+09	72833000	144330000	1334300000	503900000	1090300000	3
B2ITP8	B2ITP8	5	5	5	sp|B2ITP8|RL16_NOSP7 50S ribosomal protein L16 OS=Nostoc punctiforme (strain ATCC 29133 / PCC 73102) OX=63737 GN=rplP PE=3 SV=1	1	5	5	5	4	0	0	3	0	0	4	0	0	3	0	0	4	0	0	3	0	0	34.8	34.8	34.8	16.207	141	141	0	7.9316	27.7	0	0	22	0	0	349600000	130220000	0	0	219380000	0	0	6
B2ITP9	B2ITP9	17	17	17	sp|B2ITP9|RS3_NOSP7 30S ribosomal protein S3 OS=Nostoc punctiforme (strain ATCC 29133 / PCC 73102) OX=63737 GN=rpsC PE=3 SV=1	1	17	17	17	15	6	8	14	11	12	15	6	8	14	11	12	15	6	8	14	11	12	62.7	62.7	62.7	30.048	260	260	0	88.455	55.8	21.2	27.3	55	41.2	46.9	11416000000	5517400000	43040000	118320000	3.8075e+09	499310000	1430400000	17
B2ITQ0	B2ITQ0	6	6	6	sp|B2ITQ0|RL22_NOSP7 50S ribosomal protein L22 OS=Nostoc punctiforme (strain ATCC 29133 / PCC 73102) OX=63737 GN=rplV PE=3 SV=1	1	6	6	6	6	4	5	6	6	6	6	4	5	6	6	6	6	4	5	6	6	6	52.5	52.5	52.5	13.275	118	118	0	113.36	52.5	38.1	39	52.5	52.5	52.5	2694200000	1180900000	19269000	44673000	725220000	194700000	529390000	6
B2ITQ1	B2ITQ1	5	5	5	sp|B2ITQ1|RS19_NOSP7 30S ribosomal protein S19 OS=Nostoc punctiforme (strain ATCC 29133 / PCC 73102) OX=63737 GN=rpsS PE=3 SV=1	1	5	5	5	5	0	2	5	4	5	5	0	2	5	4	5	5	0	2	5	4	5	57.6	57.6	57.6	10.366	92	92	0	27.349	57.6	0	19.6	57.6	37	57.6	3.5472e+09	2.0517e+09	0	9071300	1246800000	78905000	160760000	4
B2ITQ2	B2ITQ2	15	15	15	sp|B2ITQ2|RL2_NOSP7 50S ribosomal protein L2 OS=Nostoc punctiforme (strain ATCC 29133 / PCC 73102) OX=63737 GN=rplB PE=3 SV=1	1	15	15	15	15	0	2	12	4	5	15	0	2	12	4	5	15	0	2	12	4	5	52.3	52.3	52.3	31.589	287	287	0	79.337	52.3	0	9.1	48.1	13.2	18.5	4.1037e+09	2659300000	0	12780000	1301800000	42327000	87477000	13
B2ITQ3	B2ITQ3	9	9	9	sp|B2ITQ3|RL23_NOSP7 50S ribosomal protein L23 OS=Nostoc punctiforme (strain ATCC 29133 / PCC 73102) OX=63737 GN=rplW PE=3 SV=1	1	9	9	9	8	7	8	8	9	8	8	7	8	8	9	8	8	7	8	8	9	8	69.2	69.2	69.2	11.964	104	104	0	35.597	62.5	62.5	62.5	62.5	69.2	62.5	7.5207e+09	2861300000	83298000	140410000	1.8616e+09	818670000	1.7554e+09	8
B2ITQ4	B2ITQ4	8	8	8	sp|B2ITQ4|RL4_NOSP7 50S ribosomal protein L4 OS=Nostoc punctiforme (strain ATCC 29133 / PCC 73102) OX=63737 GN=rplD PE=3 SV=1	1	8	8	8	8	0	2	6	2	3	8	0	2	6	2	3	8	0	2	6	2	3	42	42	42	23.592	212	212	0	92.493	42	0	8.5	36.3	8.5	15.6	4.0794e+09	2285200000	0	10124000	1.6874e+09	12420000	84291000	12
B2ITQ5	B2ITQ5	10	10	10	sp|B2ITQ5|RL3_NOSP7 50S ribosomal protein L3 OS=Nostoc punctiforme (strain ATCC 29133 / PCC 73102) OX=63737 GN=rplC PE=3 SV=1	1	10	10	10	10	1	2	9	6	7	10	1	2	9	6	7	10	1	2	9	6	7	49	49	49	22.017	210	210	0	149.45	49	6.2	9.5	45.7	27.1	36.7	4726200000	2543400000	3174500	5593700	1.8363e+09	110930000	226770000	11
B2ITQ8	B2ITQ8	2	2	2	tr|B2ITQ8|B2ITQ8_NOSP7 DUF3172 domain-containing protein OS=Nostoc punctiforme (strain ATCC 29133 / PCC 73102) OX=63737 GN=Npun_F4394 PE=4 SV=1	1	2	2	2	2	0	0	0	0	0	2	0	0	0	0	0	2	0	0	0	0	0	14.5	14.5	14.5	19.618	179	179	0	4.7941	14.5	0	0	0	0	0	15583000	15583000	0	0	0	0	0	6
B2ITR0	B2ITR0	22	22	22	tr|B2ITR0|B2ITR0_NOSP7 Transketolase domain protein OS=Nostoc punctiforme (strain ATCC 29133 / PCC 73102) OX=63737 GN=Npun_F4396 PE=4 SV=1	1	22	22	22	19	10	12	15	16	18	19	10	12	15	16	18	19	10	12	15	16	18	45.1	45.1	45.1	69.549	639	639	0	181.42	39	17.4	21.8	29.6	31.5	36.5	4909200000	1.7875e+09	123030000	135180000	1.4934e+09	417250000	952830000	31
B2ITR8	B2ITR8	2	2	2	tr|B2ITR8|B2ITR8_NOSP7 Imidazole glycerol phosphate synthase subunit HisF OS=Nostoc punctiforme (strain ATCC 29133 / PCC 73102) OX=63737 GN=hisF PE=3 SV=1	1	2	2	2	0	2	1	0	1	2	0	2	1	0	1	2	0	2	1	0	1	2	7	7	7	27.679	257	257	0	3.9338	0	7	3.5	0	3.5	7	24233000	0	4544100	2508800	0	3210500	13970000	13
B2ITS0	B2ITS0	5	5	5	tr|B2ITS0|B2ITS0_NOSP7 TPR repeat-containing protein OS=Nostoc punctiforme (strain ATCC 29133 / PCC 73102) OX=63737 GN=Npun_F4407 PE=4 SV=1	1	5	5	5	5	0	0	5	0	1	5	0	0	5	0	1	5	0	0	5	0	1	19.9	19.9	19.9	29.994	267	267	0	16.141	19.9	0	0	19.9	0	4.5	627320000	348460000	0	0	272600000	0	6264100	11
B2ITS3	B2ITS3	1	1	1	tr|B2ITS3|B2ITS3_NOSP7 HAD superfamily (Subfamily IA) hydrolase, TIGR01548 OS=Nostoc punctiforme (strain ATCC 29133 / PCC 73102) OX=63737 GN=Npun_R4410 PE=4 SV=1	1	1	1	1	1	0	0	1	0	0	1	0	0	1	0	0	1	0	0	1	0	0	3.4	3.4	3.4	29.671	268	268	0.0066534	1.4337	3.4	0	0	3.4	0	0	8088600	4917800	0	0	3170900	0	0	17
B2ITT1	B2ITT1	4	4	4	tr|B2ITT1|B2ITT1_NOSP7 Phasin family protein OS=Nostoc punctiforme (strain ATCC 29133 / PCC 73102) OX=63737 GN=Npun_R5928 PE=4 SV=1	1	4	4	4	4	0	0	2	0	1	4	0	0	2	0	1	4	0	0	2	0	1	25.8	25.8	25.8	14.352	128	128	0	22.962	25.8	0	0	18.8	0	8.6	315070000	179220000	0	0	127650000	0	8209800	10
B2ITT2	B2ITT2	3	3	3	tr|B2ITT2|B2ITT2_NOSP7 YCII-related domain-containing protein OS=Nostoc punctiforme (strain ATCC 29133 / PCC 73102) OX=63737 GN=Npun_R5929 PE=3 SV=1	1	3	3	3	2	1	1	2	2	2	2	1	1	2	2	2	2	1	1	2	2	2	38.6	38.6	38.6	10.157	88	88	0	9.8317	26.1	12.5	12.5	26.1	22.7	26.1	219600000	89096000	2112200	3477200	84355000	12141000	28420000	6
B2ITT5	B2ITT5	13	13	13	tr|B2ITT5|B2ITT5_NOSP7 Glycoside hydrolase, family 25 OS=Nostoc punctiforme (strain ATCC 29133 / PCC 73102) OX=63737 GN=Npun_F5932 PE=3 SV=1	1	13	13	13	12	6	0	13	1	8	12	6	0	13	1	8	12	6	0	13	1	8	54.4	54.4	54.4	29.065	263	263	0	52.05	51.3	21.7	0	54.4	4.6	29.3	1.6768e+09	670080000	17805000	0	865280000	2139000	121450000	15
B2ITU0	B2ITU0	5	5	5	tr|B2ITU0|B2ITU0_NOSP7 UspA domain protein OS=Nostoc punctiforme (strain ATCC 29133 / PCC 73102) OX=63737 GN=Npun_R5937 PE=3 SV=1	1	5	5	5	3	2	1	4	2	3	3	2	1	4	2	3	3	2	1	4	2	3	50.4	50.4	50.4	15.093	141	141	0	70.279	24.1	14.9	7.8	39	14.9	26.2	1.0609e+09	354460000	37735000	31147000	397210000	55439000	184930000	6
B2ITU1	B2ITU1	26	26	26	sp|B2ITU1|PGK_NOSP7 Phosphoglycerate kinase OS=Nostoc punctiforme (strain ATCC 29133 / PCC 73102) OX=63737 GN=pgk PE=3 SV=1	1	26	26	26	15	16	17	19	20	24	15	16	17	19	20	24	15	16	17	19	20	24	71.2	71.2	71.2	42.432	400	400	0	294.29	48.2	36.5	40.5	61.5	50.8	67.2	20151000000	3.8136e+09	651420000	1078500000	5087500000	2183800000	7.3367e+09	23
B2ITU5	B2ITU5	4	4	4	tr|B2ITU5|B2ITU5_NOSP7 Single-strand binding protein/Primosomal replication protein n OS=Nostoc punctiforme (strain ATCC 29133 / PCC 73102) OX=63737 GN=Npun_F5942 PE=4 SV=1	1	4	4	4	3	3	2	2	3	2	3	3	2	2	3	2	3	3	2	2	3	2	21.3	21.3	21.3	24.635	225	225	0	28.073	16	12.4	8.4	14.2	12.4	14.2	321910000	71700000	21074000	20769000	145630000	33881000	28851000	11
B2ITU7	B2ITU7	8	8	8	tr|B2ITU7|B2ITU7_NOSP7 Transcriptional regulator AbrB OS=Nostoc punctiforme (strain ATCC 29133 / PCC 73102) OX=63737 GN=Npun_R5944 PE=4 SV=1	1	8	8	8	7	2	4	6	4	5	7	2	4	6	4	5	7	2	4	6	4	5	56.6	56.6	56.6	16.124	145	145	0	37.369	49.7	14.5	28.3	49.7	28.3	33.8	1.0385e+09	450510000	12360000	30793000	287730000	69216000	187850000	9
B2ITV1	B2ITV1	2	2	2	tr|B2ITV1|B2ITV1_NOSP7 Ycf66 family protein OS=Nostoc punctiforme (strain ATCC 29133 / PCC 73102) OX=63737 GN=Npun_R5948 PE=4 SV=1	1	2	2	2	1	0	1	0	1	0	1	0	1	0	1	0	1	0	1	0	1	0	8.2	8.2	8.2	34.819	304	304	0.00072993	2.6031	4.6	0	3.6	0	3.6	0	25454000	16157000	0	4685200	0	4612000	0	14
B2ITV4	B2ITV4	3	3	3	tr|B2ITV4|B2ITV4_NOSP7 Biotin carboxylase OS=Nostoc punctiforme (strain ATCC 29133 / PCC 73102) OX=63737 GN=Npun_R5951 PE=4 SV=1	1	3	3	3	1	0	0	1	0	2	1	0	0	1	0	2	1	0	0	1	0	2	10.5	10.5	10.5	49.265	447	447	0	10.585	4.7	0	0	4.7	0	5.8	63084000	22839000	0	0	20297000	0	19948000	24
B2ITV6	B2ITV6	1	1	1	tr|B2ITV6|B2ITV6_NOSP7 Putative restriction endonuclease domain-containing protein OS=Nostoc punctiforme (strain ATCC 29133 / PCC 73102) OX=63737 GN=Npun_F5953 PE=4 SV=1	1	1	1	1	1	0	0	1	1	0	1	0	0	1	1	0	1	0	0	1	1	0	5.3	5.3	5.3	21.179	187	187	0.0020979	2.0999	5.3	0	0	5.3	5.3	0	36566000	16219000	0	0	18638000	1708900	0	8
B2ITV9	B2ITV9	3	3	3	tr|B2ITV9|B2ITV9_NOSP7 KGK domain-containing protein OS=Nostoc punctiforme (strain ATCC 29133 / PCC 73102) OX=63737 GN=Npun_F5956 PE=4 SV=1	1	3	3	3	2	0	0	1	0	0	2	0	0	1	0	0	2	0	0	1	0	0	29.4	29.4	29.4	11.784	102	102	0	8.1024	22.5	0	0	6.9	0	0	107420000	76151000	0	0	31274000	0	0	4
B2ITW2	B2ITW2	22	22	22	tr|B2ITW2|B2ITW2_NOSP7 Chromosome segregation ATPase-like protein OS=Nostoc punctiforme (strain ATCC 29133 / PCC 73102) OX=63737 GN=Npun_R5959 PE=4 SV=1	1	22	22	22	20	1	0	13	3	10	20	1	0	13	3	10	20	1	0	13	3	10	45.9	45.9	45.9	68.12	586	586	0	155.77	43	1.4	0	25.9	4.1	16.7	1.9629e+09	1329400000	33120000	0	450150000	9045900	141150000	37
B2ITW5	B2ITW5	1	1	1	tr|B2ITW5|B2ITW5_NOSP7 Putative CheW protein OS=Nostoc punctiforme (strain ATCC 29133 / PCC 73102) OX=63737 GN=Npun_F5962 PE=4 SV=1	1	1	1	1	0	0	0	0	0	1	0	0	0	0	0	1	0	0	0	0	0	1	5.1	5.1	5.1	19.484	176	176	0	2.9033	0	0	0	0	0	5.1	8610900	0	0	0	0	0	8610900	8
B2ITW6	B2ITW6	8	8	8	tr|B2ITW6|B2ITW6_NOSP7 Methyl-accepting chemotaxis sensory transducer OS=Nostoc punctiforme (strain ATCC 29133 / PCC 73102) OX=63737 GN=Npun_F5963 PE=3 SV=1	1	8	8	8	7	3	3	5	4	6	7	3	3	5	4	6	7	3	3	5	4	6	9.1	9.1	9.1	107.94	983	983	0	32.732	8.2	2.6	2.7	5.6	3.5	6.9	638450000	315350000	16782000	24014000	127450000	33800000	121060000	41
B2ITW7	B2ITW7	5	5	5	tr|B2ITW7|B2ITW7_NOSP7 histidine kinase OS=Nostoc punctiforme (strain ATCC 29133 / PCC 73102) OX=63737 GN=Npun_F5964 PE=4 SV=1	1	5	5	5	5	1	0	1	0	2	5	1	0	1	0	2	5	1	0	1	0	2	3.2	3.2	3.2	206.06	1865	1865	0	18.491	3.2	0.6	0	0.9	0	1	204270000	166290000	2525600	0	25867000	0	9580000	68
B2ITX3	B2ITX3	3	3	3	sp|B2ITX3|DXR_NOSP7 1-deoxy-D-xylulose 5-phosphate reductoisomerase OS=Nostoc punctiforme (strain ATCC 29133 / PCC 73102) OX=63737 GN=dxr PE=3 SV=1	1	3	3	3	3	0	0	0	0	0	3	0	0	0	0	0	3	0	0	0	0	0	6.8	6.8	6.8	43.472	398	398	0	5.386	6.8	0	0	0	0	0	25388000	25388000	0	0	0	0	0	20
B2ITY0	B2ITY0	3	3	3	tr|B2ITY0|B2ITY0_NOSP7 Uncharacterized protein OS=Nostoc punctiforme (strain ATCC 29133 / PCC 73102) OX=63737 GN=Npun_F5977 PE=4 SV=1	1	3	3	3	3	1	1	1	2	2	3	1	1	1	2	2	3	1	1	1	2	2	14.9	14.9	14.9	20.504	188	188	0	4.5439	14.9	5.9	5.9	4.3	10.6	10.1	266170000	108090000	1772100	4702300	61667000	15075000	74866000	9
B2ITY9;B2IWQ9	B2ITY9	22;1	22;1	19;0	tr|B2ITY9|B2ITY9_NOSP7 ATPase AAA-2 domain protein OS=Nostoc punctiforme (strain ATCC 29133 / PCC 73102) OX=63737 GN=Npun_R5987 PE=3 SV=1	2	22	22	19	22	3	4	17	1	9	22	3	4	17	1	9	19	1	2	15	0	6	31.6	31.6	28	91.175	822	822;880	0	132.62	31.6	3.8	5.1	24.1	1.6	10.6	1.9789e+09	1.0476e+09	10851000	18527000	782320000	5742700	113890000	40
B2ITZ1	B2ITZ1	13	13	13	tr|B2ITZ1|B2ITZ1_NOSP7 Diaminopimelate decarboxylase OS=Nostoc punctiforme (strain ATCC 29133 / PCC 73102) OX=63737 GN=lysA PE=3 SV=1	1	13	13	13	10	7	7	10	8	9	10	7	7	10	8	9	10	7	7	10	8	9	34.4	34.4	34.4	50.986	465	465	0	133.77	26.2	17.2	19.1	26.2	20.9	24.1	1444200000	378410000	61929000	88293000	447330000	174080000	294120000	25
B2ITZ9	B2ITZ9	1	1	1	tr|B2ITZ9|B2ITZ9_NOSP7 Chaperone DnaJ domain protein OS=Nostoc punctiforme (strain ATCC 29133 / PCC 73102) OX=63737 GN=Npun_R5997 PE=4 SV=1	1	1	1	1	0	1	0	0	0	0	0	1	0	0	0	0	0	1	0	0	0	0	3.3	3.3	3.3	37.126	331	331	0.0014409	2.4588	0	3.3	0	0	0	0	2037700	0	2037700	0	0	0	0	19
B2IU06	B2IU06	3	3	3	tr|B2IU06|B2IU06_NOSP7 Ribonuclease H OS=Nostoc punctiforme (strain ATCC 29133 / PCC 73102) OX=63737 GN=rnhA PE=3 SV=1	1	3	3	3	2	2	2	3	1	1	2	2	2	3	1	1	2	2	2	3	1	1	8.6	8.6	8.6	33.673	302	302	0	6.2805	6	5	5	8.6	2.6	2.6	216740000	91146000	13507000	18619000	75822000	4918100	12729000	9
B2IU09	B2IU09	7	7	7	tr|B2IU09|B2IU09_NOSP7 Extracellular solute-binding protein, family 1 OS=Nostoc punctiforme (strain ATCC 29133 / PCC 73102) OX=63737 GN=Npun_F6007 PE=3 SV=1	1	7	7	7	5	0	0	3	0	6	5	0	0	3	0	6	5	0	0	3	0	6	20.5	20.5	20.5	40.912	361	361	0	24.992	15.5	0	0	9.4	0	16.6	380100000	198020000	0	0	120550000	0	61538000	23
B2IU14	B2IU14	7	6	6	tr|B2IU14|B2IU14_NOSP7 Methyl-accepting chemotaxis sensory transducer with phytochrome sensor OS=Nostoc punctiforme (strain ATCC 29133 / PCC 73102) OX=63737 GN=Npun_R6012 PE=1 SV=1	1	7	6	6	4	0	0	6	0	3	3	0	0	5	0	2	3	0	0	5	0	2	7.4	6.5	6.5	123.28	1102	1102	0	13.568	4.4	0	0	6.4	0	3.1	207070000	74117000	0	0	114950000	0	18009000	49
B2IU18	B2IU18	6	6	6	sp|B2IU18|MURQ_NOSP7 N-acetylmuramic acid 6-phosphate etherase OS=Nostoc punctiforme (strain ATCC 29133 / PCC 73102) OX=63737 GN=murQ PE=3 SV=1	1	6	6	6	5	4	2	5	3	4	5	4	2	5	3	4	5	4	2	5	3	4	21.8	21.8	21.8	32.848	308	308	0	29.499	18.2	14.3	7.5	18.2	11	14.3	512660000	239880000	12207000	4375200	184050000	13784000	58367000	15
B2IU19	B2IU19	2	2	2	tr|B2IU19|B2IU19_NOSP7 DUF3110 domain-containing protein OS=Nostoc punctiforme (strain ATCC 29133 / PCC 73102) OX=63737 GN=Npun_R6017 PE=4 SV=1	1	2	2	2	2	1	1	2	1	1	2	1	1	2	1	1	2	1	1	2	1	1	15.5	15.5	15.5	16.396	142	142	0	7.3414	15.5	7	7	15.5	7	7	175750000	93321000	3404800	3125300	61553000	8185600	6163900	5
B2IU32	B2IU32	11	11	11	tr|B2IU32|B2IU32_NOSP7 PpiC-type peptidyl-prolyl cis-trans isomerase OS=Nostoc punctiforme (strain ATCC 29133 / PCC 73102) OX=63737 GN=Npun_R0866 PE=4 SV=1	1	11	11	11	8	0	0	9	0	0	8	0	0	9	0	0	8	0	0	9	0	0	48.5	48.5	48.5	29.509	260	260	0	39.06	33.8	0	0	38.8	0	0	523250000	214990000	0	0	308260000	0	0	17
B2IU34	B2IU34	4	4	4	tr|B2IU34|B2IU34_NOSP7 Glyoxalase/bleomycin resistance protein/dioxygenase OS=Nostoc punctiforme (strain ATCC 29133 / PCC 73102) OX=63737 GN=Npun_F0868 PE=4 SV=1	1	4	4	4	3	1	2	4	2	3	3	1	2	4	2	3	3	1	2	4	2	3	30.1	30.1	30.1	16.996	143	143	0	6.611	21	8.4	15.4	30.1	15.4	21	299760000	121750000	0	0	130470000	10746000	36786000	9
B2IU36	B2IU36	6	6	6	tr|B2IU36|B2IU36_NOSP7 Uncharacterized protein OS=Nostoc punctiforme (strain ATCC 29133 / PCC 73102) OX=63737 GN=Npun_F0870 PE=4 SV=1	1	6	6	6	3	5	6	1	4	2	3	5	6	1	4	2	3	5	6	1	4	2	37.7	37.7	37.7	15.844	154	154	0	15.492	18.8	31.8	37.7	6.5	26.6	13.6	862540000	285570000	121350000	130900000	109160000	109210000	106340000	12
B2IU38	B2IU38	3	3	3	tr|B2IU38|B2IU38_NOSP7 Secreted protein OS=Nostoc punctiforme (strain ATCC 29133 / PCC 73102) OX=63737 GN=Npun_R0872 PE=4 SV=1	1	3	3	3	3	0	0	2	0	0	3	0	0	2	0	0	3	0	0	2	0	0	16.4	16.4	16.4	29.383	256	256	0	19.778	16.4	0	0	12.9	0	0	103240000	68980000	0	0	34258000	0	0	14
B2IU40	B2IU40	11	11	11	tr|B2IU40|B2IU40_NOSP7 Asparagine--tRNA ligase OS=Nostoc punctiforme (strain ATCC 29133 / PCC 73102) OX=63737 GN=asnS PE=3 SV=1	1	11	11	11	7	0	0	7	0	1	7	0	0	7	0	1	7	0	0	7	0	1	25.7	25.7	25.7	52.829	463	463	0	45.592	16.4	0	0	14.7	0	1.9	593500000	283290000	0	0	302570000	0	7637200	25
B2IU44	B2IU44	13	13	13	tr|B2IU44|B2IU44_NOSP7 Phycobilisome protein OS=Nostoc punctiforme (strain ATCC 29133 / PCC 73102) OX=63737 GN=Npun_F0878 PE=3 SV=1	1	13	13	13	11	9	13	11	13	12	11	9	13	11	13	12	11	9	13	11	13	12	73.9	73.9	73.9	17.855	161	161	0	94.785	68.3	43.5	73.9	68.3	73.9	72	18917000000	6.0041e+09	901460000	1.0413e+09	5252700000	2.0208e+09	3.6966e+09	11
B2IU45	B2IU45	13	13	13	tr|B2IU45|B2IU45_NOSP7 Hemolysin-type calcium-binding region OS=Nostoc punctiforme (strain ATCC 29133 / PCC 73102) OX=63737 GN=Npun_R0879 PE=4 SV=1	1	13	13	13	10	2	5	11	10	11	10	2	5	11	10	11	10	2	5	11	10	11	34	34	34	65.186	691	691	0	323.31	26.6	3.9	13.7	31.4	26.2	27.9	8.0724e+09	1.8102e+09	20122000	85645000	4.1066e+09	708050000	1341800000	19
B2IU46	B2IU46	8	8	8	sp|B2IU46|PURL_NOSP7 Phosphoribosylformylglycinamidine synthase subunit PurL OS=Nostoc punctiforme (strain ATCC 29133 / PCC 73102) OX=63737 GN=purL PE=3 SV=1	1	8	8	8	5	0	0	4	0	2	5	0	0	4	0	2	5	0	0	4	0	2	14.3	14.3	14.3	84.416	788	788	0	36.309	10.5	0	0	5.2	0	3.3	186010000	85752000	0	0	84538000	0	15721000	36
B2IU48	B2IU48	3	3	3	tr|B2IU48|B2IU48_NOSP7 Uncharacterized protein OS=Nostoc punctiforme (strain ATCC 29133 / PCC 73102) OX=63737 GN=Npun_R0882 PE=4 SV=1	1	3	3	3	2	0	0	2	0	1	2	0	0	2	0	1	2	0	0	2	0	1	24.7	24.7	24.7	10.538	93	93	0	3.4129	16.1	0	0	16.1	0	8.6	215780000	87319000	0	0	109170000	0	19285000	6
B2IU54	B2IU54	3	3	3	tr|B2IU54|B2IU54_NOSP7 Uncharacterized protein OS=Nostoc punctiforme (strain ATCC 29133 / PCC 73102) OX=63737 GN=Npun_F0888 PE=4 SV=1	1	3	3	3	3	1	1	2	1	1	3	1	1	2	1	1	3	1	1	2	1	1	15.5	15.5	15.5	22.374	233	233	0	101.44	15.5	7.7	7.7	12.4	7.7	4.7	579470000	284290000	11087000	27275000	218590000	33675000	4556100	4
B2IU57	B2IU57	18	18	18	tr|B2IU57|B2IU57_NOSP7 Phosphate-binding protein OS=Nostoc punctiforme (strain ATCC 29133 / PCC 73102) OX=63737 GN=Npun_F0891 PE=3 SV=1	1	18	18	18	18	12	12	17	13	13	18	12	12	17	13	13	18	12	12	17	13	13	58.8	58.8	58.8	41.19	393	393	0	323.31	58.8	34.4	34.4	56	38.2	37.2	13279000000	7.0818e+09	133400000	210460000	4590600000	374440000	887900000	22
B2IU65	B2IU65	4	4	4	tr|B2IU65|B2IU65_NOSP7 Histidinol-phosphate aminotransferase OS=Nostoc punctiforme (strain ATCC 29133 / PCC 73102) OX=63737 GN=hisC PE=3 SV=1	1	4	4	4	2	0	0	3	1	2	2	0	0	3	1	2	2	0	0	3	1	2	14	14	14	42.528	385	385	0	22.392	7.5	0	0	10.1	2.9	6.5	201200000	55113000	0	0	133570000	0	12515000	21
B2IU67	B2IU67	18	18	18	tr|B2IU67|B2IU67_NOSP7 Glutathione reductase OS=Nostoc punctiforme (strain ATCC 29133 / PCC 73102) OX=63737 GN=Npun_R0901 PE=3 SV=1	1	18	18	18	16	7	9	16	11	12	16	7	9	16	11	12	16	7	9	16	11	12	46.1	46.1	46.1	49.486	458	458	0	181.53	39.3	15.1	19.7	40.2	25.3	30.8	9573300000	3.5511e+09	102670000	232990000	4628000000	318370000	740240000	23
B2IU80	B2IU80	1	1	1	tr|B2IU80|B2IU80_NOSP7 HTH cro/C1-type domain-containing protein OS=Nostoc punctiforme (strain ATCC 29133 / PCC 73102) OX=63737 GN=Npun_R0914 PE=4 SV=1	1	1	1	1	1	1	0	1	1	1	1	1	0	1	1	1	1	1	0	1	1	1	4.1	4.1	4.1	27.769	244	244	0	3.4552	4.1	4.1	0	4.1	4.1	4.1	78354000	28803000	3615400	0	15928000	7321900	22686000	13
B2IU86	B2IU86	15	15	15	tr|B2IU86|B2IU86_NOSP7 Pyridine nucleotide-disulphide oxidoreductase dimerisation region OS=Nostoc punctiforme (strain ATCC 29133 / PCC 73102) OX=63737 GN=Npun_F0920 PE=3 SV=1	1	15	15	15	14	7	9	14	8	11	14	7	9	14	8	11	14	7	9	14	8	11	41.8	41.8	41.8	49.401	452	452	0	88.215	39.4	16.4	22.8	39.4	18.6	30.1	2465600000	860110000	62460000	110660000	934690000	158010000	339710000	25
B2IU88	B2IU88	4	4	4	tr|B2IU88|B2IU88_NOSP7 NYN domain-containing protein OS=Nostoc punctiforme (strain ATCC 29133 / PCC 73102) OX=63737 GN=Npun_F0925 PE=4 SV=1	1	4	4	4	3	0	0	3	1	2	3	0	0	3	1	2	3	0	0	3	1	2	23.1	23.1	23.1	19.877	169	169	0	6.4645	16.6	0	0	16.6	7.1	13.6	319700000	134410000	0	0	172340000	1149900	11796000	9
B2IU94	B2IU94	25	25	25	tr|B2IU94|B2IU94_NOSP7 Peptidase S9, prolyl oligopeptidase active site domain protein OS=Nostoc punctiforme (strain ATCC 29133 / PCC 73102) OX=63737 GN=Npun_F0933 PE=4 SV=1	1	25	25	25	24	17	21	23	22	23	24	17	21	23	22	23	24	17	21	23	22	23	44.9	44.9	44.9	70.466	628	628	0	223.61	42.5	29.6	37.4	42.7	39.5	42.4	19328000000	7.5058e+09	594090000	739350000	5.9389e+09	1.5227e+09	3.0271e+09	32
B2IU97	B2IU97	2	2	2	tr|B2IU97|B2IU97_NOSP7 Uncharacterized protein OS=Nostoc punctiforme (strain ATCC 29133 / PCC 73102) OX=63737 GN=Npun_R0936 PE=4 SV=1	1	2	2	2	1	0	0	2	0	0	1	0	0	2	0	0	1	0	0	2	0	0	18.5	18.5	18.5	14.041	124	124	0	6.8453	6.5	0	0	18.5	0	0	69726000	17607000	0	0	52119000	0	0	6
B2IUA1	B2IUA1	8	8	8	sp|B2IUA1|SYFA_NOSP7 Phenylalanine--tRNA ligase alpha subunit OS=Nostoc punctiforme (strain ATCC 29133 / PCC 73102) OX=63737 GN=pheS PE=3 SV=1	1	8	8	8	4	0	0	5	2	5	4	0	0	5	2	5	4	0	0	5	2	5	23.3	23.3	23.3	37.104	330	330	0	13.379	10.6	0	0	14.8	5.5	13.9	289390000	92389000	0	0	128970000	7549500	60481000	17
B2IUA2	B2IUA2	5	5	5	tr|B2IUA2|B2IUA2_NOSP7 5-nucleotidase SurE OS=Nostoc punctiforme (strain ATCC 29133 / PCC 73102) OX=63737 GN=surE PE=3 SV=1	1	5	5	5	3	1	3	3	3	3	3	1	3	3	3	3	3	1	3	3	3	3	24.3	24.3	24.3	29.265	267	267	0	17.75	17.6	5.2	12.7	14.2	12.7	12.7	331930000	129050000	2112700	8786900	149450000	11977000	30559000	12
B2IUA9	B2IUA9	5	5	5	sp|B2IUA9|SECA_NOSP7 Protein translocase subunit SecA OS=Nostoc punctiforme (strain ATCC 29133 / PCC 73102) OX=63737 GN=secA PE=3 SV=1	1	5	5	5	5	0	0	5	0	0	5	0	0	5	0	0	5	0	0	5	0	0	4.7	4.7	4.7	106.08	930	930	0	8.0103	4.7	0	0	4.7	0	0	211180000	118700000	0	0	92480000	0	0	53
B2IUB3	B2IUB3	4	4	4	tr|B2IUB3|B2IUB3_NOSP7 Lipoprotein OS=Nostoc punctiforme (strain ATCC 29133 / PCC 73102) OX=63737 GN=Npun_R0953 PE=4 SV=1	1	4	4	4	3	1	2	2	1	2	3	1	2	2	1	2	3	1	2	2	1	2	23.8	23.8	23.8	15.876	147	147	0	5.2774	18.4	4.8	12.9	10.2	4.8	10.2	82306000	36570000	6536300	8453300	19025000	4379100	7342900	9
B2IUB6	B2IUB6	2	2	2	tr|B2IUB6|B2IUB6_NOSP7 Two component transcriptional regulator, LuxR family OS=Nostoc punctiforme (strain ATCC 29133 / PCC 73102) OX=63737 GN=Npun_R0956 PE=4 SV=1	1	2	2	2	1	0	0	1	0	1	1	0	0	1	0	1	1	0	0	1	0	1	9.6	9.6	9.6	26.153	239	239	0	4.59	5	0	0	5	0	4.6	36980000	19767000	0	0	0	0	17213000	11
B2IUB9	B2IUB9	2	2	2	tr|B2IUB9|B2IUB9_NOSP7 CsbD family protein OS=Nostoc punctiforme (strain ATCC 29133 / PCC 73102) OX=63737 GN=Npun_R0959 PE=3 SV=1	1	2	2	2	1	1	2	1	2	1	1	1	2	1	2	1	1	1	2	1	2	1	43.3	43.3	43.3	6.5372	60	60	0	17.969	25	25	43.3	25	43.3	25	311090000	111100000	6679800	15500000	125950000	10693000	41173000	3
B2IUC2	B2IUC2	4	4	4	tr|B2IUC2|B2IUC2_NOSP7 RNP-1 like RNA-binding protein OS=Nostoc punctiforme (strain ATCC 29133 / PCC 73102) OX=63737 GN=Npun_F0962 PE=4 SV=1	1	4	4	4	3	2	2	2	3	3	3	2	2	2	3	3	3	2	2	2	3	3	38.7	38.7	38.7	11.399	106	106	0	62.402	13.2	7.5	7.5	7.5	13.2	33	4520400000	2.01e+09	519310000	226840000	984480000	508470000	271340000	5
B2IUC3	B2IUC3	4	4	4	tr|B2IUC3|B2IUC3_NOSP7 30S ribosomal protein S21 OS=Nostoc punctiforme (strain ATCC 29133 / PCC 73102) OX=63737 GN=rpsU PE=3 SV=1	1	4	4	4	3	1	1	3	2	4	3	1	1	3	2	4	3	1	1	3	2	4	53.2	53.2	53.2	7.5286	62	62	0	20.467	51.6	12.9	12.9	51.6	25.8	53.2	2796500000	1382000000	0	9419800	1197400000	32289000	175490000	3
B2IUC5	B2IUC5	4	4	4	tr|B2IUC5|B2IUC5_NOSP7 Uncharacterized protein OS=Nostoc punctiforme (strain ATCC 29133 / PCC 73102) OX=63737 GN=Npun_F0965 PE=4 SV=1	1	4	4	4	4	3	2	4	2	4	4	3	2	4	2	4	4	3	2	4	2	4	34.9	34.9	34.9	13.558	126	126	0	21.062	34.9	19	11.1	34.9	11.1	34.9	962530000	307930000	19542000	10036000	521160000	17636000	86228000	9
B2IUC7	B2IUC7	1	1	1	tr|B2IUC7|B2IUC7_NOSP7 Prevent-host-death family protein OS=Nostoc punctiforme (strain ATCC 29133 / PCC 73102) OX=63737 GN=Npun_F0967 PE=4 SV=1	1	1	1	1	1	0	0	1	0	0	1	0	0	1	0	0	1	0	0	1	0	0	17.1	17.1	17.1	9.3917	82	82	0	2.8415	17.1	0	0	17.1	0	0	50598000	19084000	0	0	31515000	0	0	4
B2IUC9	B2IUC9	3	3	3	tr|B2IUC9|B2IUC9_NOSP7 CRISPR-associated protein Csc2 OS=Nostoc punctiforme (strain ATCC 29133 / PCC 73102) OX=63737 GN=Npun_R2698 PE=4 SV=1	1	3	3	3	2	1	1	3	2	2	2	1	1	3	2	2	2	1	1	3	2	2	8.2	8.2	8.2	38.034	342	342	0	13.505	5.3	2.6	2.6	8.2	5.6	5.6	170020000	45806000	2600000	4280000	80419000	9673300	27239000	17
B2IUD2	B2IUD2	2	2	2	tr|B2IUD2|B2IUD2_NOSP7 DUF433 domain-containing protein OS=Nostoc punctiforme (strain ATCC 29133 / PCC 73102) OX=63737 GN=Npun_R2701 PE=4 SV=1	1	2	2	2	1	1	1	1	1	1	1	1	1	1	1	1	1	1	1	1	1	1	25.3	25.3	25.3	9.5801	83	83	0	3.8462	12	13.3	13.3	12	13.3	13.3	20889000	0	886090	1973400	9623800	2373300	6032600	5
B2IUD8	B2IUD8	5	5	5	tr|B2IUD8|B2IUD8_NOSP7 Exodeoxyribonuclease III OS=Nostoc punctiforme (strain ATCC 29133 / PCC 73102) OX=63737 GN=Npun_R2707 PE=3 SV=1	1	5	5	5	0	0	2	0	3	4	0	0	2	0	3	4	0	0	2	0	3	4	23.5	23.5	23.5	29.854	260	260	0	12.404	0	0	8.1	0	13.5	18.1	59895000	0	0	3965100	0	10726000	45204000	17
B2IUE4	B2IUE4	2	2	2	tr|B2IUE4|B2IUE4_NOSP7 Adenylate cyclase OS=Nostoc punctiforme (strain ATCC 29133 / PCC 73102) OX=63737 GN=Npun_F2713 PE=4 SV=1	1	2	2	2	2	0	0	2	0	2	2	0	0	2	0	2	2	0	0	2	0	2	11	11	11	17.849	154	154	0	4.3107	11	0	0	11	0	11	172750000	94910000	0	0	63103000	0	14739000	5
B2IUG1	B2IUG1	17	17	17	tr|B2IUG1|B2IUG1_NOSP7 Kelch repeat-containing protein OS=Nostoc punctiforme (strain ATCC 29133 / PCC 73102) OX=63737 GN=Npun_F2730 PE=4 SV=1	1	17	17	17	14	0	3	14	11	13	14	0	3	14	11	13	14	0	3	14	11	13	37	37	37	53.985	494	494	0	79.275	31	0	7.1	32	22.9	27.5	2647500000	903730000	0	8360400	1123400000	268890000	343080000	27
B2IUG2	B2IUG2	5	5	5	tr|B2IUG2|B2IUG2_NOSP7 Uncharacterized protein OS=Nostoc punctiforme (strain ATCC 29133 / PCC 73102) OX=63737 GN=Npun_F2731 PE=4 SV=1	1	5	5	5	4	0	0	5	4	4	4	0	0	5	4	4	4	0	0	5	4	4	16.1	16.1	16.1	33.397	316	316	0	20.583	12.3	0	0	16.1	12.3	11.4	525480000	123880000	0	0	277590000	39296000	84722000	14
B2IUG7	B2IUG7	1	1	1	tr|B2IUG7|B2IUG7_NOSP7 Uncharacterized protein OS=Nostoc punctiforme (strain ATCC 29133 / PCC 73102) OX=63737 GN=Npun_F2736 PE=4 SV=1	1	1	1	1	1	0	0	1	0	0	1	0	0	1	0	0	1	0	0	1	0	0	6.3	6.3	6.3	16.101	142	142	0.0014154	2.2238	6.3	0	0	6.3	0	0	19622000	13047000	0	0	6574900	0	0	7
B2IUH3	B2IUH3	9	9	9	tr|B2IUH3|B2IUH3_NOSP7 Uncharacterized protein OS=Nostoc punctiforme (strain ATCC 29133 / PCC 73102) OX=63737 GN=Npun_F2742 PE=4 SV=1	1	9	9	9	9	3	2	4	0	2	9	3	2	4	0	2	9	3	2	4	0	2	51.5	51.5	51.5	22.959	206	206	0	175.39	51.5	14.6	9.2	18.4	0	10.7	648060000	467090000	8207800	6249500	152180000	0	14327000	13
B2IUH6	B2IUH6	4	4	4	tr|B2IUH6|B2IUH6_NOSP7 Carboxysome shell protein CcmK OS=Nostoc punctiforme (strain ATCC 29133 / PCC 73102) OX=63737 GN=ccmK PE=3 SV=1	1	4	4	4	2	0	0	2	1	2	2	0	0	2	1	2	2	0	0	2	1	2	42.6	42.6	42.6	12.242	115	115	0	27.205	26.1	0	0	26.1	7	16.5	165670000	39678000	0	0	42999000	6134000	76860000	7
B2IUI2	B2IUI2	27	27	27	tr|B2IUI2|B2IUI2_NOSP7 Ferredoxin--NADP reductase OS=Nostoc punctiforme (strain ATCC 29133 / PCC 73102) OX=63737 GN=Npun_R2751 PE=3 SV=1	1	27	27	27	23	17	20	22	20	21	23	17	20	22	20	21	23	17	20	22	20	21	56.3	56.3	56.3	48.405	437	437	0	248.5	47.6	33.6	41.6	51.5	41.6	41.6	135320000000	58196000000	4540300000	7.2092e+09	39814000000	7.9814e+09	17578000000	29
B2IUI3	B2IUI3	12	12	12	tr|B2IUI3|B2IUI3_NOSP7 phosphoribulokinase OS=Nostoc punctiforme (strain ATCC 29133 / PCC 73102) OX=63737 GN=Npun_F2752 PE=3 SV=1	1	12	12	12	11	5	6	10	9	11	11	5	6	10	9	11	11	5	6	10	9	11	47.9	47.9	47.9	38.446	334	334	0	96.134	43.1	18.9	16.2	38.3	32.6	43.1	11180000000	4.0448e+09	38320000	164490000	5009600000	539160000	1383400000	16
B2IUI4	B2IUI4	12	12	12	sp|B2IUI4|METK_NOSP7 S-adenosylmethionine synthase OS=Nostoc punctiforme (strain ATCC 29133 / PCC 73102) OX=63737 GN=metK PE=3 SV=1	1	12	12	12	10	9	11	11	11	11	10	9	11	11	11	11	10	9	11	11	11	11	32.5	32.5	32.5	45.72	424	424	0	85.389	28.1	23.8	30.4	30.4	30.4	30.4	6.19e+09	2.1384e+09	218610000	457010000	1.7539e+09	594650000	1.0274e+09	23
B2IUI6;B2IUI5	B2IUI6	18;4	18;4	18;4	tr|B2IUI6|B2IUI6_NOSP7 Cyclic nucleotide-binding protein OS=Nostoc punctiforme (strain ATCC 29133 / PCC 73102) OX=63737 GN=Npun_R2755 PE=4 SV=1	2	18	18	18	13	0	1	12	11	16	13	0	1	12	11	16	13	0	1	12	11	16	39.4	39.4	39.4	52.226	469	469;469	0	83.202	29.4	0	2.3	28.4	19.6	34.3	1332100000	422470000	0	910960	518540000	118360000	271790000	23
B2IUI9	B2IUI9	5	5	5	tr|B2IUI9|B2IUI9_NOSP7 Uncharacterized protein OS=Nostoc punctiforme (strain ATCC 29133 / PCC 73102) OX=63737 GN=Npun_R2760 PE=4 SV=1	1	5	5	5	5	1	2	2	1	3	5	1	2	2	1	3	5	1	2	2	1	3	18	18	18	37.511	345	345	0	129.52	18	2.6	5.5	4.9	2	7.5	286230000	209970000	2741800	10080000	31157000	0	32283000	14
B2IUJ5	B2IUJ5	2	2	2	tr|B2IUJ5|B2IUJ5_NOSP7 Uncharacterized protein OS=Nostoc punctiforme (strain ATCC 29133 / PCC 73102) OX=63737 GN=Npun_F2766 PE=4 SV=1	1	2	2	2	2	2	2	1	2	2	2	2	2	1	2	2	2	2	2	1	2	2	21.2	21.2	21.2	7.8237	66	66	0.0027567	1.8971	21.2	21.2	21.2	10.6	21.2	21.2	138890000	51341000	19260000	6903400	19198000	14469000	27722000	5
B2IUJ6	B2IUJ6	3	3	3	tr|B2IUJ6|B2IUJ6_NOSP7 succinate dehydrogenase OS=Nostoc punctiforme (strain ATCC 29133 / PCC 73102) OX=63737 GN=Npun_R2767 PE=3 SV=1	1	3	3	3	3	0	0	1	0	0	3	0	0	1	0	0	3	0	0	1	0	0	4	4	4	63.572	575	575	0.0021053	2.1065	4	0	0	1.2	0	0	73770000	66786000	0	0	6983700	0	0	33
B2IUJ8	B2IUJ8	2	2	2	tr|B2IUJ8|B2IUJ8_NOSP7 Outer membrane protein beta-barrel domain-containing protein OS=Nostoc punctiforme (strain ATCC 29133 / PCC 73102) OX=63737 GN=Npun_F2769 PE=4 SV=1	1	2	2	2	1	0	0	1	1	2	1	0	0	1	1	2	1	0	0	1	1	2	11.4	11.4	11.4	28.811	281	281	0	42.949	3.6	0	0	3.6	3.6	11.4	323600000	119200000	0	0	129820000	13091000	61486000	7
B2IUJ9	B2IUJ9	5	5	5	tr|B2IUJ9|B2IUJ9_NOSP7 Extracellular ligand-binding receptor OS=Nostoc punctiforme (strain ATCC 29133 / PCC 73102) OX=63737 GN=Npun_R2770 PE=4 SV=1	1	5	5	5	4	2	4	0	3	1	4	2	4	0	3	1	4	2	4	0	3	1	13	13	13	45.202	440	440	0	12.429	9.3	4.1	11.4	0	7.7	1.8	119980000	70246000	11028000	14398000	0	15792000	8521300	17
B2IUK7	B2IUK7	3	3	3	tr|B2IUK7|B2IUK7_NOSP7 DUF29 domain-containing protein OS=Nostoc punctiforme (strain ATCC 29133 / PCC 73102) OX=63737 GN=Npun_R4412 PE=4 SV=1	1	3	3	3	2	2	1	2	1	1	2	2	1	2	1	1	2	2	1	2	1	1	17.9	17.9	17.9	18.383	156	156	0	5.1161	11.5	10.9	4.5	11.5	4.5	6.4	104750000	42960000	4876100	2844900	35390000	5723600	12953000	5
B2IUK8	B2IUK8	7	7	7	sp|B2IUK8|RRP3_NOSP7 Probable 30S ribosomal protein PSRP-3 OS=Nostoc punctiforme (strain ATCC 29133 / PCC 73102) OX=63737 GN=Npun_F4413 PE=3 SV=1	1	7	7	7	7	0	1	5	1	4	7	0	1	5	1	4	7	0	1	5	1	4	53.5	53.5	53.5	11.598	99	99	0	37.244	53.5	0	10.1	33.3	10.1	33.3	1338100000	806990000	0	0	449700000	1709700	79672000	7
B2IUL1	B2IUL1	2	2	2	sp|B2IUL1|ATPE_NOSP7 ATP synthase epsilon chain OS=Nostoc punctiforme (strain ATCC 29133 / PCC 73102) OX=63737 GN=atpC PE=3 SV=1	1	2	2	2	2	2	2	2	2	2	2	2	2	2	2	2	2	2	2	2	2	2	14.6	14.6	14.6	14.681	137	137	0	16.466	14.6	14.6	14.6	14.6	14.6	14.6	1.867e+09	1195800000	24895000	84579000	360640000	54820000	146230000	4
B2IUL2	B2IUL2	24	24	24	sp|B2IUL2|ATPB_NOSP7 ATP synthase subunit beta OS=Nostoc punctiforme (strain ATCC 29133 / PCC 73102) OX=63737 GN=atpD PE=3 SV=1	1	24	24	24	23	11	12	22	14	19	23	11	12	22	14	19	23	11	12	22	14	19	60.8	60.8	60.8	51.858	482	482	0	323.31	56.8	27.8	31.7	60.2	32	49.2	39056000000	16290000000	368510000	471820000	15698000000	1365800000	4861300000	24
B2IUL6	B2IUL6	7	7	7	tr|B2IUL6|B2IUL6_NOSP7 DUF5331 domain-containing protein OS=Nostoc punctiforme (strain ATCC 29133 / PCC 73102) OX=63737 GN=Npun_R4421 PE=4 SV=1	1	7	7	7	5	1	1	4	4	4	5	1	1	4	4	4	5	1	1	4	4	4	36.1	36.1	36.1	29.378	263	263	0	130.13	26.2	3.4	3.4	24.7	14.8	14.8	1435900000	750240000	3375000	5683100	576500000	21176000	78974000	12
B2IUM0	B2IUM0	10	9	8	tr|B2IUM0|B2IUM0_NOSP7 Chaperone protein ClpB OS=Nostoc punctiforme (strain ATCC 29133 / PCC 73102) OX=63737 GN=clpB PE=3 SV=1	1	10	9	8	10	1	1	6	1	1	9	0	0	5	0	0	8	0	0	4	0	0	12.5	11	9.9	98.517	872	872	0	37.919	12.5	1.5	1.5	7.7	1.5	1.5	295230000	207730000	0	0	87499000	0	0	49
B2IUM5	B2IUM5	1	1	1	sp|B2IUM5|LPXD_NOSP7 UDP-3-O-acylglucosamine N-acyltransferase OS=Nostoc punctiforme (strain ATCC 29133 / PCC 73102) OX=63737 GN=lpxD PE=3 SV=1	1	1	1	1	0	0	0	0	0	1	0	0	0	0	0	1	0	0	0	0	0	1	4	4	4	37.066	350	350	0	10.076	0	0	0	0	0	4	16464000	0	0	0	0	0	16464000	12
B2IUM8;B2IU62	B2IUM8	5;1	5;1	5;1	tr|B2IUM8|B2IUM8_NOSP7 Response regulator receiver modulated GAF sensor protein OS=Nostoc punctiforme (strain ATCC 29133 / PCC 73102) OX=63737 GN=Npun_R4435 PE=4 SV=1	2	5	5	5	5	0	0	4	2	4	5	0	0	4	2	4	5	0	0	4	2	4	17	17	17	35.281	318	318;1177	0	13.125	17	0	0	11.9	6	11.9	572050000	318150000	0	0	183500000	8840700	61565000	12
B2IUN0	B2IUN0	9	9	9	tr|B2IUN0|B2IUN0_NOSP7 RuBisCO accumulation factor 1 OS=Nostoc punctiforme (strain ATCC 29133 / PCC 73102) OX=63737 GN=raf1 PE=3 SV=1	1	9	9	9	9	0	0	9	4	4	9	0	0	9	4	4	9	0	0	9	4	4	28.2	28.2	28.2	41.028	362	362	0	48.081	28.2	0	0	28.2	10.2	12.7	1395200000	731190000	0	0	606310000	18564000	39139000	16
B2IUN5	B2IUN5	6	6	6	tr|B2IUN5|B2IUN5_NOSP7 ChaB family protein OS=Nostoc punctiforme (strain ATCC 29133 / PCC 73102) OX=63737 GN=Npun_R4442 PE=4 SV=1	1	6	6	6	6	2	3	4	4	5	6	2	3	4	4	5	6	2	3	4	4	5	82.7	82.7	82.7	8.8675	81	81	0	56.438	82.7	22.2	33.3	45.7	34.6	70.4	7.2056e+09	4.1877e+09	128820000	169240000	1.6724e+09	359940000	687470000	6
B2IUN8	B2IUN8	13	13	13	tr|B2IUN8|B2IUN8_NOSP7 Aminotransferase, class V OS=Nostoc punctiforme (strain ATCC 29133 / PCC 73102) OX=63737 GN=Npun_F4445 PE=3 SV=1	1	13	13	13	11	5	4	9	7	12	11	5	4	9	7	12	11	5	4	9	7	12	38.2	38.2	38.2	41.646	382	382	0	76.138	30.9	12.3	10.2	27	19.4	34	2.1381e+09	865030000	56064000	68220000	743040000	127410000	278300000	17
B2IUP8	B2IUP8	1	1	1	tr|B2IUP8|B2IUP8_NOSP7 Peptidase M15B and M15C, D,D-carboxypeptidase VanY/endolysin OS=Nostoc punctiforme (strain ATCC 29133 / PCC 73102) OX=63737 GN=Npun_R4455 PE=4 SV=1	1	1	1	1	1	0	0	1	0	0	1	0	0	1	0	0	1	0	0	1	0	0	4.9	4.9	4.9	29.036	267	267	0.0014184	2.2452	4.9	0	0	4.9	0	0	16685000	7441600	0	0	9243800	0	0	10
B2IUQ9	B2IUQ9	2	2	2	tr|B2IUQ9|B2IUQ9_NOSP7 dITP/XTP pyrophosphatase OS=Nostoc punctiforme (strain ATCC 29133 / PCC 73102) OX=63737 GN=Npun_R4467 PE=3 SV=1	1	2	2	2	2	0	0	1	0	0	2	0	0	1	0	0	2	0	0	1	0	0	9.8	9.8	9.8	21.225	194	194	0	2.9708	9.8	0	0	5.7	0	0	37696000	26638000	0	0	11058000	0	0	11
B2IUR0	B2IUR0	18	18	18	tr|B2IUR0|B2IUR0_NOSP7 Phosphoglucomutase/phosphomannomutase alpha/beta/alpha domain I OS=Nostoc punctiforme (strain ATCC 29133 / PCC 73102) OX=63737 GN=Npun_R4468 PE=3 SV=1	1	18	18	18	12	6	5	15	10	13	12	6	5	15	10	13	12	6	5	15	10	13	43.5	43.5	43.5	52.066	478	478	0	56.131	29.5	13.2	11.1	33.5	20.7	32.6	1.8281e+09	666520000	23736000	28421000	764860000	85342000	259180000	29
B2IUR2	B2IUR2	6	6	6	tr|B2IUR2|B2IUR2_NOSP7 KAP NTPase domain-containing protein OS=Nostoc punctiforme (strain ATCC 29133 / PCC 73102) OX=63737 GN=Npun_R4470 PE=4 SV=1	1	6	6	6	3	0	0	4	2	4	3	0	0	4	2	4	3	0	0	4	2	4	14.8	14.8	14.8	49.365	433	433	0	21.769	8.8	0	0	10.4	4.2	8.1	211050000	62327000	0	0	78771000	11584000	58364000	26
B2IUR4	B2IUR4	16	16	16	tr|B2IUR4|B2IUR4_NOSP7 Actin-like protein N-terminal domain-containing protein OS=Nostoc punctiforme (strain ATCC 29133 / PCC 73102) OX=63737 GN=Npun_R4472 PE=4 SV=1	1	16	16	16	15	6	2	14	11	13	15	6	2	14	11	13	15	6	2	14	11	13	39.8	39.8	39.8	42.005	389	389	0	104.93	39.8	13.4	4.4	34.7	24.9	32.4	9444400000	5193600000	19620000	8226700	2.971e+09	122290000	1129700000	22
B2IUR9	B2IUR9	6	6	6	tr|B2IUR9|B2IUR9_NOSP7 DUF4352 domain-containing protein OS=Nostoc punctiforme (strain ATCC 29133 / PCC 73102) OX=63737 GN=Npun_R4477 PE=4 SV=1	1	6	6	6	4	3	2	3	4	2	4	3	2	3	4	2	4	3	2	3	4	2	30.9	30.9	30.9	24.879	233	233	0	35.695	19.3	15.5	9.4	15.5	19.7	8.2	623940000	339890000	16086000	19433000	131510000	43030000	73991000	9
B2IUS0	B2IUS0	4	4	4	tr|B2IUS0|B2IUS0_NOSP7 Uncharacterized protein OS=Nostoc punctiforme (strain ATCC 29133 / PCC 73102) OX=63737 GN=Npun_R4478 PE=4 SV=1	1	4	4	4	4	0	0	4	3	1	4	0	0	4	3	1	4	0	0	4	3	1	29.9	29.9	29.9	16.123	144	144	0	24.227	29.9	0	0	29.9	22.9	6.2	308480000	140120000	0	0	148500000	11228000	8635100	8
B2IUS3	B2IUS3	6	6	6	tr|B2IUS3|B2IUS3_NOSP7 Tetratricopeptide TPR_4 OS=Nostoc punctiforme (strain ATCC 29133 / PCC 73102) OX=63737 GN=Npun_R6026 PE=4 SV=1	1	6	6	6	5	1	0	5	0	1	5	1	0	5	0	1	5	1	0	5	0	1	22	22	22	42.283	381	381	0	30.524	19.9	2.9	0	13.4	0	2.9	1143000000	775310000	1734800	0	346040000	0	19877000	14
B2IUS8	B2IUS8	1	1	1	tr|B2IUS8|B2IUS8_NOSP7 Uncharacterized protein OS=Nostoc punctiforme (strain ATCC 29133 / PCC 73102) OX=63737 GN=Npun_R6031 PE=4 SV=1	1	1	1	1	1	0	0	0	0	0	1	0	0	0	0	0	1	0	0	0	0	0	7.5	7.5	7.5	14.154	133	133	0.0020833	2.0224	7.5	0	0	0	0	0	16760000	16760000	0	0	0	0	0	5
B2IUT0	B2IUT0	3	3	3	sp|B2IUT0|PYRG_NOSP7 CTP synthase OS=Nostoc punctiforme (strain ATCC 29133 / PCC 73102) OX=63737 GN=pyrG PE=3 SV=1	1	3	3	3	0	0	0	0	1	3	0	0	0	0	1	3	0	0	0	0	1	3	5.1	5.1	5.1	60.387	545	545	0	5.2809	0	0	0	0	2	5.1	18200000	0	0	0	0	663610	17536000	25
B2IUT2	B2IUT2	2	2	2	tr|B2IUT2|B2IUT2_NOSP7 Arginase/agmatinase/formiminoglutamase OS=Nostoc punctiforme (strain ATCC 29133 / PCC 73102) OX=63737 GN=Npun_R6035 PE=3 SV=1	1	2	2	2	1	1	0	1	1	2	1	1	0	1	1	2	1	1	0	1	1	2	4.9	4.9	4.9	38.449	347	347	0.0027586	1.8984	2	2	0	2	2.9	4.9	113360000	35264000	10935000	0	24036000	8871100	34249000	11
B2IUT4	B2IUT4	1	1	1	tr|B2IUT4|B2IUT4_NOSP7 Peptidase A2 domain-containing protein OS=Nostoc punctiforme (strain ATCC 29133 / PCC 73102) OX=63737 GN=Npun_R6037 PE=4 SV=1	1	1	1	1	1	0	0	0	0	0	1	0	0	0	0	0	1	0	0	0	0	0	5.1	5.1	5.1	15.075	138	138	0.0034106	1.7833	5.1	0	0	0	0	0	20608000	20608000	0	0	0	0	0	6
B2IUT6	B2IUT6	1	1	1	tr|B2IUT6|B2IUT6_NOSP7 Miro domain protein OS=Nostoc punctiforme (strain ATCC 29133 / PCC 73102) OX=63737 GN=Npun_F6039 PE=4 SV=1	1	1	1	1	1	0	0	1	1	1	1	0	0	1	1	1	1	0	0	1	1	1	0.6	0.6	0.6	126.12	1109	1109	0.0040706	1.7238	0.6	0	0	0.6	0.6	0.6	227450000	68942000	0	0	148870000	3911500	5730000	55
B2IUU2	B2IUU2	1	1	1	tr|B2IUU2|B2IUU2_NOSP7 SbsA Ig-like domain-containing protein OS=Nostoc punctiforme (strain ATCC 29133 / PCC 73102) OX=63737 GN=Npun_F6046 PE=4 SV=1	1	1	1	1	1	0	0	0	0	1	1	0	0	0	0	1	1	0	0	0	0	1	12.9	12.9	12.9	12.586	116	116	0	23.354	12.9	0	0	0	0	12.9	52288000	38509000	0	0	0	0	13779000	3
B2IUU3	B2IUU3	7	7	7	tr|B2IUU3|B2IUU3_NOSP7 Phosphoglycerate mutase OS=Nostoc punctiforme (strain ATCC 29133 / PCC 73102) OX=63737 GN=Npun_F6047 PE=4 SV=1	1	7	7	7	7	0	0	3	1	2	7	0	0	3	1	2	7	0	0	3	1	2	15.6	15.6	15.6	50.152	450	450	0	16.745	15.6	0	0	5.8	2.9	4.7	325430000	204490000	0	0	102390000	1214900	17337000	20
B2IUU4	B2IUU4	8	8	8	tr|B2IUU4|B2IUU4_NOSP7 Dihydroorotase, multifunctional complex type OS=Nostoc punctiforme (strain ATCC 29133 / PCC 73102) OX=63737 GN=Npun_F6048 PE=4 SV=1	1	8	8	8	5	2	2	4	6	5	5	2	2	4	6	5	5	2	2	4	6	5	20	20	20	46.953	434	434	0	27.361	12.2	4.1	6.7	12.4	12	12.2	261820000	75819000	4586500	4433300	102080000	26354000	48551000	18
B2IUV2	B2IUV2	2	2	2	tr|B2IUV2|B2IUV2_NOSP7 Phospholipase/Carboxylesterase OS=Nostoc punctiforme (strain ATCC 29133 / PCC 73102) OX=63737 GN=Npun_F6056 PE=4 SV=1	1	2	2	2	2	0	0	2	0	1	2	0	0	2	0	1	2	0	0	2	0	1	13	13	13	20.196	184	184	0	4.2443	13	0	0	13	0	6.5	135120000	60081000	0	0	70337000	0	4705300	8
B2IUW3	B2IUW3	3	3	3	tr|B2IUW3|B2IUW3_NOSP7 Uncharacterized protein OS=Nostoc punctiforme (strain ATCC 29133 / PCC 73102) OX=63737 GN=Npun_F6067 PE=4 SV=1	1	3	3	3	3	2	2	3	3	2	3	2	2	3	3	2	3	2	2	3	3	2	15.7	15.7	15.7	12.063	108	108	0	3.7097	15.7	7.4	7.4	15.7	15.7	15.7	400760000	141790000	13687000	12987000	109320000	32740000	90238000	7
B2IUW7	B2IUW7	4	4	4	sp|B2IUW7|RPOZ_NOSP7 DNA-directed RNA polymerase subunit omega OS=Nostoc punctiforme (strain ATCC 29133 / PCC 73102) OX=63737 GN=rpoZ PE=3 SV=1	1	4	4	4	4	2	3	4	3	4	4	2	3	4	3	4	4	2	3	4	3	4	60.3	60.3	60.3	9.1994	78	78	0	20.822	60.3	24.4	38.5	60.3	38.5	60.3	733550000	209240000	9786600	14128000	320980000	59598000	119820000	5
B2IUW8	B2IUW8	8	8	8	tr|B2IUW8|B2IUW8_NOSP7 Beta-Ig-H3/fasciclin OS=Nostoc punctiforme (strain ATCC 29133 / PCC 73102) OX=63737 GN=Npun_F6072 PE=4 SV=1	1	8	8	8	6	3	4	7	4	7	6	3	4	7	4	7	6	3	4	7	4	7	95.7	95.7	95.7	14.666	139	139	0	178.52	59	23	35.3	84.9	35.3	83.5	12309000000	6.1464e+09	291340000	308640000	3.5026e+09	729190000	1331300000	8
B2IUW9	B2IUW9	13	13	13	tr|B2IUW9|B2IUW9_NOSP7 Alpha amylase, catalytic region OS=Nostoc punctiforme (strain ATCC 29133 / PCC 73102) OX=63737 GN=Npun_R6073 PE=1 SV=1	1	13	13	13	12	4	4	10	10	9	12	4	4	10	10	9	12	4	4	10	10	9	30.3	30.3	30.3	55.582	488	488	0	54.993	28.3	8.4	7.8	23.6	20.3	20.9	1.8253e+09	781390000	18742000	17581000	647440000	115790000	244320000	23
B2IUX0	B2IUX0	12	12	12	tr|B2IUX0|B2IUX0_NOSP7 Peptidase S8 and S53, subtilisin, kexin, sedolisin OS=Nostoc punctiforme (strain ATCC 29133 / PCC 73102) OX=63737 GN=Npun_F6074 PE=3 SV=1	1	12	12	12	9	4	7	9	7	8	9	4	7	9	7	8	9	4	7	9	7	8	25.4	25.4	25.4	61.57	575	575	0	79.903	19.5	6.6	13.4	18.8	15	17.6	1078300000	468540000	28649000	34092000	359580000	48376000	139070000	30
B2IUX4	B2IUX4	3	3	3	tr|B2IUX4|B2IUX4_NOSP7 Peptidase M23B OS=Nostoc punctiforme (strain ATCC 29133 / PCC 73102) OX=63737 GN=Npun_F6078 PE=4 SV=1	1	3	3	3	1	0	1	0	2	1	1	0	1	0	2	1	1	0	1	0	2	1	4.2	4.2	4.2	82.097	779	779	0	6.5581	1	0	1.8	0	2.4	1.4	29632000	15807000	0	4644300	0	9180700	0	26
B2IUX8	B2IUX8	13	13	13	tr|B2IUX8|B2IUX8_NOSP7 Alkyl hydroperoxide reductase/ Thiol specific antioxidant/ Mal allergen OS=Nostoc punctiforme (strain ATCC 29133 / PCC 73102) OX=63737 GN=Npun_F6082 PE=3 SV=1	1	13	13	13	12	7	9	13	8	9	12	7	9	13	8	9	12	7	9	13	8	9	74.9	74.9	74.9	22.502	203	203	0	197.84	63.1	32.5	50.7	74.9	41.9	50.7	36674000000	14221000000	257130000	563600000	18107000000	947080000	2577800000	11
B2IUY0	B2IUY0	6	6	6	tr|B2IUY0|B2IUY0_NOSP7 Glutathione S-transferase, N-terminal domain protein OS=Nostoc punctiforme (strain ATCC 29133 / PCC 73102) OX=63737 GN=Npun_F6084 PE=4 SV=1	1	6	6	6	5	1	3	5	4	5	5	1	3	5	4	5	5	1	3	5	4	5	22.1	22.1	22.1	24.926	222	222	0	15.065	21.6	4.1	14.9	21.6	18	22.1	940210000	389070000	12295000	29869000	325880000	41367000	141730000	7
B2IUY3	B2IUY3	14	14	14	sp|B2IUY3|GLGC_NOSP7 Glucose-1-phosphate adenylyltransferase OS=Nostoc punctiforme (strain ATCC 29133 / PCC 73102) OX=63737 GN=glgC PE=3 SV=1	1	14	14	14	6	7	9	7	12	12	6	7	9	7	12	12	6	7	9	7	12	12	33.3	33.3	33.3	48.58	429	429	0	70.423	15.2	15.2	23.8	18.2	26.1	31	3.0428e+09	653410000	116360000	149750000	557310000	582300000	983650000	19
B2IUZ5	B2IUZ5	6	6	6	tr|B2IUZ5|B2IUZ5_NOSP7 Type I site-specific deoxyribonuclease OS=Nostoc punctiforme (strain ATCC 29133 / PCC 73102) OX=63737 GN=Npun_F6099 PE=4 SV=1	1	6	6	6	3	2	0	4	2	3	3	2	0	4	2	3	3	2	0	4	2	3	25.5	25.5	25.5	23.847	208	208	0	11.075	12.5	7.7	0	17.8	7.7	12	233710000	82608000	3443600	0	112350000	7856700	27455000	15
B2IUZ9	B2IUZ9	1	1	1	tr|B2IUZ9|B2IUZ9_NOSP7 DUF2358 domain-containing protein OS=Nostoc punctiforme (strain ATCC 29133 / PCC 73102) OX=63737 GN=Npun_R6103 PE=4 SV=1	1	1	1	1	0	0	0	1	0	0	0	0	0	1	0	0	0	0	0	1	0	0	6.2	6.2	6.2	17.563	145	145	0.006605	1.3627	0	0	0	6.2	0	0	19277000	0	0	0	19277000	0	0	8
B2IV09	B2IV09	3	3	3	sp|B2IV09|RL27_NOSP7 50S ribosomal protein L27 OS=Nostoc punctiforme (strain ATCC 29133 / PCC 73102) OX=63737 GN=rpmA PE=3 SV=1	1	3	3	3	3	1	2	3	2	2	3	1	2	3	2	2	3	1	2	3	2	2	34.7	34.7	34.7	10.481	98	98	0	10.309	34.7	7.1	14.3	34.7	14.3	14.3	887790000	400110000	7914100	13136000	218640000	110320000	137670000	4
B2IV10	B2IV10	3	3	3	sp|B2IV10|RL21_NOSP7 50S ribosomal protein L21 OS=Nostoc punctiforme (strain ATCC 29133 / PCC 73102) OX=63737 GN=rplU PE=3 SV=1	1	3	3	3	3	1	1	3	1	3	3	1	1	3	1	3	3	1	1	3	1	3	31.1	31.1	31.1	15.104	135	135	0	27.107	31.1	7.4	7.4	31.1	7.4	31.1	2678900000	1274200000	15805000	45492000	947680000	125660000	270020000	4
B2IV11	B2IV11	4	4	4	tr|B2IV11|B2IV11_NOSP7 Nif11 domain-containing protein OS=Nostoc punctiforme (strain ATCC 29133 / PCC 73102) OX=63737 GN=Npun_F6115 PE=4 SV=1	1	4	4	4	3	0	1	2	0	3	3	0	1	2	0	3	3	0	1	2	0	3	66.2	66.2	66.2	8.8119	77	77	0	15.746	54.5	0	11.7	32.5	0	44.2	713110000	200380000	0	11244000	303020000	0	198460000	5
B2IV12	B2IV12	6	6	6	tr|B2IV12|B2IV12_NOSP7 Nucleotidyltransferase OS=Nostoc punctiforme (strain ATCC 29133 / PCC 73102) OX=63737 GN=Npun_F6116 PE=4 SV=1	1	6	6	6	6	1	0	4	1	1	6	1	0	4	1	1	6	1	0	4	1	1	16.5	16.5	16.5	42.493	363	363	0	13.474	16.5	2.5	0	11.6	2.5	2.5	306470000	159250000	2870000	0	122190000	11095000	11063000	22
B2IV17	B2IV17	1	1	1	tr|B2IV17|B2IV17_NOSP7 Nif11 domain-containing protein OS=Nostoc punctiforme (strain ATCC 29133 / PCC 73102) OX=63737 GN=Npun_F6122 PE=4 SV=1	1	1	1	1	1	0	1	1	1	1	1	0	1	1	1	1	1	0	1	1	1	1	6.6	6.6	6.6	14.25	121	121	0.0034247	1.8107	6.6	0	6.6	6.6	6.6	6.6	51378000	29260000	0	814280	13820000	1788100	5695200	5
B2IV18	B2IV18	2	2	2	tr|B2IV18|B2IV18_NOSP7 Carboxypeptidase regulatory-like domain-containing protein OS=Nostoc punctiforme (strain ATCC 29133 / PCC 73102) OX=63737 GN=Npun_F6123 PE=4 SV=1	1	2	2	2	2	0	0	0	0	0	2	0	0	0	0	0	2	0	0	0	0	0	5.7	5.7	5.7	32.615	299	299	0	2.7428	5.7	0	0	0	0	0	17669000	17669000	0	0	0	0	0	10
B2IV20	B2IV20	1	1	1	tr|B2IV20|B2IV20_NOSP7 histidine kinase OS=Nostoc punctiforme (strain ATCC 29133 / PCC 73102) OX=63737 GN=Npun_R6125 PE=3 SV=1	1	1	1	1	1	0	0	1	0	0	1	0	0	1	0	0	1	0	0	1	0	0	0.9	0.9	0.9	85.376	750	750	0.0060484	1.5898	0.9	0	0	0.9	0	0	255950000	72825000	0	0	183130000	0	0	34
B2IV24	B2IV24	3	3	3	tr|B2IV24|B2IV24_NOSP7 Pentapeptide repeat protein OS=Nostoc punctiforme (strain ATCC 29133 / PCC 73102) OX=63737 GN=Npun_F0969 PE=4 SV=1	1	3	3	3	3	0	0	2	0	0	3	0	0	2	0	0	3	0	0	2	0	0	14.4	14.4	14.4	19.833	187	187	0	4.3481	14.4	0	0	10.7	0	0	142140000	111180000	0	0	30954000	0	0	9
B2IV26	B2IV26	27	27	27	tr|B2IV26|B2IV26_NOSP7 Hemerythrin HHE cation binding domain protein OS=Nostoc punctiforme (strain ATCC 29133 / PCC 73102) OX=63737 GN=Npun_R0971 PE=4 SV=1	1	27	27	27	27	19	20	24	22	26	27	19	20	24	22	26	27	19	20	24	22	26	77.7	77.7	77.7	39.245	350	350	0	323.31	77.7	45.1	51.1	72	62	76.3	95723000000	59237000000	802500000	1.0649e+09	26825000000	1.7685e+09	6.0248e+09	23
B2IV29	B2IV29	7	7	7	tr|B2IV29|B2IV29_NOSP7 50S ribosomal subunit assembly factor BipA OS=Nostoc punctiforme (strain ATCC 29133 / PCC 73102) OX=63737 GN=bipA PE=3 SV=1	1	7	7	7	7	0	0	4	1	3	7	0	0	4	1	3	7	0	0	4	1	3	11.7	11.7	11.7	66.151	596	596	0	15.521	11.7	0	0	6.2	1.5	4.7	451530000	315590000	0	0	120610000	2299400	13040000	30
B2IV30	B2IV30	1	1	1	tr|B2IV30|B2IV30_NOSP7 CD-NTase-associated protein 12/Pycsar effector protein TIR domain-containing protein OS=Nostoc punctiforme (strain ATCC 29133 / PCC 73102) OX=63737 GN=Npun_F0975 PE=4 SV=1	1	1	1	1	1	0	0	1	0	0	1	0	0	1	0	0	1	0	0	1	0	0	3	3	3	41.991	372	372	0.0066622	1.4507	3	0	0	3	0	0	52594000	24564000	0	0	28030000	0	0	20
B2IV35	B2IV35	2	2	2	tr|B2IV35|B2IV35_NOSP7 DUF1517 domain-containing protein OS=Nostoc punctiforme (strain ATCC 29133 / PCC 73102) OX=63737 GN=Npun_F0980 PE=4 SV=1	1	2	2	2	2	1	1	1	0	1	2	1	1	1	0	1	2	1	1	1	0	1	15.7	15.7	15.7	21.888	197	197	0	16.392	15.7	4.1	4.1	4.1	0	4.1	178900000	105260000	5681600	4393300	53211000	0	10351000	6
B2IV36	B2IV36	6	6	6	tr|B2IV36|B2IV36_NOSP7 Superfamily II DNA and RNA helicase OS=Nostoc punctiforme (strain ATCC 29133 / PCC 73102) OX=63737 GN=Npun_F0981 PE=4 SV=1	1	6	6	6	3	5	5	3	4	4	3	5	5	3	4	4	3	5	5	3	4	4	24.5	24.5	24.5	31.795	294	294	0	35.177	10.9	20.4	18	10.9	13.9	15	1.5742e+09	774580000	30698000	41374000	477220000	57978000	192300000	16
B2IV42	B2IV42	8	8	6	tr|B2IV42|B2IV42_NOSP7 ATP-dependent Clp protease proteolytic subunit OS=Nostoc punctiforme (strain ATCC 29133 / PCC 73102) OX=63737 GN=clpP PE=3 SV=1	1	8	8	6	3	5	5	5	7	7	3	5	5	5	7	7	1	3	3	3	5	5	36	36	27.6	22.659	203	203	0	42.872	13.3	24.1	24.1	26.1	28.6	35	3.3711e+09	640320000	153360000	192060000	927720000	618670000	838960000	13
B2IV43	B2IV43	7	6	6	tr|B2IV43|B2IV43_NOSP7 ATP-dependent Clp protease proteolytic subunit OS=Nostoc punctiforme (strain ATCC 29133 / PCC 73102) OX=63737 GN=clpP PE=3 SV=1	1	7	6	6	6	5	7	5	7	7	5	4	6	4	6	6	5	4	6	4	6	6	38.2	35	35	24.236	220	220	0	59.53	32.3	25.5	38.2	25.9	38.2	38.2	2339400000	133170000	119720000	212260000	176170000	646360000	1.0517e+09	12
B2IV44	B2IV44	2	2	2	tr|B2IV44|B2IV44_NOSP7 von Willebrand factor, type A OS=Nostoc punctiforme (strain ATCC 29133 / PCC 73102) OX=63737 GN=Npun_F0989 PE=4 SV=1	1	2	2	2	1	0	0	0	0	1	1	0	0	0	0	1	1	0	0	0	0	1	5.7	5.7	5.7	45.495	418	418	0.00072727	2.5596	1.9	0	0	0	0	3.8	20675000	17956000	0	0	0	0	2718500	20
B2IV48	B2IV48	1	1	1	tr|B2IV48|B2IV48_NOSP7 Uncharacterized protein OS=Nostoc punctiforme (strain ATCC 29133 / PCC 73102) OX=63737 GN=Npun_R0993 PE=4 SV=1	1	1	1	1	1	0	1	1	1	1	1	0	1	1	1	1	1	0	1	1	1	1	26.2	26.2	26.2	7.2959	65	65	0	35.778	26.2	0	26.2	26.2	26.2	26.2	309610000	141450000	0	5860900	123560000	6942500	31790000	4
B2IV51;B2JB50;B2J979	B2IV51	4;1;1	3;1;1	3;1;1	tr|B2IV51|B2IV51_NOSP7 RNA polymerase sigma factor OS=Nostoc punctiforme (strain ATCC 29133 / PCC 73102) OX=63737 GN=Npun_F0996 PE=3 SV=1	3	4	3	3	2	0	0	2	1	2	1	0	0	2	1	2	1	0	0	2	1	2	7.2	5.3	5.3	47.649	416	416;316;332	0.0060606	1.6183	3.6	0	0	3.4	1.7	3.6	43736000	11597000	0	0	16488000	3635200	12015000	21
B2IV57	B2IV57	2	2	2	tr|B2IV57|B2IV57_NOSP7 Uncharacterized protein OS=Nostoc punctiforme (strain ATCC 29133 / PCC 73102) OX=63737 GN=Npun_R1002 PE=4 SV=1	1	2	2	2	2	1	1	1	1	1	2	1	1	1	1	1	2	1	1	1	1	1	8.2	8.2	8.2	32.338	293	293	0	8.7483	8.2	2.4	2.4	2.4	2.4	2.4	566390000	201150000	41110000	32533000	112520000	58259000	120820000	13
B2IV58	B2IV58	3	3	3	tr|B2IV58|B2IV58_NOSP7 Metallophosphoesterase OS=Nostoc punctiforme (strain ATCC 29133 / PCC 73102) OX=63737 GN=Npun_F1003 PE=4 SV=1	1	3	3	3	3	0	0	1	1	0	3	0	0	1	1	0	3	0	0	1	1	0	13.4	13.4	13.4	34.292	305	305	0	4.3954	13.4	0	0	3.9	2.6	0	44263000	23301000	0	0	17006000	3955200	0	19
B2IV59	B2IV59	2	2	2	tr|B2IV59|B2IV59_NOSP7 GAF domain-containing protein OS=Nostoc punctiforme (strain ATCC 29133 / PCC 73102) OX=63737 GN=Npun_F1004 PE=4 SV=1	1	2	2	2	0	1	1	1	1	1	0	1	1	1	1	1	0	1	1	1	1	1	10.7	10.7	10.7	20.204	177	177	0	3.5402	0	5.6	5.6	5.1	5.6	5.6	33567000	0	2850700	2071500	24145000	4500600	0	10
B2IV60	B2IV60	6	6	6	tr|B2IV60|B2IV60_NOSP7 Globin OS=Nostoc punctiforme (strain ATCC 29133 / PCC 73102) OX=63737 GN=Npun_R1005 PE=4 SV=1	1	6	6	6	4	2	2	4	3	5	4	2	2	4	3	5	4	2	2	4	3	5	41.9	41.9	41.9	19.435	179	179	0	23.07	21.8	11.7	11.7	25.1	16.2	33	4.1163e+09	956670000	18698000	88606000	2.0604e+09	225430000	766550000	11
B2IV65	B2IV65	3	3	3	tr|B2IV65|B2IV65_NOSP7 Nitrogen regulatory protein P-II OS=Nostoc punctiforme (strain ATCC 29133 / PCC 73102) OX=63737 GN=Npun_F1010 PE=4 SV=1	1	3	3	3	3	0	0	3	0	0	3	0	0	3	0	0	3	0	0	3	0	0	29.1	29.1	29.1	11.52	103	103	0	5.3092	29.1	0	0	29.1	0	0	210730000	152670000	0	0	58058000	0	0	5
B2IV68	B2IV68	3	3	3	tr|B2IV68|B2IV68_NOSP7 Cyanobacterial aminoacyl-tRNA synthetase CAAD domain-containing protein OS=Nostoc punctiforme (strain ATCC 29133 / PCC 73102) OX=63737 GN=Npun_F1013 PE=4 SV=1	1	3	3	3	3	0	1	3	2	2	3	0	1	3	2	2	3	0	1	3	2	2	25.7	25.7	25.7	15.816	144	144	0	44.341	25.7	0	7.6	25.7	18.8	14.6	964590000	474210000	0	11025000	416260000	30586000	32518000	6
B2IV75	B2IV75	3	3	3	tr|B2IV75|B2IV75_NOSP7 DUF1400 domain-containing protein OS=Nostoc punctiforme (strain ATCC 29133 / PCC 73102) OX=63737 GN=Npun_R1020 PE=4 SV=1	1	3	3	3	2	1	0	2	0	0	2	1	0	2	0	0	2	1	0	2	0	0	5.1	5.1	5.1	62.918	565	565	0	5.217	3.5	1.6	0	3.5	0	0	119010000	12466000	89230000	0	17317000	0	0	29
B2IV76	B2IV76	1	1	1	tr|B2IV76|B2IV76_NOSP7 Putative restriction endonuclease domain-containing protein OS=Nostoc punctiforme (strain ATCC 29133 / PCC 73102) OX=63737 GN=Npun_F1021 PE=4 SV=1	1	1	1	1	1	1	1	0	1	1	1	1	1	0	1	1	1	1	1	0	1	1	5.2	5.2	5.2	25.373	229	229	0	5.0506	5.2	5.2	5.2	0	5.2	5.2	39902000	21181000	1724800	3224000	0	4953400	8819500	11
B2IV78	B2IV78	6	6	6	tr|B2IV78|B2IV78_NOSP7 Malic enzyme, NAD-binding OS=Nostoc punctiforme (strain ATCC 29133 / PCC 73102) OX=63737 GN=Npun_F1023 PE=3 SV=1	1	6	6	6	0	2	0	0	3	5	0	2	0	0	3	5	0	2	0	0	3	5	15.8	15.8	15.8	49.366	463	463	0	14.944	0	5	0	0	6.7	14.3	95401000	0	6472100	0	0	12052000	76876000	20
B2IV81	B2IV81	20	20	20	tr|B2IV81|B2IV81_NOSP7 Malto-oligosyltrehalose trehalohydrolase OS=Nostoc punctiforme (strain ATCC 29133 / PCC 73102) OX=63737 GN=Npun_R1027 PE=3 SV=1	1	20	20	20	18	6	9	16	12	20	18	6	9	16	12	20	18	6	9	16	12	20	42.6	42.6	42.6	63.844	552	552	0	311.53	40.9	7.1	16.3	38.4	22.3	42.6	13343000000	5117200000	195810000	129810000	5063200000	726620000	2.1104e+09	24
B2IV84	B2IV84	3	3	3	tr|B2IV84|B2IV84_NOSP7 acylphosphatase OS=Nostoc punctiforme (strain ATCC 29133 / PCC 73102) OX=63737 GN=Npun_F1030 PE=3 SV=1	1	3	3	3	1	0	0	3	0	1	1	0	0	3	0	1	1	0	0	3	0	1	30	30	30	11.168	100	100	0	6.6618	8	0	0	30	0	8	71674000	13355000	0	0	48156000	0	10163000	9
B2IV91	B2IV91	5	5	5	tr|B2IV91|B2IV91_NOSP7 Secreted protein OS=Nostoc punctiforme (strain ATCC 29133 / PCC 73102) OX=63737 GN=Npun_R1041 PE=4 SV=1	1	5	5	5	4	0	0	5	2	4	4	0	0	5	2	4	4	0	0	5	2	4	24.4	24.4	24.4	21.916	201	201	0	15.531	19.9	0	0	24.4	8.5	18.4	563700000	186520000	0	0	311400000	22220000	43558000	13
B2IVA4	B2IVA4	15	15	15	tr|B2IVA4|B2IVA4_NOSP7 Adenosylhomocysteinase OS=Nostoc punctiforme (strain ATCC 29133 / PCC 73102) OX=63737 GN=ahcY PE=3 SV=1	1	15	15	15	14	10	12	15	12	12	14	10	12	15	12	12	14	10	12	15	12	12	41.6	41.6	41.6	46.078	425	425	0	121.63	41.6	23.8	28	41.6	32	33.2	9581800000	3.2997e+09	236160000	355240000	3.1127e+09	779120000	1.7989e+09	21
B2IVA7	B2IVA7	6	6	6	tr|B2IVA7|B2IVA7_NOSP7 Uncharacterized protein OS=Nostoc punctiforme (strain ATCC 29133 / PCC 73102) OX=63737 GN=Npun_F1057 PE=4 SV=1	1	6	6	6	1	0	0	0	3	5	1	0	0	0	3	5	1	0	0	0	3	5	38.6	38.6	38.6	15.691	145	145	0	8.3089	4.8	0	0	0	21.4	33.8	65232000	5046300	0	0	0	10059000	50127000	9
B2IVC2	B2IVC2	1	1	1	tr|B2IVC2|B2IVC2_NOSP7 SAF domain protein OS=Nostoc punctiforme (strain ATCC 29133 / PCC 73102) OX=63737 GN=Npun_R1072 PE=4 SV=1	1	1	1	1	0	0	0	1	0	0	0	0	0	1	0	0	0	0	0	1	0	0	3.4	3.4	3.4	47.367	437	437	0	11.816	0	0	0	3.4	0	0	14005000	0	0	0	14005000	0	0	21
B2IVC8	B2IVC8	3	3	3	tr|B2IVC8|B2IVC8_NOSP7 Uncharacterized protein OS=Nostoc punctiforme (strain ATCC 29133 / PCC 73102) OX=63737 GN=Npun_F2780 PE=4 SV=1	1	3	3	3	1	0	0	1	2	2	1	0	0	1	2	2	1	0	0	1	2	2	31.5	31.5	31.5	12.523	111	111	0	12.92	10.8	0	0	10.8	22.5	19.8	32725000	0	0	0	12089000	8099000	12537000	6
B2IVC9	B2IVC9	6	6	6	tr|B2IVC9|B2IVC9_NOSP7 histidine kinase OS=Nostoc punctiforme (strain ATCC 29133 / PCC 73102) OX=63737 GN=Npun_F2781 PE=4 SV=1	1	6	6	6	6	0	0	1	0	0	6	0	0	1	0	0	6	0	0	1	0	0	10.1	10.1	10.1	76.965	683	683	0	11.821	10.1	0	0	2.6	0	0	139110000	121230000	0	0	17880000	0	0	36
B2IVD6	B2IVD6	1	1	1	tr|B2IVD6|B2IVD6_NOSP7 Cytochrome c6 OS=Nostoc punctiforme (strain ATCC 29133 / PCC 73102) OX=63737 GN=petJ PE=3 SV=1	1	1	1	1	0	1	0	0	1	1	0	1	0	0	1	1	0	1	0	0	1	1	6.6	6.6	6.6	11.434	106	106	1	-2	0	6.6	0	0	6.6	6.6	12227000	0	4928900	0	0	2560200	4737900	6
B2IVD7	B2IVD7	8	8	8	sp|B2IVD7|PLAS_NOSP7 Plastocyanin OS=Nostoc punctiforme (strain ATCC 29133 / PCC 73102) OX=63737 GN=petE PE=3 SV=1	1	8	8	8	8	5	4	7	5	5	8	5	4	7	5	5	8	5	4	7	5	5	59	59	59	14.923	139	139	0	109.29	59	39.6	28.8	55.4	39.6	39.6	21031000000	9678800000	394810000	188900000	8.4945e+09	244530000	2.0299e+09	8
B2IVD8	B2IVD8	6	6	6	sp|B2IVD8|CY550_NOSP7 Cytochrome c-550 OS=Nostoc punctiforme (strain ATCC 29133 / PCC 73102) OX=63737 GN=psbV PE=3 SV=1	1	6	6	6	6	3	5	6	3	4	6	3	5	6	3	4	6	3	5	6	3	4	57.1	57.1	57.1	17.716	163	163	0	91.171	57.1	27	45.4	57.1	27	38.7	6.2157e+09	3.0603e+09	19549000	63595000	2663400000	45254000	363570000	8
B2IVE3	B2IVE3	2	2	2	tr|B2IVE3|B2IVE3_NOSP7 Plasmid stabilization system OS=Nostoc punctiforme (strain ATCC 29133 / PCC 73102) OX=63737 GN=Npun_R2795 PE=4 SV=1	1	2	2	2	1	0	0	2	0	0	1	0	0	2	0	0	1	0	0	2	0	0	22.6	22.6	22.6	10.91	93	93	0	3.1429	11.8	0	0	22.6	0	0	64425000	20958000	0	0	43467000	0	0	5
B2IVF0	B2IVF0	16	16	16	tr|B2IVF0|B2IVF0_NOSP7 3-isopropylmalate dehydrogenase OS=Nostoc punctiforme (strain ATCC 29133 / PCC 73102) OX=63737 GN=leuB PE=3 SV=1	1	16	16	16	13	9	12	13	13	12	13	9	12	13	13	12	13	9	12	13	13	12	41.4	41.4	41.4	38.693	362	362	0	99.555	38.7	21.8	28.7	36.2	32.6	26.2	2383800000	663610000	94074000	118120000	834490000	217160000	456310000	19
B2IVF6	B2IVF6	9	9	9	tr|B2IVF6|B2IVF6_NOSP7 Formate-dependent phosphoribosylglycinamide formyltransferase OS=Nostoc punctiforme (strain ATCC 29133 / PCC 73102) OX=63737 GN=purT PE=3 SV=1	1	9	9	9	6	3	0	6	2	3	6	3	0	6	2	3	6	3	0	6	2	3	27.1	27.1	27.1	42.544	387	387	0	25.847	15.8	8.8	0	17.3	4.4	8.8	300830000	126680000	6367600	0	125270000	4651500	37861000	23
B2IVF7	B2IVF7	5	4	4	tr|B2IVF7|B2IVF7_NOSP7 Cysteine synthase OS=Nostoc punctiforme (strain ATCC 29133 / PCC 73102) OX=63737 GN=Npun_F2809 PE=3 SV=1	1	5	4	4	5	3	2	4	1	2	4	2	1	3	0	1	4	2	1	3	0	1	18.8	15	15	34.248	320	320	0	13.728	18.8	12.8	10.3	16.2	3.8	10.3	314450000	175330000	6566900	4018700	109300000	0	19237000	15
B2IVG0	B2IVG0	1	1	1	tr|B2IVG0|B2IVG0_NOSP7 Putative restriction endonuclease domain-containing protein OS=Nostoc punctiforme (strain ATCC 29133 / PCC 73102) OX=63737 GN=Npun_R2812 PE=4 SV=1	1	1	1	1	0	0	0	1	0	0	0	0	0	1	0	0	0	0	0	1	0	0	6.5	6.5	6.5	20.804	185	185	0.008547	1.3012	0	0	0	6.5	0	0	10675000	0	0	0	10675000	0	0	8
B2IVG4	B2IVG4	4	4	4	tr|B2IVG4|B2IVG4_NOSP7 Metalloendopeptidase OS=Nostoc punctiforme (strain ATCC 29133 / PCC 73102) OX=63737 GN=Npun_R2816 PE=4 SV=1	1	4	4	4	3	0	0	0	0	1	3	0	0	0	0	1	3	0	0	0	0	1	7.5	7.5	7.5	59.608	559	559	0	12.723	5.9	0	0	0	0	1.6	60411000	56501000	0	0	0	0	3909600	32
B2IVG5	B2IVG5	3	3	3	tr|B2IVG5|B2IVG5_NOSP7 Aminopeptidase N OS=Nostoc punctiforme (strain ATCC 29133 / PCC 73102) OX=63737 GN=Npun_F2817 PE=3 SV=1	1	3	3	3	0	0	0	0	3	0	0	0	0	0	3	0	0	0	0	0	3	0	3.6	3.6	3.6	100.01	879	879	0	3.1703	0	0	0	0	3.6	0	7287200	0	0	0	0	7287200	0	55
B2IVH1	B2IVH1	2	2	2	tr|B2IVH1|B2IVH1_NOSP7 Sugar transferase OS=Nostoc punctiforme (strain ATCC 29133 / PCC 73102) OX=63737 GN=Npun_R2823 PE=4 SV=1	1	2	2	2	0	0	0	0	0	2	0	0	0	0	0	2	0	0	0	0	0	2	4.3	4.3	4.3	37.799	326	326	0.0027605	1.9122	0	0	0	0	0	4.3	9134100	0	0	0	0	0	9134100	19
B2IVH2	B2IVH2	1	1	1	tr|B2IVH2|B2IVH2_NOSP7 Putative glycosyl transferase OS=Nostoc punctiforme (strain ATCC 29133 / PCC 73102) OX=63737 GN=Npun_R2824 PE=3 SV=1	1	1	1	1	0	0	0	0	0	1	0	0	0	0	0	1	0	0	0	0	0	1	3.2	3.2	3.2	36.024	312	312	0.0060443	1.5754	0	0	0	0	0	3.2	3307700	0	0	0	0	0	3307700	16
B2IVH8	B2IVH8	10	10	10	sp|B2IVH8|RL9_NOSP7 50S ribosomal protein L9 OS=Nostoc punctiforme (strain ATCC 29133 / PCC 73102) OX=63737 GN=rplI PE=3 SV=1	1	10	10	10	8	5	5	7	5	7	8	5	5	7	5	7	8	5	5	7	5	7	66.4	66.4	66.4	16.78	152	152	0	101.79	54.6	32.9	28.9	53.9	28.9	55.3	5656800000	2.0812e+09	144300000	183590000	1.6273e+09	527160000	1093200000	10
B2IVI0	B2IVI0	8	8	8	tr|B2IVI0|B2IVI0_NOSP7 Peptidyl-prolyl cis-trans isomerase OS=Nostoc punctiforme (strain ATCC 29133 / PCC 73102) OX=63737 GN=Npun_R2832 PE=3 SV=1	1	8	8	8	7	2	2	8	5	7	7	2	2	8	5	7	7	2	2	8	5	7	54	54	54	16.937	163	163	0	159.47	40.5	12.3	12.3	54	23.9	40.5	31956000000	14404000000	14195000	7605800	15339000000	78619000	2.1121e+09	7
B2IVI1	B2IVI1	4	4	4	tr|B2IVI1|B2IVI1_NOSP7 Phasin family protein OS=Nostoc punctiforme (strain ATCC 29133 / PCC 73102) OX=63737 GN=Npun_R2833 PE=4 SV=1	1	4	4	4	4	0	0	4	0	1	4	0	0	4	0	1	4	0	0	4	0	1	34.6	34.6	34.6	12.554	107	107	0	18.205	34.6	0	0	34.6	0	10.3	356250000	205460000	0	0	146370000	0	4416400	7
B2IVJ5	B2IVJ5	2	2	2	tr|B2IVJ5|B2IVJ5_NOSP7 Peptidase M16 domain protein OS=Nostoc punctiforme (strain ATCC 29133 / PCC 73102) OX=63737 GN=Npun_R2847 PE=3 SV=1	1	2	2	2	2	0	0	1	0	0	2	0	0	1	0	0	2	0	0	1	0	0	2.8	2.8	2.8	60.129	532	532	0.001443	2.464	2.8	0	0	1.3	0	0	94531000	58008000	0	0	36524000	0	0	26
B2IVJ8	B2IVJ8	4	4	4	tr|B2IVJ8|B2IVJ8_NOSP7 Phenazine biosynthesis protein PhzF family OS=Nostoc punctiforme (strain ATCC 29133 / PCC 73102) OX=63737 GN=Npun_R2850 PE=4 SV=1	1	4	4	4	1	1	0	1	2	3	1	1	0	1	2	3	1	1	0	1	2	3	15	15	15	29.757	266	266	0	11.261	3.8	4.5	0	3	8.3	11.3	77382000	19895000	395000	0	15656000	7194400	34241000	13
B2IVK0	B2IVK0	1	1	1	tr|B2IVK0|B2IVK0_NOSP7 Peptidase M24 OS=Nostoc punctiforme (strain ATCC 29133 / PCC 73102) OX=63737 GN=Npun_F2852 PE=3 SV=1	1	1	1	1	0	0	0	0	1	1	0	0	0	0	1	1	0	0	0	0	1	1	1.5	1.5	1.5	50.67	460	460	0.0060403	1.5711	0	0	0	0	1.5	1.5	9039800	0	0	0	0	2990000	6049800	16
B2IVK1	B2IVK1	1	1	1	tr|B2IVK1|B2IVK1_NOSP7 Transglycosylase SLT domain-containing protein OS=Nostoc punctiforme (strain ATCC 29133 / PCC 73102) OX=63737 GN=Npun_F2853 PE=4 SV=1	1	1	1	1	1	0	0	1	1	0	1	0	0	1	1	0	1	0	0	1	1	0	6.7	6.7	6.7	18.228	163	163	0	2.8232	6.7	0	0	6.7	6.7	0	19507000	8876500	0	0	6683600	3947000	0	8
B2IVK5	B2IVK5	3	3	3	tr|B2IVK5|B2IVK5_NOSP7 Signal recognition particle protein OS=Nostoc punctiforme (strain ATCC 29133 / PCC 73102) OX=63737 GN=ffh PE=3 SV=1	1	3	3	3	0	0	0	1	0	2	0	0	0	1	0	2	0	0	0	1	0	2	7.6	7.6	7.6	53.114	488	488	0	11.695	0	0	0	2.5	0	5.1	45249000	0	0	0	31298000	0	13951000	32
B2IVK6	B2IVK6	9	9	9	sp|B2IVK6|RS16_NOSP7 30S ribosomal protein S16 OS=Nostoc punctiforme (strain ATCC 29133 / PCC 73102) OX=63737 GN=rpsP PE=3 SV=1	1	9	9	9	7	3	5	6	8	6	7	3	5	6	8	6	7	3	5	6	8	6	73.3	73.3	73.3	9.8073	86	86	0	35.943	66.3	33.7	55.8	65.1	72.1	55.8	6.5245e+09	2738500000	92832000	100970000	2.0573e+09	497050000	1.0378e+09	5
B2IVK7	B2IVK7	2	2	2	tr|B2IVK7|B2IVK7_NOSP7 KH domain-containing protein OS=Nostoc punctiforme (strain ATCC 29133 / PCC 73102) OX=63737 GN=Npun_F2859 PE=4 SV=1	1	2	2	2	2	1	1	2	1	2	2	1	1	2	1	2	2	1	1	2	1	2	14.6	14.6	14.6	15.94	144	144	0	7.3977	14.6	9	9	14.6	9	14.6	314040000	151900000	2212700	3550700	127340000	5674100	23359000	6
B2IVK9	B2IVK9	7	7	7	tr|B2IVK9|B2IVK9_NOSP7 Heme utilization protein HuvX OS=Nostoc punctiforme (strain ATCC 29133 / PCC 73102) OX=63737 GN=Npun_F2861 PE=4 SV=1	1	7	7	7	5	3	3	5	3	2	5	3	3	5	3	2	5	3	3	5	3	2	61.2	61.2	61.2	15.39	134	134	0	33.205	41.8	22.4	22.4	49.3	22.4	15.7	1174100000	441360000	24071000	44706000	470190000	47845000	145970000	9
B2IVL4	B2IVL4	14	14	14	tr|B2IVL4|B2IVL4_NOSP7 oligopeptidase A OS=Nostoc punctiforme (strain ATCC 29133 / PCC 73102) OX=63737 GN=Npun_F2866 PE=3 SV=1	1	14	14	14	8	6	4	3	5	9	8	6	4	3	5	9	8	6	4	3	5	9	22.9	22.9	22.9	78.347	703	703	0	52.66	13.9	8.5	5.4	5.3	6.4	14.1	561870000	243200000	26232000	13525000	116460000	36756000	125700000	36
B2IVL7	B2IVL7	4	4	4	tr|B2IVL7|B2IVL7_NOSP7 Dioxygenase OS=Nostoc punctiforme (strain ATCC 29133 / PCC 73102) OX=63737 GN=Npun_F2869 PE=3 SV=1	1	4	4	4	2	1	0	1	3	4	2	1	0	1	3	4	2	1	0	1	3	4	8.9	8.9	8.9	51.728	460	460	0	9.4404	5	2	0	2	7.4	8.9	149970000	55072000	0	0	28665000	15668000	50565000	20
B2IVL8	B2IVL8	3	3	3	tr|B2IVL8|B2IVL8_NOSP7 Allergen V5/Tpx-1 family protein OS=Nostoc punctiforme (strain ATCC 29133 / PCC 73102) OX=63737 GN=Npun_R2870 PE=4 SV=1	1	3	3	3	0	0	0	0	3	3	0	0	0	0	3	3	0	0	0	0	3	3	11.1	11.1	11.1	25.76	234	234	0	4.5056	0	0	0	0	11.1	11.1	34154000	0	0	0	0	10618000	23536000	10
B2IVM0	B2IVM0	2	2	2	tr|B2IVM0|B2IVM0_NOSP7 Alkyl hydroperoxide reductase/ Thiol specific antioxidant/ Mal allergen OS=Nostoc punctiforme (strain ATCC 29133 / PCC 73102) OX=63737 GN=Npun_F2872 PE=4 SV=1	1	2	2	2	0	0	0	1	0	1	0	0	0	1	0	1	0	0	0	1	0	1	17.1	17.1	17.1	16.646	152	152	0	3.4527	0	0	0	12.5	0	4.6	39368000	0	0	0	37530000	0	1838400	10
B2IVM1	B2IVM1	4	4	4	tr|B2IVM1|B2IVM1_NOSP7 Ribosome hibernation promoting factor OS=Nostoc punctiforme (strain ATCC 29133 / PCC 73102) OX=63737 GN=hpf PE=3 SV=1	1	4	4	4	2	1	1	2	3	3	2	1	1	2	3	3	2	1	1	2	3	3	20.1	20.1	20.1	24.173	214	214	0	46.541	8.9	4.7	4.7	10.7	14	14	270500000	84611000	2149800	4515400	104380000	17556000	57288000	11
B2IVN2	B2IVN2	5	5	5	tr|B2IVN2|B2IVN2_NOSP7 Uncharacterized protein OS=Nostoc punctiforme (strain ATCC 29133 / PCC 73102) OX=63737 GN=Npun_R2884 PE=4 SV=1	1	5	5	5	3	2	0	5	1	2	3	2	0	5	1	2	3	2	0	5	1	2	40	40	40	14.198	125	125	0	17.318	26.4	13.6	0	40	8.8	17.6	550630000	156610000	7202300	0	329360000	2783800	54678000	8
B2IVN3	B2IVN3	10	10	9	tr|B2IVN3|B2IVN3_NOSP7 Outer membrane efflux protein OS=Nostoc punctiforme (strain ATCC 29133 / PCC 73102) OX=63737 GN=Npun_R2885 PE=3 SV=1	1	10	10	9	8	0	0	8	4	5	8	0	0	8	4	5	7	0	0	7	3	5	18.9	18.9	17.7	78.414	729	729	0	213.96	15.5	0	0	15.8	7	10.2	1.011e+09	372120000	0	0	461190000	73604000	104050000	29
B2IVQ0	B2IVQ0	1	1	1	tr|B2IVQ0|B2IVQ0_NOSP7 ABC transporter permease OS=Nostoc punctiforme (strain ATCC 29133 / PCC 73102) OX=63737 GN=Npun_F4497 PE=4 SV=1	1	1	1	1	1	0	0	1	0	1	1	0	0	1	0	1	1	0	0	1	0	1	5.1	5.1	5.1	15.263	136	136	0.0034153	1.7853	5.1	0	0	5.1	0	5.1	119860000	55647000	0	0	49848000	0	14361000	4
B2IVQ5	B2IVQ5	7	7	7	tr|B2IVQ5|B2IVQ5_NOSP7 L-sorbosone dehydrogenase OS=Nostoc punctiforme (strain ATCC 29133 / PCC 73102) OX=63737 GN=Npun_R4502 PE=4 SV=1	1	7	7	7	7	0	0	2	0	1	7	0	0	2	0	1	7	0	0	2	0	1	17.4	17.4	17.4	49.224	447	447	0	12.079	17.4	0	0	3.8	0	2	151020000	136490000	0	0	12878000	0	1649500	24
B2IVQ8	B2IVQ8	9	9	9	tr|B2IVQ8|B2IVQ8_NOSP7 Glycosyl hydrolase-like 10 domain-containing protein OS=Nostoc punctiforme (strain ATCC 29133 / PCC 73102) OX=63737 GN=Npun_R4505 PE=4 SV=1	1	9	9	9	7	2	0	6	4	6	7	2	0	6	4	6	7	2	0	6	4	6	12.4	12.4	12.4	104.09	935	935	0	84.622	10.1	2.5	0	8.2	4.4	7.4	824140000	342240000	17368000	0	295870000	26380000	142270000	54
B2IVR2	B2IVR2	9	9	9	tr|B2IVR2|B2IVR2_NOSP7 Photosystem II 12 kDa extrinsic protein OS=Nostoc punctiforme (strain ATCC 29133 / PCC 73102) OX=63737 GN=psbU PE=3 SV=1	1	9	9	9	8	4	5	8	3	5	8	4	5	8	3	5	8	4	5	8	3	5	59.2	59.2	59.2	15.894	142	142	0	68.761	59.2	23.2	33.1	59.2	17.6	33.1	2692600000	899990000	140360000	169710000	831060000	160510000	490960000	8
B2IVR5	B2IVR5	9	9	9	tr|B2IVR5|B2IVR5_NOSP7 Vitamin K epoxide reductase OS=Nostoc punctiforme (strain ATCC 29133 / PCC 73102) OX=63737 GN=Npun_R4512 PE=3 SV=1	1	9	9	9	9	4	4	7	4	6	9	4	4	7	4	6	9	4	4	7	4	6	26.9	26.9	26.9	35.425	327	327	0	33.683	26.9	11.6	11.6	20.5	11.6	17.7	3.4948e+09	1363200000	53573000	58225000	1.5621e+09	135120000	322630000	13
B2IVR6	B2IVR6	1	1	1	tr|B2IVR6|B2IVR6_NOSP7 Photosystem I assembly BtpA OS=Nostoc punctiforme (strain ATCC 29133 / PCC 73102) OX=63737 GN=Npun_R4513 PE=3 SV=1	1	1	1	1	1	0	0	0	0	0	1	0	0	0	0	0	1	0	0	0	0	0	3.2	3.2	3.2	30.298	282	282	0.0014205	2.2649	3.2	0	0	0	0	0	9935300	9935300	0	0	0	0	0	12
B2IVR8	B2IVR8	1	1	1	tr|B2IVR8|B2IVR8_NOSP7 DEAD/DEAH box helicase domain protein OS=Nostoc punctiforme (strain ATCC 29133 / PCC 73102) OX=63737 GN=Npun_F4515 PE=3 SV=1	1	1	1	1	0	0	0	0	0	1	0	0	0	0	0	1	0	0	0	0	0	1	2.6	2.6	2.6	56.761	509	509	0.0014194	2.2514	0	0	0	0	0	2.6	3205900	0	0	0	0	0	3205900	25
B2IVS0	B2IVS0	2	2	2	tr|B2IVS0|B2IVS0_NOSP7 Uncharacterized protein OS=Nostoc punctiforme (strain ATCC 29133 / PCC 73102) OX=63737 GN=Npun_R4517 PE=4 SV=1	1	2	2	2	2	0	0	0	0	0	2	0	0	0	0	0	2	0	0	0	0	0	23	23	23	8.9733	74	74	0	3.9894	23	0	0	0	0	0	43805000	43805000	0	0	0	0	0	4
B2IVS4	B2IVS4	1	1	1	tr|B2IVS4|B2IVS4_NOSP7 Inositol monophosphatase OS=Nostoc punctiforme (strain ATCC 29133 / PCC 73102) OX=63737 GN=Npun_F4521 PE=4 SV=1	1	1	1	1	0	0	0	0	0	1	0	0	0	0	0	1	0	0	0	0	0	1	4.1	4.1	4.1	29.183	268	268	0	4.9379	0	0	0	0	0	4.1	7586200	0	0	0	0	0	7586200	9
B2IVS5	B2IVS5	2	2	2	tr|B2IVS5|B2IVS5_NOSP7 Uncharacterized protein OS=Nostoc punctiforme (strain ATCC 29133 / PCC 73102) OX=63737 GN=Npun_F4522 PE=4 SV=1	1	2	2	2	0	1	1	0	1	1	0	1	1	0	1	1	0	1	1	0	1	1	9.5	9.5	9.5	22.062	190	190	0	3.1397	0	4.7	4.7	0	4.7	4.7	9984700	0	938810	953130	0	2156000	5936800	13
B2IVS9	B2IVS9	11	11	11	tr|B2IVS9|B2IVS9_NOSP7 Anion-transporting ATPase OS=Nostoc punctiforme (strain ATCC 29133 / PCC 73102) OX=63737 GN=Npun_R4526 PE=3 SV=1	1	11	11	11	11	0	0	7	3	6	11	0	0	7	3	6	11	0	0	7	3	6	32.2	32.2	32.2	39.972	366	366	0	42.383	32.2	0	0	21	7.4	16.7	1362100000	704940000	0	0	397050000	11860000	248240000	18
B2IVT0	B2IVT0	2	2	2	tr|B2IVT0|B2IVT0_NOSP7 Cytochrome b6-f complex subunit PetP OS=Nostoc punctiforme (strain ATCC 29133 / PCC 73102) OX=63737 GN=Npun_R4527 PE=4 SV=1	1	2	2	2	1	0	0	2	0	1	1	0	0	2	0	1	1	0	0	2	0	1	29	29	29	7.0042	62	62	0	5.2458	17.7	0	0	29	0	17.7	868700000	403410000	0	0	426850000	0	38436000	3
B2IVU1	B2IVU1	5	5	5	sp|B2IVU1|COMB_NOSP7 Probable 2-phosphosulfolactate phosphatase OS=Nostoc punctiforme (strain ATCC 29133 / PCC 73102) OX=63737 GN=comB PE=3 SV=1	1	5	5	5	0	3	4	0	4	2	0	3	4	0	4	2	0	3	4	0	4	2	22.8	22.8	22.8	26.961	246	246	0	15.483	0	13	16.7	0	16.7	6.9	84630000	0	13558000	14246000	0	24837000	31989000	10
B2IVV0	B2IVV0	5	5	5	sp|B2IVV0|Y4552_NOSP7 UPF0367 protein Npun_R4552 OS=Nostoc punctiforme (strain ATCC 29133 / PCC 73102) OX=63737 GN=Npun_R4552 PE=3 SV=1	1	5	5	5	4	3	3	4	3	4	4	3	3	4	3	4	4	3	3	4	3	4	75.6	75.6	75.6	9.5758	90	90	0	30.96	56.7	35.6	35.6	56.7	35.6	54.4	3.0768e+09	1.6328e+09	36565000	25208000	990800000	60110000	331320000	7
B2IVV2	B2IVV2	3	3	3	sp|B2IVV2|PHS_NOSP7 Putative pterin-4-alpha-carbinolamine dehydratase OS=Nostoc punctiforme (strain ATCC 29133 / PCC 73102) OX=63737 GN=Npun_F4554 PE=3 SV=1	1	3	3	3	3	1	1	3	1	1	3	1	1	3	1	1	3	1	1	3	1	1	39.8	39.8	39.8	10.423	93	93	0	14.13	39.8	11.8	11.8	39.8	11.8	11.8	882550000	662430000	732500	3872400	177230000	3634100	34656000	6
B2IVV3;B2IWC0	B2IVV3	17;1	15;1	8;1	tr|B2IVV3|B2IVV3_NOSP7 Carbohydrate-selective porin OprB OS=Nostoc punctiforme (strain ATCC 29133 / PCC 73102) OX=63737 GN=Npun_F4555 PE=3 SV=1	2	17	15	8	12	3	6	16	8	13	11	2	5	14	7	12	5	1	2	8	3	6	52.3	48.6	33.6	59.653	568	568;554	0	314.81	29.6	5.3	10	49.3	14.4	34.9	25883000000	9737400000	7133200	224200000	11236000000	2.1369e+09	2542100000	15
B2IVV5	B2IVV5	30	30	30	tr|B2IVV5|B2IVV5_NOSP7 Transketolase OS=Nostoc punctiforme (strain ATCC 29133 / PCC 73102) OX=63737 GN=Npun_R4557 PE=3 SV=1	1	30	30	30	24	15	17	23	18	26	24	15	17	23	18	26	24	15	17	23	18	26	56.9	56.9	56.9	72.623	675	675	0	323.31	46.4	24.9	30.2	43	31.4	52.7	117240000000	46884000000	1.988e+09	3.2188e+09	43756000000	5329000000	16066000000	25
B2IVW3	B2IVW3	2	2	2	tr|B2IVW3|B2IVW3_NOSP7 Uridylate kinase OS=Nostoc punctiforme (strain ATCC 29133 / PCC 73102) OX=63737 GN=pyrH PE=3 SV=1	1	2	2	2	2	0	0	1	0	0	2	0	0	1	0	0	2	0	0	1	0	0	13.2	13.2	13.2	25.92	242	242	0	8.2056	13.2	0	0	6.6	0	0	75059000	54019000	0	0	21039000	0	0	12
B2IVW4	B2IVW4	9	9	9	sp|B2IVW4|RRF_NOSP7 Ribosome-recycling factor OS=Nostoc punctiforme (strain ATCC 29133 / PCC 73102) OX=63737 GN=frr PE=3 SV=1	1	9	9	9	8	0	0	7	0	0	8	0	0	7	0	0	8	0	0	7	0	0	55.5	55.5	55.5	20.302	182	182	0	82.258	51.6	0	0	40.1	0	0	1315700000	894400000	0	0	421350000	0	0	12
B2IVX9	B2IVX9	1	1	1	tr|B2IVX9|B2IVX9_NOSP7 Flavodoxin OS=Nostoc punctiforme (strain ATCC 29133 / PCC 73102) OX=63737 GN=Npun_R6154 PE=3 SV=1	1	1	1	1	0	0	0	1	0	0	0	0	0	1	0	0	0	0	0	1	0	0	10.6	10.6	10.6	19.013	170	170	0	13.171	0	0	0	10.6	0	0	33638000	0	0	0	33638000	0	0	5
B2IVY0	B2IVY0	13	13	13	tr|B2IVY0|B2IVY0_NOSP7 Nucleotidyl transferase OS=Nostoc punctiforme (strain ATCC 29133 / PCC 73102) OX=63737 GN=Npun_R6155 PE=3 SV=1	1	13	13	13	2	1	0	2	8	11	2	1	0	2	8	11	2	1	0	2	8	11	16.4	16.4	16.4	93.037	842	842	0	30.565	3.3	0.8	0	2	10.2	15.2	328600000	37405000	2729100	0	30165000	59383000	198920000	39
B2IVY6	B2IVY6	2	2	2	tr|B2IVY6|B2IVY6_NOSP7 Carbohydrate-selective porin OprB OS=Nostoc punctiforme (strain ATCC 29133 / PCC 73102) OX=63737 GN=Npun_F6161 PE=3 SV=1	1	2	2	2	1	0	0	0	1	2	1	0	0	0	1	2	1	0	0	0	1	2	3.7	3.7	3.7	66.727	623	623	0	5.971	1.4	0	0	0	2.2	3.7	28863000	16594000	0	0	0	1587600	10682000	23
B2IVY7	B2IVY7	3	2	2	tr|B2IVY7|B2IVY7_NOSP7 Uncharacterized protein OS=Nostoc punctiforme (strain ATCC 29133 / PCC 73102) OX=63737 GN=Npun_F6162 PE=4 SV=1	1	3	2	2	1	2	0	2	2	3	0	2	0	1	2	2	0	2	0	1	2	2	8.9	5.8	5.8	39.11	380	380	0	4.3458	3.2	5.8	0	6.3	5.8	8.9	68107000	0	8034900	0	22151000	9897200	28024000	9
B2IVY9	B2IVY9	7	7	7	tr|B2IVY9|B2IVY9_NOSP7 Uncharacterized protein OS=Nostoc punctiforme (strain ATCC 29133 / PCC 73102) OX=63737 GN=Npun_F6164 PE=4 SV=1	1	7	7	7	6	0	0	4	1	4	6	0	0	4	1	4	6	0	0	4	1	4	19.5	19.5	19.5	44.219	390	390	0	34.324	17.7	0	0	11	1.8	10.3	790560000	566110000	0	0	174210000	0	50237000	16
B2IVZ5	B2IVZ5	4	4	4	tr|B2IVZ5|B2IVZ5_NOSP7 ATPase, P-type (Transporting), HAD superfamily, subfamily IC OS=Nostoc punctiforme (strain ATCC 29133 / PCC 73102) OX=63737 GN=Npun_R6170 PE=4 SV=1	1	4	4	4	3	0	0	2	0	0	3	0	0	2	0	0	3	0	0	2	0	0	5.6	5.6	5.6	103.09	952	952	0	49.684	4.5	0	0	2.4	0	0	117420000	69223000	0	0	48192000	0	0	42
B2IVZ6	B2IVZ6	15	15	15	tr|B2IVZ6|B2IVZ6_NOSP7 Transglutaminase domain protein OS=Nostoc punctiforme (strain ATCC 29133 / PCC 73102) OX=63737 GN=Npun_F6171 PE=4 SV=1	1	15	15	15	12	4	2	12	5	7	12	4	2	12	5	7	12	4	2	12	5	7	32.2	32.2	32.2	63.657	559	559	0	57.94	25.6	6.8	4.1	27.4	9.5	12.9	992080000	441710000	11300000	2368300	382680000	36104000	117910000	27
B2IVZ8	B2IVZ8	4	4	4	tr|B2IVZ8|B2IVZ8_NOSP7 Phosphoglucomutase/phosphomannomutase alpha/beta/alpha domain I OS=Nostoc punctiforme (strain ATCC 29133 / PCC 73102) OX=63737 GN=Npun_F6173 PE=3 SV=1	1	4	4	4	0	0	0	0	3	4	0	0	0	0	3	4	0	0	0	0	3	4	9.3	9.3	9.3	51.508	471	471	0	7.3228	0	0	0	0	6.6	9.3	43265000	0	0	0	0	11649000	31616000	28
B2IW06	B2IW06	3	3	3	tr|B2IW06|B2IW06_NOSP7 Putative restriction endonuclease domain-containing protein OS=Nostoc punctiforme (strain ATCC 29133 / PCC 73102) OX=63737 GN=Npun_R6181 PE=4 SV=1	1	3	3	3	1	1	1	3	1	1	1	1	1	3	1	1	1	1	1	3	1	1	10	10	10	28.039	240	240	0	4.3306	2.9	3.3	3.3	10	3.3	2.9	86822000	21684000	4076700	3254500	48216000	6923000	2668200	12
B2IW13	B2IW13	4	4	4	tr|B2IW13|B2IW13_NOSP7 Transcriptional regulator, LysR family OS=Nostoc punctiforme (strain ATCC 29133 / PCC 73102) OX=63737 GN=Npun_F6188 PE=3 SV=1	1	4	4	4	0	0	0	0	1	4	0	0	0	0	1	4	0	0	0	0	1	4	14.8	14.8	14.8	37.314	337	337	0	12.924	0	0	0	0	2.7	14.8	22929000	0	0	0	0	3393000	19536000	17
B2IW15	B2IW15	9	9	9	tr|B2IW15|B2IW15_NOSP7 Periplasmic phosphate-binding protein of phosphate ABC transporter OS=Nostoc punctiforme (strain ATCC 29133 / PCC 73102) OX=63737 GN=Npun_F6190 PE=4 SV=1	1	9	9	9	9	2	0	7	2	3	9	2	0	7	2	3	9	2	0	7	2	3	34.2	34.2	34.2	37.952	348	348	0	52.072	34.2	4.9	0	23.9	6.6	9.2	857240000	493960000	14434000	0	293250000	11215000	44380000	18
B2IW16	B2IW16	4	4	4	tr|B2IW16|B2IW16_NOSP7 Extracellular ligand-binding receptor OS=Nostoc punctiforme (strain ATCC 29133 / PCC 73102) OX=63737 GN=Npun_F6191 PE=4 SV=1	1	4	4	4	4	0	0	0	0	0	4	0	0	0	0	0	4	0	0	0	0	0	9	9	9	49.35	466	466	0	13.773	9	0	0	0	0	0	188200000	188200000	0	0	0	0	0	25
B2IW17	B2IW17	3	3	3	tr|B2IW17|B2IW17_NOSP7 Periplasmic phosphate-binding protein of phosphate ABC transporter OS=Nostoc punctiforme (strain ATCC 29133 / PCC 73102) OX=63737 GN=Npun_F6192 PE=4 SV=1	1	3	3	3	3	0	0	3	0	0	3	0	0	3	0	0	3	0	0	3	0	0	10.1	10.1	10.1	37.469	348	348	0	10.264	10.1	0	0	10.1	0	0	206860000	109760000	0	0	97093000	0	0	14
B2IW18	B2IW18	8	8	8	tr|B2IW18|B2IW18_NOSP7 Putative transcriptional regulator DevH, Crp/Fnr family OS=Nostoc punctiforme (strain ATCC 29133 / PCC 73102) OX=63737 GN=Npun_R6193 PE=4 SV=1	1	8	8	8	6	1	2	7	6	6	6	1	2	7	6	6	6	1	2	7	6	6	35.1	35.1	35.1	27.279	239	239	0	73.292	19.7	3.8	6.7	28	22.6	19.7	1452800000	385390000	978280	6597600	601550000	81285000	376980000	10
B2IW21	B2IW21	5	5	5	tr|B2IW21|B2IW21_NOSP7 PEP-CTERM protein-sorting domain-containing protein OS=Nostoc punctiforme (strain ATCC 29133 / PCC 73102) OX=63737 GN=Npun_R6196 PE=4 SV=1	1	5	5	5	5	3	3	4	1	3	5	3	3	4	1	3	5	3	3	4	1	3	28.3	28.3	28.3	25.851	244	244	0	98.773	28.3	14.3	14.3	25	5.7	19.7	2192000000	1.8084e+09	15670000	29421000	300350000	4546800	33594000	8
B2IW23	B2IW23	2	2	2	tr|B2IW23|B2IW23_NOSP7 Photosystem II lipoprotein Psb27 OS=Nostoc punctiforme (strain ATCC 29133 / PCC 73102) OX=63737 GN=psb27 PE=3 SV=1	1	2	2	2	0	1	2	0	0	0	0	1	2	0	0	0	0	1	2	0	0	0	14.2	14.2	14.2	14.861	134	134	0	2.8818	0	5.2	14.2	0	0	0	6427000	0	1464300	4962700	0	0	0	8
B2IW34	B2IW34	10	10	10	tr|B2IW34|B2IW34_NOSP7 DNA uptake protein OS=Nostoc punctiforme (strain ATCC 29133 / PCC 73102) OX=63737 GN=Npun_F6211 PE=4 SV=1	1	10	10	10	1	4	5	8	5	4	1	4	5	8	5	4	1	4	5	8	5	4	32.5	32.5	32.5	37.228	345	345	0	34.251	2	10.4	13.6	27.2	13.6	11	356470000	6095000	12164000	24902000	246610000	25725000	40973000	22
B2IW35	B2IW35	11	11	11	tr|B2IW35|B2IW35_NOSP7 Ferritin, Dps family protein OS=Nostoc punctiforme (strain ATCC 29133 / PCC 73102) OX=63737 GN=Npun_F6212 PE=4 SV=1	1	11	11	11	8	4	5	6	8	9	8	4	5	6	8	9	8	4	5	6	8	9	70.8	70.8	70.8	16.484	144	144	0	52.327	63.9	27.1	34.7	55.6	46.5	52.1	2735300000	776170000	61019000	132510000	944650000	229370000	591570000	9
B2IW41	B2IW41	11	11	11	tr|B2IW41|B2IW41_NOSP7 DUF255 domain-containing protein OS=Nostoc punctiforme (strain ATCC 29133 / PCC 73102) OX=63737 GN=Npun_R6218 PE=4 SV=1	1	11	11	11	8	1	2	10	5	8	8	1	2	10	5	8	8	1	2	10	5	8	21.2	21.2	21.2	76.912	685	685	0	71.626	15.2	1.2	2.9	20.1	7.9	15.2	1248100000	496360000	2314900	3873300	600510000	21350000	123660000	23
B2IW42	B2IW42	8	8	7	tr|B2IW42|B2IW42_NOSP7 ATP-dependent Clp protease proteolytic subunit OS=Nostoc punctiforme (strain ATCC 29133 / PCC 73102) OX=63737 GN=clpP PE=3 SV=1	1	8	8	7	7	5	5	7	6	7	7	5	5	7	6	7	6	4	4	6	5	6	47.3	47.3	43.8	22.497	203	203	0	54.827	40.9	27.6	26.6	40.9	33	43.8	5.9162e+09	1.8338e+09	152160000	190570000	2346100000	447230000	946380000	12
B2IW44	B2IW44	1	1	1	tr|B2IW44|B2IW44_NOSP7 DRBM domain-containing protein OS=Nostoc punctiforme (strain ATCC 29133 / PCC 73102) OX=63737 GN=Npun_R6221 PE=4 SV=1	1	1	1	1	1	0	0	1	0	0	1	0	0	1	0	0	1	0	0	1	0	0	3.4	3.4	3.4	32.325	294	294	0.0014316	2.3849	3.4	0	0	3.4	0	0	41639000	18233000	0	0	23406000	0	0	12
B2IW45	B2IW45	4	4	4	tr|B2IW45|B2IW45_NOSP7 VacB and RNase II family 3-5 exoribonuclease OS=Nostoc punctiforme (strain ATCC 29133 / PCC 73102) OX=63737 GN=Npun_F6222 PE=4 SV=1	1	4	4	4	4	0	0	3	0	0	4	0	0	3	0	0	4	0	0	3	0	0	6	6	6	87.909	784	784	0	29.844	6	0	0	4.7	0	0	292320000	193570000	0	0	98750000	0	0	33
B2IW56	B2IW56	2	2	2	tr|B2IW56|B2IW56_NOSP7 Aluminium resistance family protein OS=Nostoc punctiforme (strain ATCC 29133 / PCC 73102) OX=63737 GN=Npun_F6233 PE=4 SV=1	1	2	2	2	0	1	2	0	2	1	0	1	2	0	2	1	0	1	2	0	2	1	5.9	5.9	5.9	43.917	410	410	0	4.093	0	3.2	5.9	0	5.9	3.2	25809000	0	2137200	7364500	0	7188500	9118400	21
B2IW57	B2IW57	5	5	5	tr|B2IW57|B2IW57_NOSP7 Cupin 2, conserved barrel domain protein OS=Nostoc punctiforme (strain ATCC 29133 / PCC 73102) OX=63737 GN=Npun_R6234 PE=4 SV=1	1	5	5	5	5	3	4	4	4	4	5	3	4	4	4	4	5	3	4	4	4	4	52.2	52.2	52.2	12.47	113	113	0	50.552	52.2	35.4	38.1	49.6	38.1	52.2	1.4812e+09	943280000	12255000	32903000	365160000	33843000	93795000	7
B2IW58	B2IW58	4	1	1	tr|B2IW58|B2IW58_NOSP7 Alcohol dehydrogenase GroES domain protein OS=Nostoc punctiforme (strain ATCC 29133 / PCC 73102) OX=63737 GN=Npun_R6235 PE=3 SV=1	1	4	1	1	3	0	0	1	0	2	1	0	0	0	0	0	1	0	0	0	0	0	12.6	2.6	2.6	42.501	389	389	1	-2	10.3	0	0	2.6	0	4.9	12321000	12321000	0	0	0	0	0	18
B2IW59	B2IW59	2	2	2	tr|B2IW59|B2IW59_NOSP7 NAD-dependent epimerase/dehydratase OS=Nostoc punctiforme (strain ATCC 29133 / PCC 73102) OX=63737 GN=Npun_R1078 PE=4 SV=1	1	2	2	2	0	0	0	0	1	2	0	0	0	0	1	2	0	0	0	0	1	2	5.6	5.6	5.6	38.176	342	342	0	3.3189	0	0	0	0	2.6	5.6	13205000	0	0	0	0	2901800	10303000	15
B2IW64	B2IW64	3	3	3	tr|B2IW64|B2IW64_NOSP7 von Willebrand factor, type A OS=Nostoc punctiforme (strain ATCC 29133 / PCC 73102) OX=63737 GN=Npun_R1083 PE=4 SV=1	1	3	3	3	3	1	0	2	0	1	3	1	0	2	0	1	3	1	0	2	0	1	13.4	13.4	13.4	24.803	224	224	0	5.9271	13.4	3.1	0	6.7	0	3.1	276760000	138190000	1610100	0	132710000	0	4247300	8
B2IW68	B2IW68	14	14	14	tr|B2IW68|B2IW68_NOSP7 Phenylalanine--tRNA ligase beta subunit OS=Nostoc punctiforme (strain ATCC 29133 / PCC 73102) OX=63737 GN=pheT PE=3 SV=1	1	14	14	14	10	0	0	10	3	10	10	0	0	10	3	10	10	0	0	10	3	10	17.5	17.5	17.5	90.195	816	816	0	42.481	13.2	0	0	11.8	3.7	11.4	1093500000	271740000	0	0	304660000	13089000	503980000	41
B2IW69	B2IW69	5	5	5	tr|B2IW69|B2IW69_NOSP7 YCII-related OS=Nostoc punctiforme (strain ATCC 29133 / PCC 73102) OX=63737 GN=Npun_F1088 PE=3 SV=1	1	5	5	5	4	4	4	5	5	5	4	4	4	5	5	5	4	4	4	5	5	5	61.8	61.8	61.8	10.348	89	89	0	24.73	46.1	46.1	50.6	61.8	61.8	61.8	1436600000	335750000	50516000	73407000	571470000	122600000	282870000	6
B2IW75	B2IW75	3	3	3	tr|B2IW75|B2IW75_NOSP7 Baseplate protein J-like domain-containing protein OS=Nostoc punctiforme (strain ATCC 29133 / PCC 73102) OX=63737 GN=Npun_R1094 PE=4 SV=1	1	3	3	3	3	0	0	3	1	1	3	0	0	3	1	1	3	0	0	3	1	1	4.2	4.2	4.2	81.776	732	732	0	7.5394	4.2	0	0	4.2	1.8	1.8	87608000	44077000	0	0	32376000	3285000	7870300	30
B2IW77	B2IW77	3	3	3	tr|B2IW77|B2IW77_NOSP7 Mono-oxygenase ydhR OS=Nostoc punctiforme (strain ATCC 29133 / PCC 73102) OX=63737 GN=Npun_F1096 PE=4 SV=1	1	3	3	3	3	2	2	3	3	2	3	2	2	3	3	2	3	2	2	3	3	2	30.6	30.6	30.6	12.029	108	108	0	28.922	30.6	15.7	15.7	30.6	30.6	15.7	711920000	303780000	26159000	26804000	215140000	52799000	87238000	5
B2IW87	B2IW87	2	2	2	tr|B2IW87|B2IW87_NOSP7 Metallopeptidase domain-containing protein OS=Nostoc punctiforme (strain ATCC 29133 / PCC 73102) OX=63737 GN=Npun_F1106 PE=4 SV=1	1	2	2	2	1	0	0	2	2	2	1	0	0	2	2	2	1	0	0	2	2	2	4.7	4.7	4.7	51.29	470	470	0	4.8818	2.1	0	0	4.7	4.7	4.7	59549000	11806000	0	0	29246000	7129300	11367000	23
B2IW88	B2IW88	3	3	3	tr|B2IW88|B2IW88_NOSP7 FHA domain containing protein OS=Nostoc punctiforme (strain ATCC 29133 / PCC 73102) OX=63737 GN=Npun_R1107 PE=4 SV=1	1	3	3	3	3	0	0	3	0	0	3	0	0	3	0	0	3	0	0	3	0	0	21	21	21	23.795	214	214	0	15.268	21	0	0	21	0	0	468380000	203990000	0	0	264390000	0	0	9
B2IW93	B2IW93	15	15	15	tr|B2IW93|B2IW93_NOSP7 Phage tail sheath protein OS=Nostoc punctiforme (strain ATCC 29133 / PCC 73102) OX=63737 GN=Npun_F1112 PE=3 SV=1	1	15	15	15	15	2	5	10	9	8	15	2	5	10	9	8	15	2	5	10	9	8	29.3	29.3	29.3	62.087	553	553	0	186.62	29.3	5.4	10.7	21.7	19	17.5	4949400000	1.9273e+09	7987100	32414000	2193300000	282480000	505920000	31
B2IW94	B2IW94	8	8	8	tr|B2IW94|B2IW94_NOSP7 Conserved hypothetical phage tail protein OS=Nostoc punctiforme (strain ATCC 29133 / PCC 73102) OX=63737 GN=Npun_F1113 PE=4 SV=1	1	8	8	8	8	3	5	7	5	7	8	3	5	7	5	7	8	3	5	7	5	7	70.2	70.2	70.2	16.839	151	151	0	135.51	70.2	21.2	41.7	64.9	41.7	64.2	6.8916e+09	2580800000	20737000	40981000	3.1055e+09	397270000	746270000	10
B2IW98	B2IW98	11	11	11	tr|B2IW98|B2IW98_NOSP7 Forkhead-associated protein OS=Nostoc punctiforme (strain ATCC 29133 / PCC 73102) OX=63737 GN=Npun_F1117 PE=4 SV=1	1	11	11	11	8	4	4	7	7	10	8	4	4	7	7	10	8	4	4	7	7	10	17.5	17.5	17.5	72.744	664	664	0	133.45	15.7	6.5	6.5	13.4	9.2	15.2	2859400000	1231100000	77092000	86761000	1.0426e+09	123970000	297940000	13
B2IWA4	B2IWA4	2	2	2	tr|B2IWA4|B2IWA4_NOSP7 Ribose-5-phosphate isomerase A OS=Nostoc punctiforme (strain ATCC 29133 / PCC 73102) OX=63737 GN=rpiA PE=3 SV=1	1	2	2	2	2	0	0	2	0	2	2	0	0	2	0	2	2	0	0	2	0	2	8.1	8.1	8.1	24.873	235	235	0	3.8497	8.1	0	0	8.1	0	8.1	290760000	150170000	0	0	125240000	0	15353000	12
B2IWB0	B2IWB0	11	11	11	tr|B2IWB0|B2IWB0_NOSP7 CBS domain containing protein OS=Nostoc punctiforme (strain ATCC 29133 / PCC 73102) OX=63737 GN=Npun_F1129 PE=4 SV=1	1	11	11	11	10	0	0	10	0	6	10	0	0	10	0	6	10	0	0	10	0	6	52.9	52.9	52.9	22.886	206	206	0	88.431	46.6	0	0	49.5	0	29.6	1.8778e+09	999760000	0	0	717980000	0	160060000	16
B2IWB3	B2IWB3	4	4	4	tr|B2IWB3|B2IWB3_NOSP7 OstA family protein OS=Nostoc punctiforme (strain ATCC 29133 / PCC 73102) OX=63737 GN=Npun_R1132 PE=4 SV=1	1	4	4	4	2	2	1	1	0	1	2	2	1	1	0	1	2	2	1	1	0	1	20.8	20.8	20.8	18.764	168	168	0	6.7563	10.7	10.1	4.8	5.4	0	5.4	116360000	45091000	16741000	7669400	33416000	0	13438000	9
B2IWB5	B2IWB5	3	3	3	tr|B2IWB5|B2IWB5_NOSP7 Ferredoxin-thioredoxin reductase, catalytic chain OS=Nostoc punctiforme (strain ATCC 29133 / PCC 73102) OX=63737 GN=Npun_R1134 PE=3 SV=1	1	3	3	3	3	2	2	3	2	2	3	2	2	3	2	2	3	2	2	3	2	2	22.6	22.6	22.6	14.165	124	124	0	8.4475	22.6	13.7	13.7	22.6	13.7	13.7	839430000	381990000	11322000	17446000	293170000	44410000	91084000	7
B2IWB6	B2IWB6	1	1	1	tr|B2IWB6|B2IWB6_NOSP7 PEP-CTERM protein-sorting domain-containing protein OS=Nostoc punctiforme (strain ATCC 29133 / PCC 73102) OX=63737 GN=Npun_F1135 PE=4 SV=1	1	1	1	1	0	0	0	1	0	0	0	0	0	1	0	0	0	0	0	1	0	0	5.9	5.9	5.9	23.258	219	219	0	5.993	0	0	0	5.9	0	0	30224000	0	0	0	30224000	0	0	7
B2IWB8	B2IWB8	1	1	1	tr|B2IWB8|B2IWB8_NOSP7 Phytase-like domain-containing protein OS=Nostoc punctiforme (strain ATCC 29133 / PCC 73102) OX=63737 GN=Npun_R1137 PE=4 SV=1	1	1	1	1	1	0	0	1	0	0	1	0	0	1	0	0	1	0	0	1	0	0	2.9	2.9	2.9	51.265	476	476	0	3.0991	2.9	0	0	2.9	0	0	23735000	9544100	0	0	14191000	0	0	22
B2IWC1	B2IWC1	4	4	4	tr|B2IWC1|B2IWC1_NOSP7 Fibronectin, type III domain protein OS=Nostoc punctiforme (strain ATCC 29133 / PCC 73102) OX=63737 GN=Npun_F1140 PE=4 SV=1	1	4	4	4	3	1	2	3	2	3	3	1	2	3	2	3	3	1	2	3	2	3	28.3	28.3	28.3	17.173	152	152	0	11.459	20.4	7.2	15.1	20.4	15.1	23	700720000	281760000	10720000	23286000	262430000	29377000	93143000	10
B2IWC7	B2IWC7	2	2	2	tr|B2IWC7|B2IWC7_NOSP7 UTP--glucose-1-phosphate uridylyltransferase OS=Nostoc punctiforme (strain ATCC 29133 / PCC 73102) OX=63737 GN=Npun_F1146 PE=3 SV=1	1	2	2	2	0	0	1	1	0	0	0	0	1	1	0	0	0	0	1	1	0	0	6.4	6.4	6.4	33.534	295	295	0.0098232	1.2517	0	0	3.7	2.7	0	0	9837900	0	0	2273500	7564400	0	0	13
B2IWD2	B2IWD2	1	1	1	tr|B2IWD2|B2IWD2_NOSP7 KGK family protein OS=Nostoc punctiforme (strain ATCC 29133 / PCC 73102) OX=63737 GN=Npun_R1151 PE=4 SV=1	1	1	1	1	1	0	0	0	0	0	1	0	0	0	0	0	1	0	0	0	0	0	12.7	12.7	12.7	14.604	126	126	0	9.4418	12.7	0	0	0	0	0	26701000	26701000	0	0	0	0	0	7
B2IWD3	B2IWD3	17	17	17	tr|B2IWD3|B2IWD3_NOSP7 Dynamin N-terminal domain-containing protein OS=Nostoc punctiforme (strain ATCC 29133 / PCC 73102) OX=63737 GN=Npun_R1152 PE=4 SV=1	1	17	17	17	16	0	0	8	3	3	16	0	0	8	3	3	16	0	0	8	3	3	23.4	23.4	23.4	93.025	815	815	0	70.971	21.8	0	0	11.5	3.8	3.8	781350000	583720000	0	0	155900000	11410000	30314000	45
B2IWD7	B2IWD7	12	12	12	tr|B2IWD7|B2IWD7_NOSP7 Uncharacterized protein OS=Nostoc punctiforme (strain ATCC 29133 / PCC 73102) OX=63737 GN=Npun_F1156 PE=4 SV=1	1	12	12	12	12	3	1	1	0	0	12	3	1	1	0	0	12	3	1	1	0	0	74.9	74.9	74.9	20.576	183	183	0	151.98	74.9	14.8	3.8	3.8	0	0	6.466e+09	6.431e+09	9408300	2674800	22902000	0	0	13
B2IWE0	B2IWE0	4	4	4	tr|B2IWE0|B2IWE0_NOSP7 Inositol-1-monophosphatase OS=Nostoc punctiforme (strain ATCC 29133 / PCC 73102) OX=63737 GN=Npun_F1159 PE=3 SV=1	1	4	4	4	4	1	0	2	1	2	4	1	0	2	1	2	4	1	0	2	1	2	15.9	15.9	15.9	29.295	270	270	0	10.939	15.9	3.7	0	8.5	3.7	8.5	137670000	78592000	3256400	0	26082000	2653300	27085000	13
B2IWE2	B2IWE2	18	18	18	sp|B2IWE2|HISZ_NOSP7 ATP phosphoribosyltransferase regulatory subunit OS=Nostoc punctiforme (strain ATCC 29133 / PCC 73102) OX=63737 GN=hisZ PE=3 SV=1	1	18	18	18	10	7	8	8	14	13	10	7	8	8	14	13	10	7	8	8	14	13	38.5	38.5	38.5	45.348	403	403	0	40.696	24.1	15.9	18.9	18.6	31.5	30.8	671890000	236100000	24144000	39438000	148820000	79353000	144030000	22
B2IWE9	B2IWE9	3	3	3	tr|B2IWE9|B2IWE9_NOSP7 Cytochrome c6 OS=Nostoc punctiforme (strain ATCC 29133 / PCC 73102) OX=63737 GN=petJ PE=3 SV=1	1	3	3	3	3	0	0	1	2	2	3	0	0	1	2	2	3	0	0	1	2	2	28.8	28.8	28.8	11.727	111	111	0	17.573	28.8	0	0	15.3	13.5	13.5	155700000	62298000	0	0	31600000	33791000	28005000	6
B2IWF2	B2IWF2	7	7	7	tr|B2IWF2|B2IWF2_NOSP7 TonB-dependent receptor, plug OS=Nostoc punctiforme (strain ATCC 29133 / PCC 73102) OX=63737 GN=Npun_F1172 PE=3 SV=1	1	7	7	7	0	0	0	0	7	6	0	0	0	0	7	6	0	0	0	0	7	6	9.1	9.1	9.1	76.041	693	693	0	24.5	0	0	0	0	9.1	8.9	145090000	0	0	0	0	54848000	90241000	28
B2IWF5	B2IWF5	2	2	2	tr|B2IWF5|B2IWF5_NOSP7 Uncharacterized protein OS=Nostoc punctiforme (strain ATCC 29133 / PCC 73102) OX=63737 GN=Npun_F1175 PE=4 SV=1	1	2	2	2	1	0	0	0	1	1	1	0	0	0	1	1	1	0	0	0	1	1	14.9	14.9	14.9	13.771	134	134	0	3.485	8.2	0	0	0	6.7	6.7	65119000	37359000	0	0	0	8125900	19634000	6
B2IWF8	B2IWF8	4	4	4	tr|B2IWF8|B2IWF8_NOSP7 Methyl-accepting chemotaxis protein OS=Nostoc punctiforme (strain ATCC 29133 / PCC 73102) OX=63737 GN=Npun_R1178 PE=4 SV=1	1	4	4	4	4	2	3	4	4	4	4	2	3	4	4	4	4	2	3	4	4	4	30.6	30.6	30.6	17.264	157	157	0	40.818	30.6	17.8	24.8	30.6	30.6	30.6	609120000	194510000	4340700	12153000	162770000	85913000	149430000	6
B2IWF9	B2IWF9	12	12	12	tr|B2IWF9|B2IWF9_NOSP7 GCN5-related N-acetyltransferase OS=Nostoc punctiforme (strain ATCC 29133 / PCC 73102) OX=63737 GN=Npun_F1179 PE=4 SV=1	1	12	12	12	10	2	0	7	6	6	10	2	0	7	6	6	10	2	0	7	6	6	34.7	34.7	34.7	44.196	392	392	0	73.022	26.3	4.8	0	19.1	16.1	15.6	1.0397e+09	439650000	6835600	0	438020000	33973000	121250000	20
B2IWG5	B2IWG5	4	4	4	tr|B2IWG5|B2IWG5_NOSP7 Circadian clock oscillator protein KaiC OS=Nostoc punctiforme (strain ATCC 29133 / PCC 73102) OX=63737 GN=kaiC PE=3 SV=1	1	4	4	4	0	0	0	0	3	2	0	0	0	0	3	2	0	0	0	0	3	2	8.1	8.1	8.1	57.912	520	520	0	4.6579	0	0	0	0	6.5	4.2	15719000	0	0	0	0	9292500	6426400	21
B2IWH0	B2IWH0	2	2	2	tr|B2IWH0|B2IWH0_NOSP7 Uncharacterized protein OS=Nostoc punctiforme (strain ATCC 29133 / PCC 73102) OX=63737 GN=Npun_R2891 PE=4 SV=1	1	2	2	2	2	1	1	2	1	1	2	1	1	2	1	1	2	1	1	2	1	1	24.4	24.4	24.4	9.0672	78	78	0	13.665	24.4	12.8	12.8	24.4	12.8	12.8	246740000	144060000	3342100	1663800	79948000	4071800	13658000	5
B2IWH2	B2IWH2	4	4	4	tr|B2IWH2|B2IWH2_NOSP7 Uncharacterized protein OS=Nostoc punctiforme (strain ATCC 29133 / PCC 73102) OX=63737 GN=Npun_R2893 PE=4 SV=1	1	4	4	4	3	0	0	3	3	2	3	0	0	3	3	2	3	0	0	3	3	2	18.6	18.6	18.6	23.915	210	210	0	20.317	13.3	0	0	13.3	14.8	9.5	369490000	174600000	0	0	158430000	15778000	20687000	9
B2IWH5	B2IWH5	6	6	6	tr|B2IWH5|B2IWH5_NOSP7 SpoVT-AbrB domain-containing protein OS=Nostoc punctiforme (strain ATCC 29133 / PCC 73102) OX=63737 GN=Npun_R2896 PE=4 SV=1	1	6	6	6	3	0	1	2	2	4	3	0	1	2	2	4	3	0	1	2	2	4	43.8	43.8	43.8	15.252	137	137	0	11.909	19	0	8	13.1	8.8	32.8	376020000	167030000	0	0	131470000	2418700	75098000	8
B2IWH8	B2IWH8	5	5	5	sp|B2IWH8|PYRR_NOSP7 Bifunctional protein PyrR OS=Nostoc punctiforme (strain ATCC 29133 / PCC 73102) OX=63737 GN=pyrR PE=3 SV=1	1	5	5	5	3	1	0	3	0	2	3	1	0	3	0	2	3	1	0	3	0	2	30.3	30.3	30.3	19.796	178	178	0	9.4088	20.8	5.1	0	18.5	0	9.6	193100000	81722000	3185700	0	96754000	0	11442000	13
B2IWI3	B2IWI3	11	11	11	tr|B2IWI3|B2IWI3_NOSP7 Rho termination factor domain protein OS=Nostoc punctiforme (strain ATCC 29133 / PCC 73102) OX=63737 GN=Npun_F2904 PE=4 SV=1	1	11	11	11	9	0	1	10	3	10	9	0	1	10	3	10	9	0	1	10	3	10	29.8	29.8	29.8	46.65	419	419	0	155.53	26	0	2.1	27.7	6	27.2	3.4919e+09	1.6073e+09	0	2304200	1450200000	37157000	394950000	19
B2IWJ2	B2IWJ2	1	1	1	sp|B2IWJ2|RECA_NOSP7 Protein RecA OS=Nostoc punctiforme (strain ATCC 29133 / PCC 73102) OX=63737 GN=recA PE=3 SV=1	1	1	1	1	1	1	1	0	1	1	1	1	1	0	1	1	1	1	1	0	1	1	3.1	3.1	3.1	38.53	359	359	0.0014472	2.4905	3.1	3.1	3.1	0	3.1	3.1	83441000	16340000	22439000	12049000	0	17292000	15320000	18
B2IWJ7	B2IWJ7	25	24	24	tr|B2IWJ7|B2IWJ7_NOSP7 Hemolysin-type calcium-binding region OS=Nostoc punctiforme (strain ATCC 29133 / PCC 73102) OX=63737 GN=Npun_R2919 PE=4 SV=1	1	25	24	24	24	1	1	23	5	11	23	0	0	22	4	10	23	0	0	22	4	10	34.7	34.1	34.1	122.58	1181	1181	0	323.31	33.4	0.6	0.6	31.7	5.8	13.4	9980800000	6.4024e+09	0	0	3.3805e+09	30681000	167230000	31
B2IWJ9	B2IWJ9	1	1	1	tr|B2IWJ9|B2IWJ9_NOSP7 thiol oxidase OS=Nostoc punctiforme (strain ATCC 29133 / PCC 73102) OX=63737 GN=Npun_F2922 PE=4 SV=1	1	1	1	1	1	0	0	1	1	1	1	0	0	1	1	1	1	0	0	1	1	1	1.5	1.5	1.5	89.173	782	782	0	11.12	1.5	0	0	1.5	1.5	1.5	78188000	42532000	0	0	32633000	3023800	0	41
B2IWK0	B2IWK0	7	7	7	tr|B2IWK0|B2IWK0_NOSP7 NAD-dependent epimerase/dehydratase OS=Nostoc punctiforme (strain ATCC 29133 / PCC 73102) OX=63737 GN=Npun_F2923 PE=4 SV=1	1	7	7	7	5	0	0	5	1	5	5	0	0	5	1	5	5	0	0	5	1	5	20.6	20.6	20.6	43.464	384	384	0	19.673	14.3	0	0	13	2.1	15.6	495200000	240430000	0	0	179710000	1990400	73068000	22
B2IWK5;B2JBH9	B2IWK5	27;8	27;8	27;8	tr|B2IWK5|B2IWK5_NOSP7 Surface antigen (D15) OS=Nostoc punctiforme (strain ATCC 29133 / PCC 73102) OX=63737 GN=Npun_F2928 PE=4 SV=1	2	27	27	27	25	4	9	23	24	24	25	4	9	23	24	24	25	4	9	23	24	24	33.1	33.1	33.1	91.506	851	851;765	0	167.39	31.8	5.2	11.2	30	29.7	29	5554300000	2.0256e+09	11790000	48998000	1.8854e+09	582430000	1.0001e+09	37
B2IWM4	B2IWM4	2	2	2	tr|B2IWM4|B2IWM4_NOSP7 Uncharacterized protein OS=Nostoc punctiforme (strain ATCC 29133 / PCC 73102) OX=63737 GN=Npun_F2947 PE=4 SV=1	1	2	2	2	0	0	0	2	0	0	0	0	0	2	0	0	0	0	0	2	0	0	17.7	17.7	17.7	15.39	141	141	0.0027529	1.8779	0	0	0	17.7	0	0	61476000	0	0	0	61476000	0	0	8
B2IWM7	B2IWM7	4	4	4	tr|B2IWM7|B2IWM7_NOSP7 N-acylglucosamine 2-epimerase OS=Nostoc punctiforme (strain ATCC 29133 / PCC 73102) OX=63737 GN=Npun_R2950 PE=3 SV=1	1	4	4	4	2	2	2	3	3	3	2	2	2	3	3	3	2	2	2	3	3	3	12.9	12.9	12.9	45.669	389	389	0	18.519	8.7	5.9	5.9	11.1	7.7	7.7	270580000	73849000	11586000	15218000	101910000	30291000	37733000	20
B2IWN4	B2IWN4	6	6	6	tr|B2IWN4|B2IWN4_NOSP7 Low temperature-induced protein OS=Nostoc punctiforme (strain ATCC 29133 / PCC 73102) OX=63737 GN=Npun_R2957 PE=4 SV=1	1	6	6	6	6	4	4	5	3	4	6	4	4	5	3	4	6	4	4	5	3	4	45	45	45	14.598	129	129	0	49.888	45	32.6	32.6	43.4	20.9	32.6	19302000000	12331000000	229210000	299350000	4317700000	568510000	1.5554e+09	5
B2IWP7	B2IWP7	4	4	4	tr|B2IWP7|B2IWP7_NOSP7 DUF1931 family protein OS=Nostoc punctiforme (strain ATCC 29133 / PCC 73102) OX=63737 GN=Npun_R2980 PE=4 SV=1	1	4	4	4	4	1	2	3	0	1	4	1	2	3	0	1	4	1	2	3	0	1	24.2	24.2	24.2	17.18	149	149	0	7.266	24.2	5.4	10.1	19.5	0	5.4	177620000	108570000	1664000	4021100	61756000	0	1604300	12
B2IWQ6	B2IWQ6	4	4	4	tr|B2IWQ6|B2IWQ6_NOSP7 YfdX protein OS=Nostoc punctiforme (strain ATCC 29133 / PCC 73102) OX=63737 GN=Npun_F2990 PE=4 SV=1	1	4	4	4	0	0	0	1	2	3	0	0	0	1	2	3	0	0	0	1	2	3	9.9	9.9	9.9	35.944	324	324	0	41.139	0	0	0	4.3	5.6	7.7	87144000	0	0	0	44018000	6664600	36461000	17
B2IWR3	B2IWR3	6	6	6	tr|B2IWR3|B2IWR3_NOSP7 3-oxoacyl-[acyl-carrier-protein] synthase 2 OS=Nostoc punctiforme (strain ATCC 29133 / PCC 73102) OX=63737 GN=Npun_R4558 PE=3 SV=1	1	6	6	6	5	2	3	5	6	5	5	2	3	5	6	5	5	2	3	5	6	5	13.2	13.2	13.2	43.929	416	416	0	26.465	11.3	4.3	6	11.3	13.2	11.3	543940000	151490000	14976000	20150000	155640000	70138000	131550000	16
B2IWR4	B2IWR4	2	2	2	tr|B2IWR4|B2IWR4_NOSP7 Acyl carrier protein OS=Nostoc punctiforme (strain ATCC 29133 / PCC 73102) OX=63737 GN=acpP PE=3 SV=1	1	2	2	2	1	2	2	2	2	2	1	2	2	2	2	2	1	2	2	2	2	2	25	25	25	9.2753	84	84	0	15.291	9.5	25	25	25	25	25	6.8285e+09	1.4917e+09	112690000	141730000	3.3099e+09	368260000	1404200000	2
B2IWR5	B2IWR5	1	1	1	tr|B2IWR5|B2IWR5_NOSP7 Cysteine-rich domain-containing protein OS=Nostoc punctiforme (strain ATCC 29133 / PCC 73102) OX=63737 GN=Npun_F4560 PE=4 SV=1	1	1	1	1	1	0	0	0	0	0	1	0	0	0	0	0	1	0	0	0	0	0	3.6	3.6	3.6	33.428	303	303	0.0060241	1.549	3.6	0	0	0	0	0	5828300	5828300	0	0	0	0	0	13
B2IWR9	B2IWR9	1	1	1	tr|B2IWR9|B2IWR9_NOSP7 Putative restriction endonuclease domain-containing protein OS=Nostoc punctiforme (strain ATCC 29133 / PCC 73102) OX=63737 GN=Npun_R4565 PE=4 SV=1	1	1	1	1	1	0	0	1	0	0	1	0	0	1	0	0	1	0	0	1	0	0	5.2	5.2	5.2	21.185	191	191	0.0027643	1.9195	5.2	0	0	5.2	0	0	26424000	14439000	0	0	11985000	0	0	9
B2IWS3	B2IWS3	1	1	1	tr|B2IWS3|B2IWS3_NOSP7 3-dehydroquinate dehydratase OS=Nostoc punctiforme (strain ATCC 29133 / PCC 73102) OX=63737 GN=aroQ PE=3 SV=1	1	1	1	1	1	0	0	1	0	0	1	0	0	1	0	0	1	0	0	1	0	0	5.2	5.2	5.2	17.015	155	155	0.0020804	1.9826	5.2	0	0	5.2	0	0	138760000	73724000	0	0	65036000	0	0	4
B2IWS5	B2IWS5	16	16	16	tr|B2IWS5|B2IWS5_NOSP7 DNA topoisomerase 1 OS=Nostoc punctiforme (strain ATCC 29133 / PCC 73102) OX=63737 GN=topA PE=3 SV=1	1	16	16	16	10	0	0	9	6	7	10	0	0	9	6	7	10	0	0	9	6	7	21.1	21.1	21.1	97.561	886	886	0	58.654	14.2	0	0	12.8	7.1	8.4	419150000	156240000	0	0	164980000	17528000	80406000	53
B2IWS8	B2IWS8	13	10	10	tr|B2IWS8|B2IWS8_NOSP7 Carbohydrate-selective porin OprB OS=Nostoc punctiforme (strain ATCC 29133 / PCC 73102) OX=63737 GN=Npun_R4574 PE=3 SV=1	1	13	10	10	9	0	3	13	8	7	7	0	3	10	6	5	7	0	3	10	6	5	30.5	23	23	56.808	534	534	0	110.65	22.8	0	6	30.5	18.7	15.9	1184700000	266450000	0	7242700	625760000	118590000	166670000	17
B2IWT5	B2IWT5	6	6	6	tr|B2IWT5|B2IWT5_NOSP7 DUF3891 domain-containing protein OS=Nostoc punctiforme (strain ATCC 29133 / PCC 73102) OX=63737 GN=Npun_R4581 PE=4 SV=1	1	6	6	6	6	2	3	6	4	4	6	2	3	6	4	4	6	2	3	6	4	4	32.5	32.5	32.5	28.166	246	246	0	51.484	32.5	9.8	13	32.5	19.5	19.5	1.0482e+09	501970000	6508000	23503000	326440000	58800000	130990000	14
B2IWT6	B2IWT6	14	14	14	tr|B2IWT6|B2IWT6_NOSP7 Manganese containing catalase OS=Nostoc punctiforme (strain ATCC 29133 / PCC 73102) OX=63737 GN=Npun_R4582 PE=3 SV=1	1	14	14	14	14	12	12	13	10	12	14	12	12	13	10	12	14	12	12	13	10	12	65.7	65.7	65.7	25.656	230	230	0	147.56	65.7	45.7	45.7	61.3	41.3	50	37660000000	18087000000	988410000	1306200000	10965000000	2.1096e+09	4.2037e+09	15
B2IWU7	B2IWU7	3	3	3	tr|B2IWU7|B2IWU7_NOSP7 AMP-dependent synthetase and ligase OS=Nostoc punctiforme (strain ATCC 29133 / PCC 73102) OX=63737 GN=Npun_R4594 PE=4 SV=1	1	3	3	3	1	0	0	1	1	2	1	0	0	1	1	2	1	0	0	1	1	2	6.9	6.9	6.9	54.873	495	495	0	8.0788	1.8	0	0	2.8	2.2	5.1	38904000	2386600	0	0	16329000	2331200	17858000	29
B2IWV1	B2IWV1	1	1	1	tr|B2IWV1|B2IWV1_NOSP7 Putative restriction endonuclease domain-containing protein OS=Nostoc punctiforme (strain ATCC 29133 / PCC 73102) OX=63737 GN=Npun_R4598 PE=4 SV=1	1	1	1	1	1	0	0	0	0	1	1	0	0	0	0	1	1	0	0	0	0	1	3.7	3.7	3.7	22.055	189	189	1	-2	3.7	0	0	0	0	3.7	9052200	5286700	0	0	0	0	3765600	9
B2IWV3	B2IWV3	1	1	1	tr|B2IWV3|B2IWV3_NOSP7 YcfA family protein OS=Nostoc punctiforme (strain ATCC 29133 / PCC 73102) OX=63737 GN=Npun_R4600 PE=3 SV=1	1	1	1	1	1	0	0	1	0	0	1	0	0	1	0	0	1	0	0	1	0	0	17.2	17.2	17.2	7.4466	64	64	0	8.1926	17.2	0	0	17.2	0	0	19852000	8685900	0	0	11166000	0	0	4
B2IWV7	B2IWV7	3	3	3	tr|B2IWV7|B2IWV7_NOSP7 Uncharacterized protein OS=Nostoc punctiforme (strain ATCC 29133 / PCC 73102) OX=63737 GN=Npun_R4604 PE=4 SV=1	1	3	3	3	3	0	0	1	0	0	3	0	0	1	0	0	3	0	0	1	0	0	15	15	15	18.672	167	167	0	12.197	15	0	0	6	0	0	60599000	43320000	0	0	17279000	0	0	8
B2IWV8	B2IWV8	4	4	4	tr|B2IWV8|B2IWV8_NOSP7 Agenet-like domain-containing protein OS=Nostoc punctiforme (strain ATCC 29133 / PCC 73102) OX=63737 GN=Npun_R4605 PE=4 SV=1	1	4	4	4	3	2	2	4	3	2	3	2	2	4	3	2	3	2	2	4	3	2	36.9	36.9	36.9	15.047	130	130	0	57.051	30.8	16.9	16.9	36.9	23.1	16.9	27149000000	7.6267e+09	459330000	751240000	12386000000	2338300000	3.5873e+09	6
B2IWW8	B2IWW8	21	21	21	tr|B2IWW8|B2IWW8_NOSP7 Urea ABC transporter, extracellular ligand-binding receptor UrtA OS=Nostoc punctiforme (strain ATCC 29133 / PCC 73102) OX=63737 GN=Npun_F4615 PE=4 SV=1	1	21	21	21	18	6	9	16	12	11	18	6	9	16	12	11	18	6	9	16	12	11	57	57	57	48.118	437	437	0	275.42	53.8	13.3	25.6	45.8	32.7	29.7	10713000000	5029400000	173330000	243190000	3.6196e+09	623700000	1.0237e+09	24
B2IWX2	B2IWX2	3	3	3	tr|B2IWX2|B2IWX2_NOSP7 Hemolysin-type calcium-binding region OS=Nostoc punctiforme (strain ATCC 29133 / PCC 73102) OX=63737 GN=Npun_F4619 PE=3 SV=1	1	3	3	3	2	0	0	3	0	0	2	0	0	3	0	0	2	0	0	3	0	0	9.8	9.8	9.8	54.247	522	522	0	67.555	7.7	0	0	9.8	0	0	267330000	133070000	0	0	134260000	0	0	11
B2IWY2	B2IWY2	4	4	4	tr|B2IWY2|B2IWY2_NOSP7 Uncharacterized protein OS=Nostoc punctiforme (strain ATCC 29133 / PCC 73102) OX=63737 GN=Npun_R4629 PE=4 SV=1	1	4	4	4	3	2	3	4	3	3	3	2	3	4	3	3	3	2	3	4	3	3	27.4	27.4	27.4	19.954	186	186	0	8.8037	16.1	11.8	16.1	27.4	16.1	16.1	455330000	155960000	3655700	12456000	152690000	40113000	90452000	9
B2IWY3	B2IWY3	12	12	12	tr|B2IWY3|B2IWY3_NOSP7 Thiamine pyrophosphate enzyme domain protein TPP-binding OS=Nostoc punctiforme (strain ATCC 29133 / PCC 73102) OX=63737 GN=Npun_R4630 PE=3 SV=1	1	12	12	12	7	6	5	9	8	10	7	6	5	9	8	10	7	6	5	9	8	10	30.2	30.2	30.2	59.586	547	547	0	85.983	17.4	12.6	11.2	24.5	18.3	26.1	1.8826e+09	565170000	45131000	38071000	479500000	204200000	550520000	21
B2IWY4	B2IWY4	18	18	18	tr|B2IWY4|B2IWY4_NOSP7 Aldehyde dehydrogenase OS=Nostoc punctiforme (strain ATCC 29133 / PCC 73102) OX=63737 GN=Npun_R4631 PE=3 SV=1	1	18	18	18	12	7	11	13	11	16	12	7	11	13	11	16	12	7	11	13	11	16	46.8	46.8	46.8	49.204	455	455	0	92.06	31.9	16	23.1	36.3	26.2	43.3	1.7508e+09	499230000	49370000	86701000	576600000	185560000	353330000	27
B2IWY5	B2IWY5	10	10	10	tr|B2IWY5|B2IWY5_NOSP7 Uncharacterized protein OS=Nostoc punctiforme (strain ATCC 29133 / PCC 73102) OX=63737 GN=Npun_R6236 PE=4 SV=1	1	10	10	10	8	8	9	6	10	9	8	8	9	6	10	9	8	8	9	6	10	9	53.8	53.8	53.8	14.834	132	132	0	99.706	42.4	47.7	47.7	42.4	53.8	47.7	26527000000	12735000000	1.7825e+09	2348200000	2504500000	2.9672e+09	4.1897e+09	8
B2IWY6	B2IWY6	4	4	3	tr|B2IWY6|B2IWY6_NOSP7 Alcohol dehydrogenase GroES domain protein OS=Nostoc punctiforme (strain ATCC 29133 / PCC 73102) OX=63737 GN=Npun_R6237 PE=3 SV=1	1	4	4	3	3	0	0	2	2	3	3	0	0	2	2	3	2	0	0	1	1	2	12.6	12.6	10	42.59	389	389	0	9.9206	8.5	0	0	6.7	5.1	8.5	254150000	176290000	0	0	26935000	3845600	47079000	13
B2IWY7	B2IWY7	9	9	9	tr|B2IWY7|B2IWY7_NOSP7 Cyclase/dehydrase OS=Nostoc punctiforme (strain ATCC 29133 / PCC 73102) OX=63737 GN=Npun_R6238 PE=4 SV=1	1	9	9	9	9	1	2	3	3	7	9	1	2	3	3	7	9	1	2	3	3	7	50.4	50.4	50.4	25.317	232	232	0	138.1	50.4	3.4	9.1	16.8	16.8	44.8	648440000	490390000	2237400	3789100	75801000	7782400	68448000	13
B2IWY9	B2IWY9	6	6	6	tr|B2IWY9|B2IWY9_NOSP7 DUF2267 domain-containing protein OS=Nostoc punctiforme (strain ATCC 29133 / PCC 73102) OX=63737 GN=Npun_R6240 PE=4 SV=1	1	6	6	6	5	1	3	5	4	5	5	1	3	5	4	5	5	1	3	5	4	5	57.9	57.9	57.9	14.775	133	133	0	35.664	45.9	5.3	23.3	45.9	31.6	43.6	1.8726e+09	1.0335e+09	5888100	14192000	590370000	39036000	189550000	7
B2IWZ0	B2IWZ0	3	3	3	tr|B2IWZ0|B2IWZ0_NOSP7 Enolase OS=Nostoc punctiforme (strain ATCC 29133 / PCC 73102) OX=63737 GN=Npun_F6241 PE=4 SV=1	1	3	3	3	3	1	1	2	1	2	3	1	1	2	1	2	3	1	1	2	1	2	33.3	33.3	33.3	14.728	132	132	0	32.856	33.3	7.6	7.6	25.8	7.6	25.8	633730000	310760000	20119000	28836000	150820000	35315000	87878000	4
B2IWZ1	B2IWZ1	9	9	9	tr|B2IWZ1|B2IWZ1_NOSP7 OCP N-terminal domain-containing protein OS=Nostoc punctiforme (strain ATCC 29133 / PCC 73102) OX=63737 GN=Npun_F6242 PE=3 SV=1	1	9	9	9	8	6	5	8	6	7	8	6	5	8	6	7	8	6	5	8	6	7	77.3	77.3	77.3	18.218	163	163	0	167.48	68.7	36.2	31.3	59.5	36.2	50.9	3.9448e+09	2517100000	65009000	46081000	832860000	104040000	379770000	10
B2IWZ2	B2IWZ2	2	2	2	tr|B2IWZ2|B2IWZ2_NOSP7 OCP N-terminal domain-containing protein OS=Nostoc punctiforme (strain ATCC 29133 / PCC 73102) OX=63737 GN=Npun_F6243 PE=3 SV=1	1	2	2	2	2	0	1	1	0	1	2	0	1	1	0	1	2	0	1	1	0	1	15.4	15.4	15.4	16.717	149	149	0	12.826	15.4	0	9.4	6	0	9.4	217850000	167730000	0	2417400	0	0	47699000	7
B2IWZ3	B2IWZ3	15	15	14	tr|B2IWZ3|B2IWZ3_NOSP7 Hemolysin-type calcium-binding region OS=Nostoc punctiforme (strain ATCC 29133 / PCC 73102) OX=63737 GN=Npun_R6244 PE=4 SV=1	1	15	15	14	9	3	5	13	7	10	9	3	5	13	7	10	8	2	4	12	6	9	27.8	27.8	27	83.667	826	826	0	323.31	15.5	3.1	6.5	26	9.4	14.4	10312000000	2510000000	125380000	276430000	4.053e+09	1.7064e+09	1.6411e+09	18
B2IWZ8	B2IWZ8	5	5	5	tr|B2IWZ8|B2IWZ8_NOSP7 Thioredoxin OS=Nostoc punctiforme (strain ATCC 29133 / PCC 73102) OX=63737 GN=Npun_F6249 PE=3 SV=1	1	5	5	5	5	0	0	5	0	3	5	0	0	5	0	3	5	0	0	5	0	3	61.7	61.7	61.7	11.732	107	107	0	40.527	61.7	0	0	61.7	0	34.6	1.6302e+09	751050000	0	0	817310000	0	61830000	6
B2IWZ9	B2IWZ9	4	4	4	tr|B2IWZ9|B2IWZ9_NOSP7 Short-chain dehydrogenase/reductase SDR OS=Nostoc punctiforme (strain ATCC 29133 / PCC 73102) OX=63737 GN=Npun_F6250 PE=4 SV=1	1	4	4	4	4	1	0	3	2	3	4	1	0	3	2	3	4	1	0	3	2	3	16.3	16.3	16.3	28.349	264	264	0	46.825	16.3	3	0	13.3	5.7	13.3	324940000	149970000	3561900	0	103750000	12397000	55270000	13
B2IX00	B2IX00	7	7	7	tr|B2IX00|B2IX00_NOSP7 NADH:flavin oxidoreductase/NADH oxidase OS=Nostoc punctiforme (strain ATCC 29133 / PCC 73102) OX=63737 GN=Npun_F6251 PE=4 SV=1	1	7	7	7	6	1	4	5	4	4	6	1	4	5	4	4	6	1	4	5	4	4	27	27	27	40.218	370	370	0	44.737	22.7	3.2	15.4	20.5	16.8	17.6	497510000	240300000	2782900	15728000	140530000	32977000	65201000	15
B2IX01	B2IX01	4	4	4	tr|B2IX01|B2IX01_NOSP7 Nitroreductase OS=Nostoc punctiforme (strain ATCC 29133 / PCC 73102) OX=63737 GN=Npun_F6252 PE=4 SV=1	1	4	4	4	4	2	2	3	2	4	4	2	2	3	2	4	4	2	2	3	2	4	23.5	23.5	23.5	23.743	221	221	0	21.114	23.5	10.9	10.9	15.4	10.9	23.5	655920000	330900000	13875000	12128000	158940000	22525000	117560000	9
B2IX03	B2IX03	4	4	4	tr|B2IX03|B2IX03_NOSP7 Short-chain dehydrogenase/reductase SDR OS=Nostoc punctiforme (strain ATCC 29133 / PCC 73102) OX=63737 GN=Npun_F6254 PE=4 SV=1	1	4	4	4	4	1	2	2	3	3	4	1	2	2	3	3	4	1	2	2	3	3	20.5	20.5	20.5	24.619	229	229	0	10.801	20.5	5.2	11.4	9.2	17	14.4	243180000	129990000	1615800	7362200	52333000	17813000	34066000	13
B2IX04	B2IX04	1	1	1	tr|B2IX04|B2IX04_NOSP7 Methyltransferase type 11 OS=Nostoc punctiforme (strain ATCC 29133 / PCC 73102) OX=63737 GN=Npun_F6255 PE=4 SV=1	1	1	1	1	1	0	0	1	0	0	1	0	0	1	0	0	1	0	0	1	0	0	3.5	3.5	3.5	28.05	255	255	0.0020921	2.0776	3.5	0	0	3.5	0	0	17446000	9149000	0	0	8296800	0	0	15
B2IX06	B2IX06	6	6	6	tr|B2IX06|B2IX06_NOSP7 Glutathione S-transferase, N-terminal domain protein OS=Nostoc punctiforme (strain ATCC 29133 / PCC 73102) OX=63737 GN=Npun_F6257 PE=3 SV=1	1	6	6	6	6	4	2	4	2	3	6	4	2	4	2	3	6	4	2	4	2	3	21.6	21.6	21.6	26.435	232	232	0	10.184	21.6	14.2	8.2	14.7	6	9.1	692130000	398680000	7273000	6144500	232490000	7323000	40217000	10
B2IX08	B2IX08	4	4	4	tr|B2IX08|B2IX08_NOSP7 Molybdopterin synthase sulfur carrier subunit OS=Nostoc punctiforme (strain ATCC 29133 / PCC 73102) OX=63737 GN=Npun_R6259 PE=3 SV=1	1	4	4	4	3	2	1	3	2	2	3	2	1	3	2	2	3	2	1	3	2	2	52.3	52.3	52.3	9.5319	86	86	0	16.619	34.9	20.9	11.6	43	20.9	20.9	348060000	152450000	3335800	1816900	156310000	5142200	29007000	5
B2IX14	B2IX14	3	3	3	tr|B2IX14|B2IX14_NOSP7 Tetratricopeptide TPR_2 repeat protein OS=Nostoc punctiforme (strain ATCC 29133 / PCC 73102) OX=63737 GN=Npun_R6265 PE=4 SV=1	1	3	3	3	3	0	0	1	0	2	3	0	0	1	0	2	3	0	0	1	0	2	10.6	10.6	10.6	25.34	226	226	0	17.336	10.6	0	0	6.2	0	10.6	281690000	193870000	0	0	64097000	0	23723000	11
B2IX15	B2IX15	18	18	18	tr|B2IX15|B2IX15_NOSP7 Acetyl-coenzyme A synthetase OS=Nostoc punctiforme (strain ATCC 29133 / PCC 73102) OX=63737 GN=acsA PE=3 SV=1	1	18	18	18	14	6	4	12	7	16	14	6	4	12	7	16	14	6	4	12	7	16	32.1	32.1	32.1	73.111	657	657	0	78.737	27.2	9.1	6.2	21.2	10.2	29.5	1.96e+09	793630000	32197000	18639000	669810000	72001000	373780000	34
B2IX16	B2IX16	2	2	2	tr|B2IX16|B2IX16_NOSP7 Restriction endonuclease subunit R OS=Nostoc punctiforme (strain ATCC 29133 / PCC 73102) OX=63737 GN=Npun_F6267 PE=4 SV=1	1	2	2	2	0	0	2	0	1	1	0	0	2	0	1	1	0	0	2	0	1	1	8.9	8.9	8.9	24.416	214	214	0.0060565	1.6166	0	0	8.9	0	4.7	4.7	6740000	0	0	1434100	0	1386200	3919700	11
B2IX19	B2IX19	2	2	2	tr|B2IX19|B2IX19_NOSP7 NACHT-NTPase and P-loop NTPases N-terminal domain-containing protein OS=Nostoc punctiforme (strain ATCC 29133 / PCC 73102) OX=63737 GN=Npun_F6272 PE=4 SV=1	1	2	2	2	2	0	0	2	0	0	2	0	0	2	0	0	2	0	0	2	0	0	13	13	13	15.193	138	138	0	4.4234	13	0	0	13	0	0	84162000	43102000	0	0	41060000	0	0	6
B2IX22	B2IX22	8	8	8	sp|B2IX22|NDK_NOSP7 Nucleoside diphosphate kinase OS=Nostoc punctiforme (strain ATCC 29133 / PCC 73102) OX=63737 GN=ndk PE=3 SV=1	1	8	8	8	7	6	6	8	6	5	7	6	6	8	6	5	7	6	6	8	6	5	68.5	68.5	68.5	16.679	149	149	0	94.325	54.4	43	43	68.5	43	32.2	24466000000	9276900000	740090000	483190000	8758900000	1.671e+09	3.536e+09	8
B2IX23	B2IX23	21	21	21	tr|B2IX23|B2IX23_NOSP7 Biosynthetic arginine decarboxylase OS=Nostoc punctiforme (strain ATCC 29133 / PCC 73102) OX=63737 GN=speA PE=3 SV=1	1	21	21	21	17	8	8	15	14	18	17	8	8	15	14	18	17	8	8	15	14	18	30.4	30.4	30.4	75.938	672	672	0	88.596	23.2	11.8	11.8	24.3	22.2	27.1	2400900000	979460000	38660000	31092000	722630000	168890000	460180000	33
B2IX24	B2IX24	5	5	5	tr|B2IX24|B2IX24_NOSP7 UTP--glucose-1-phosphate uridylyltransferase OS=Nostoc punctiforme (strain ATCC 29133 / PCC 73102) OX=63737 GN=cugP PE=3 SV=1	1	5	5	5	4	3	3	3	3	4	4	3	3	3	3	4	4	3	3	3	3	4	13.4	13.4	13.4	42.897	389	389	0	11.258	11.3	8	8	9.3	8	11.3	354910000	177130000	7827900	8782400	109450000	7081700	44631000	18
B2IX39	B2IX39	12	12	12	tr|B2IX39|B2IX39_NOSP7 Surface antigen (D15) OS=Nostoc punctiforme (strain ATCC 29133 / PCC 73102) OX=63737 GN=Npun_R6299 PE=4 SV=1	1	12	12	12	5	0	1	8	9	7	5	0	1	8	9	7	5	0	1	8	9	7	25.8	25.8	25.8	54.43	496	496	0	39.336	10.1	0	1.8	16.7	19.8	14.1	340930000	58249000	0	1568800	187320000	44431000	49364000	22
B2IX41	B2IX41	4	4	4	tr|B2IX41|B2IX41_NOSP7 Oxidoreductase domain protein OS=Nostoc punctiforme (strain ATCC 29133 / PCC 73102) OX=63737 GN=Npun_F6301 PE=4 SV=1	1	4	4	4	0	0	0	2	1	3	0	0	0	2	1	3	0	0	0	2	1	3	11.8	11.8	11.8	40.44	365	365	0	6.3101	0	0	0	4.9	2.5	9.9	80001000	0	0	0	51064000	4570000	24368000	21
B2IX47	B2IX47	26	26	26	tr|B2IX47|B2IX47_NOSP7 6-phosphogluconate dehydrogenase, decarboxylating OS=Nostoc punctiforme (strain ATCC 29133 / PCC 73102) OX=63737 GN=Npun_R6307 PE=3 SV=1	1	26	26	26	20	13	15	21	20	24	20	13	15	21	20	24	20	13	15	21	20	24	67.2	67.2	67.2	52.208	476	476	0	323.31	50.4	27.5	32.6	46.6	45.2	64.5	107900000000	32292000000	1.8758e+09	2640600000	48245000000	7.2081e+09	15642000000	22
B2IX48	B2IX48	3	3	3	tr|B2IX48|B2IX48_NOSP7 Ycf66 family protein OS=Nostoc punctiforme (strain ATCC 29133 / PCC 73102) OX=63737 GN=Npun_F6308 PE=4 SV=1	1	3	3	3	2	1	1	2	0	1	2	1	1	2	0	1	2	1	1	2	0	1	22.4	22.4	22.4	26.616	245	245	0	38.198	18.4	4.1	4.1	18.4	0	8.2	698760000	420300000	15060000	9977400	202790000	0	50629000	12
B2IX54	B2IX54	17	17	17	sp|B2IX54|PUR9_NOSP7 Bifunctional purine biosynthesis protein PurH OS=Nostoc punctiforme (strain ATCC 29133 / PCC 73102) OX=63737 GN=purH PE=3 SV=1	1	17	17	17	15	10	7	15	9	9	15	10	7	15	9	9	15	10	7	15	9	9	43.6	43.6	43.6	54.873	514	514	0	103.95	37.4	21.6	16	37	18.3	19.5	2.0476e+09	797670000	67919000	35271000	797070000	121410000	228220000	27
B2IX60	B2IX60	8	8	8	tr|B2IX60|B2IX60_NOSP7 Glutathione S-transferase, N-terminal domain protein OS=Nostoc punctiforme (strain ATCC 29133 / PCC 73102) OX=63737 GN=Npun_F6322 PE=3 SV=1	1	8	8	8	6	3	2	3	6	5	6	3	2	3	6	5	6	3	2	3	6	5	33.5	33.5	33.5	24.353	212	212	0	66.571	33	12.7	7.5	17.5	26.4	30.2	636270000	296450000	17819000	8163000	124260000	39293000	150280000	10
B2IX61	B2IX61	5	5	5	tr|B2IX61|B2IX61_NOSP7 Inositol monophosphatase OS=Nostoc punctiforme (strain ATCC 29133 / PCC 73102) OX=63737 GN=Npun_F6323 PE=4 SV=1	1	5	5	5	3	1	1	3	4	4	3	1	1	3	4	4	3	1	1	3	4	4	20.1	20.1	20.1	31.154	289	289	0	33.398	12.1	2.8	2.8	12.1	16.3	15.2	275680000	62623000	5221000	1529100	68786000	33810000	103710000	12
B2IX62	B2IX62	3	3	3	tr|B2IX62|B2IX62_NOSP7 2-dehydropantoate 2-reductase OS=Nostoc punctiforme (strain ATCC 29133 / PCC 73102) OX=63737 GN=Npun_F6324 PE=3 SV=1	1	3	3	3	0	2	1	0	2	2	0	2	1	0	2	2	0	2	1	0	2	2	8	8	8	34.812	325	325	0	5.1076	0	5.2	2.8	0	5.5	5.2	30425000	0	3267800	2722600	0	7574500	16861000	15
B2IX66	B2IX66	11	11	11	tr|B2IX66|B2IX66_NOSP7 NADPH-dependent FMN reductase OS=Nostoc punctiforme (strain ATCC 29133 / PCC 73102) OX=63737 GN=Npun_F6328 PE=4 SV=1	1	11	11	11	11	7	8	10	7	8	11	7	8	10	7	8	11	7	8	10	7	8	62.6	62.6	62.6	21.981	206	206	0	107.16	62.6	40.8	48.1	58.7	40.8	48.1	5584600000	2380700000	143410000	248110000	1.9466e+09	268000000	597820000	14
B2IX81	B2IX81	4	4	4	tr|B2IX81|B2IX81_NOSP7 Co-chaperone DjlA N-terminal domain-containing protein OS=Nostoc punctiforme (strain ATCC 29133 / PCC 73102) OX=63737 GN=Npun_F6344 PE=4 SV=1	1	4	4	4	4	0	0	2	0	0	4	0	0	2	0	0	4	0	0	2	0	0	21.3	21.3	21.3	18.61	164	164	0	4.2759	21.3	0	0	10.4	0	0	203600000	121090000	0	0	82518000	0	0	9
B2IX95	B2IX95	2	2	2	tr|B2IX95|B2IX95_NOSP7 Anti-sigma factor antagonist OS=Nostoc punctiforme (strain ATCC 29133 / PCC 73102) OX=63737 GN=Npun_R1192 PE=3 SV=1	1	2	2	2	2	0	0	2	0	1	2	0	0	2	0	1	2	0	0	2	0	1	28.3	28.3	28.3	10.124	92	92	0	56.037	28.3	0	0	28.3	0	17.4	407730000	197510000	0	0	177540000	0	32673000	4
B2IX96	B2IX96	3	3	3	tr|B2IX96|B2IX96_NOSP7 Carbamoyl-phosphate synthase small chain OS=Nostoc punctiforme (strain ATCC 29133 / PCC 73102) OX=63737 GN=carA PE=3 SV=1	1	3	3	3	0	3	3	0	3	3	0	3	3	0	3	3	0	3	3	0	3	3	8.8	8.8	8.8	41.971	388	388	0	12.447	0	8.8	8.8	0	8.8	8.8	229240000	0	23799000	31719000	0	64338000	109390000	8
B2IXA7	B2IXA7	2	2	2	tr|B2IXA7|B2IXA7_NOSP7 Cyclase family protein OS=Nostoc punctiforme (strain ATCC 29133 / PCC 73102) OX=63737 GN=Npun_F1204 PE=4 SV=1	1	2	2	2	2	0	0	1	1	1	2	0	0	1	1	1	2	0	0	1	1	1	7.1	7.1	7.1	26.236	240	240	0	5.219	7.1	0	0	4.2	4.2	4.2	50817000	28923000	0	0	12509000	2870100	6514700	6
B2IXA8	B2IXA8	8	8	8	tr|B2IXA8|B2IXA8_NOSP7 Aldehyde dehydrogenase OS=Nostoc punctiforme (strain ATCC 29133 / PCC 73102) OX=63737 GN=Npun_F1205 PE=3 SV=1	1	8	8	8	6	5	7	6	6	6	6	5	7	6	6	6	6	5	7	6	6	6	17.7	17.7	17.7	54.164	498	498	0	52.162	13.3	10.6	15.3	13.5	13.5	13.5	923350000	289230000	38399000	79203000	278100000	96571000	141840000	25
B2IXB2	B2IXB2	5	5	5	tr|B2IXB2|B2IXB2_NOSP7 Phosphonate ABC transporter, periplasmic phosphonate-binding protein OS=Nostoc punctiforme (strain ATCC 29133 / PCC 73102) OX=63737 GN=Npun_F1210 PE=3 SV=1	1	5	5	5	5	0	0	3	0	0	5	0	0	3	0	0	5	0	0	3	0	0	18	18	18	35.513	322	322	0	12.509	18	0	0	13	0	0	491060000	308150000	0	0	182900000	0	0	13
B2IXB9	B2IXB9	9	8	8	tr|B2IXB9|B2IXB9_NOSP7 Hemolysin-type calcium-binding region OS=Nostoc punctiforme (strain ATCC 29133 / PCC 73102) OX=63737 GN=Npun_F1217 PE=4 SV=1	1	9	8	8	9	4	7	8	8	8	8	3	6	7	7	7	8	3	6	7	7	7	16.2	15.2	15.2	73.346	717	717	0	200.08	16.2	4.5	10.6	14.1	12.7	12.7	15012000000	6.4355e+09	48748000	157180000	5334600000	1108800000	1.9267e+09	14
B2IXC0	B2IXC0	16	16	16	tr|B2IXC0|B2IXC0_NOSP7 Filamentous haemagglutinin family outer membrane protein OS=Nostoc punctiforme (strain ATCC 29133 / PCC 73102) OX=63737 GN=Npun_R1218 PE=4 SV=1	1	16	16	16	15	1	4	13	8	7	15	1	4	13	8	7	15	1	4	13	8	7	12.7	12.7	12.7	176.26	1693	1693	0	176.34	12.2	1.2	3.6	10.1	5.2	5.1	3.602e+09	1.686e+09	2550000	28829000	1421100000	172070000	291470000	38
B2IXC1	B2IXC1	16	16	16	tr|B2IXC1|B2IXC1_NOSP7 Polypeptide-transport-associated domain protein, ShlB-type OS=Nostoc punctiforme (strain ATCC 29133 / PCC 73102) OX=63737 GN=Npun_F1219 PE=4 SV=1	1	16	16	16	12	3	6	11	11	14	12	3	6	11	11	14	12	3	6	11	11	14	23.1	23.1	23.1	68.414	611	611	0	75.379	19.8	4.7	10	19.6	19	20.9	3.0329e+09	998810000	14134000	32671000	1091600000	364020000	531650000	25
B2IXD2	B2IXD2	34	33	30	tr|B2IXD2|B2IXD2_NOSP7 Chaperonin GroEL OS=Nostoc punctiforme (strain ATCC 29133 / PCC 73102) OX=63737 GN=groEL PE=3 SV=1	1	34	33	30	27	18	19	27	25	27	26	17	18	26	24	26	23	15	15	23	21	23	73.6	72.3	68.6	58.907	560	560	0	323.31	54.8	31.1	32.9	60	43	53.4	32580000000	7.638e+09	441680000	989440000	7.8903e+09	3.5709e+09	12050000000	28
B2IXE2	B2IXE2	1	1	1	tr|B2IXE2|B2IXE2_NOSP7 TPM domain-containing protein OS=Nostoc punctiforme (strain ATCC 29133 / PCC 73102) OX=63737 GN=Npun_R1240 PE=4 SV=1	1	1	1	1	1	0	0	0	0	0	1	0	0	0	0	0	1	0	0	0	0	0	4.1	4.1	4.1	26.703	245	245	0.004065	1.7115	4.1	0	0	0	0	0	32978000	32978000	0	0	0	0	0	8
B2IXF0	B2IXF0	2	2	2	tr|B2IXF0|B2IXF0_NOSP7 Putative phenylacetate-CoA ligase OS=Nostoc punctiforme (strain ATCC 29133 / PCC 73102) OX=63737 GN=Npun_R1251 PE=4 SV=1	1	2	2	2	0	0	0	0	1	2	0	0	0	0	1	2	0	0	0	0	1	2	4.6	4.6	4.6	56.481	504	504	0	2.9332	0	0	0	0	2.6	4.6	23104000	0	0	0	0	1798300	21306000	20
B2IXF7	B2IXF7	3	3	3	tr|B2IXF7|B2IXF7_NOSP7 Heavy metal transport/detoxification protein OS=Nostoc punctiforme (strain ATCC 29133 / PCC 73102) OX=63737 GN=Npun_F1258 PE=4 SV=1	1	3	3	3	2	1	1	2	1	3	2	1	1	2	1	3	2	1	1	2	1	3	48.5	48.5	48.5	7.09	66	66	0	9.7063	27.3	12.1	12.1	27.3	12.1	48.5	270640000	118350000	5125000	2632600	90089000	10036000	44413000	4
B2IXH0	B2IXH0	5	5	5	tr|B2IXH0|B2IXH0_NOSP7 PEP-CTERM protein-sorting domain-containing protein OS=Nostoc punctiforme (strain ATCC 29133 / PCC 73102) OX=63737 GN=Npun_R1271 PE=4 SV=1	1	5	5	5	0	0	0	0	3	4	0	0	0	0	3	4	0	0	0	0	3	4	14.8	14.8	14.8	41.829	398	398	0	21.12	0	0	0	0	9	12.6	57979000	0	0	0	0	22679000	35299000	16
B2IXJ2	B2IXJ2	15	15	15	tr|B2IXJ2|B2IXJ2_NOSP7 Hemolysin-type calcium-binding region OS=Nostoc punctiforme (strain ATCC 29133 / PCC 73102) OX=63737 GN=Npun_F3015 PE=4 SV=1	1	15	15	15	10	4	6	15	10	12	10	4	6	15	10	12	10	4	6	15	10	12	14.9	14.9	14.9	139.56	1360	1360	0	239.1	10.1	2.8	4.2	14.9	7.8	11.2	4548500000	523590000	20004000	36799000	2463900000	477500000	1.0267e+09	34
B2IXS7	B2IXS7	3	3	3	tr|B2IXS7|B2IXS7_NOSP7 DUF4440 domain-containing protein OS=Nostoc punctiforme (strain ATCC 29133 / PCC 73102) OX=63737 GN=Npun_R3135 PE=4 SV=1	1	3	3	3	1	2	0	0	1	2	1	2	0	0	1	2	1	2	0	0	1	2	26.8	26.8	26.8	17.166	153	153	0	5.7827	7.8	16.3	0	0	8.5	19	47469000	14833000	2348800	0	0	5292500	24995000	8
B2IXS8	B2IXS8	3	3	3	tr|B2IXS8|B2IXS8_NOSP7 NADPH-dependent FMN reductase OS=Nostoc punctiforme (strain ATCC 29133 / PCC 73102) OX=63737 GN=Npun_F3137 PE=4 SV=1	1	3	3	3	3	3	3	3	3	3	3	3	3	3	3	3	3	3	3	3	3	3	19.6	19.6	19.6	19.328	179	179	0	20.493	19.6	19.6	19.6	19.6	19.6	19.6	416220000	122760000	25390000	42363000	150200000	35782000	39722000	9
B2IXT5	B2IXT5	10	10	10	tr|B2IXT5|B2IXT5_NOSP7 Bifunctional NAD(P)H-hydrate repair enzyme OS=Nostoc punctiforme (strain ATCC 29133 / PCC 73102) OX=63737 GN=nnrE PE=3 SV=1	1	10	10	10	3	3	6	2	7	5	3	3	6	2	7	5	3	3	6	2	7	5	28.5	28.5	28.5	56.766	533	533	0	43.046	7.3	6.2	15.2	7.5	18.9	14.3	412440000	159040000	12472000	31344000	35941000	114820000	58823000	25
B2IXU3	B2IXU3	3	3	3	tr|B2IXU3|B2IXU3_NOSP7 Co-chaperone DjlA N-terminal domain-containing protein OS=Nostoc punctiforme (strain ATCC 29133 / PCC 73102) OX=63737 GN=Npun_F4645 PE=4 SV=1	1	3	3	3	2	0	0	3	0	2	2	0	0	3	0	2	2	0	0	3	0	2	37.9	37.9	37.9	16.134	140	140	0	23.402	22.9	0	0	37.9	0	22.9	525530000	165570000	0	0	294310000	0	65653000	8
B2IXU4	B2IXU4	3	3	3	tr|B2IXU4|B2IXU4_NOSP7 Uncharacterized protein OS=Nostoc punctiforme (strain ATCC 29133 / PCC 73102) OX=63737 GN=Npun_R4646 PE=4 SV=1	1	3	3	3	2	0	1	0	0	0	2	0	1	0	0	0	2	0	1	0	0	0	28	28	28	8.0811	75	75	0	5.5411	17.3	0	10.7	0	0	0	28269000	26629000	0	1639900	0	0	0	2
B2IXU7	B2IXU7	8	8	8	tr|B2IXU7|B2IXU7_NOSP7 NUDIX hydrolase OS=Nostoc punctiforme (strain ATCC 29133 / PCC 73102) OX=63737 GN=Npun_F4649 PE=4 SV=1	1	8	8	8	6	6	6	8	6	6	6	6	6	8	6	6	6	6	6	8	6	6	50	50	50	20.797	182	182	0	98.478	33.5	33.5	33.5	50	33.5	33.5	3.6519e+09	1260100000	109870000	172920000	1328100000	308690000	472230000	10
B2IXV5	B2IXV5	9	9	9	tr|B2IXV5|B2IXV5_NOSP7 Glutaredoxin-family domain protein OS=Nostoc punctiforme (strain ATCC 29133 / PCC 73102) OX=63737 GN=Npun_R4657 PE=4 SV=1	1	9	9	9	9	3	2	8	3	4	9	3	2	8	3	4	9	3	2	8	3	4	43.9	43.9	43.9	26.954	244	244	0	142.79	43.9	10.2	7.4	36.9	10.2	17.2	3.6615e+09	1.8723e+09	28955000	8189500	1.4982e+09	75401000	178500000	13
B2IXV7	B2IXV7	5	5	5	tr|B2IXV7|B2IXV7_NOSP7 NAD-dependent epimerase/dehydratase OS=Nostoc punctiforme (strain ATCC 29133 / PCC 73102) OX=63737 GN=Npun_R4659 PE=4 SV=1	1	5	5	5	4	1	1	4	2	5	4	1	1	4	2	5	4	1	1	4	2	5	20.9	20.9	20.9	30.616	273	273	0	16.672	17.6	3.7	3.3	17.6	8.4	20.9	245610000	58268000	7811600	4005100	101100000	14666000	59752000	16
B2IXV8	B2IXV8	3	3	3	tr|B2IXV8|B2IXV8_NOSP7 Glutathione peroxidase OS=Nostoc punctiforme (strain ATCC 29133 / PCC 73102) OX=63737 GN=Npun_R4660 PE=3 SV=1	1	3	3	3	2	0	0	3	0	1	2	0	0	3	0	1	2	0	0	3	0	1	23.6	23.6	23.6	18.128	161	161	0	22.771	17.4	0	0	23.6	0	6.2	228550000	89938000	0	0	132670000	0	5941300	8
B2IXW5	B2IXW5	3	3	3	tr|B2IXW5|B2IXW5_NOSP7 DSBA oxidoreductase OS=Nostoc punctiforme (strain ATCC 29133 / PCC 73102) OX=63737 GN=Npun_F4667 PE=4 SV=1	1	3	3	3	2	0	0	2	0	0	2	0	0	2	0	0	2	0	0	2	0	0	17.4	17.4	17.4	28.985	259	259	0	42.47	12	0	0	13.1	0	0	142990000	57843000	0	0	85152000	0	0	14
B2IXX2	B2IXX2	2	2	2	tr|B2IXX2|B2IXX2_NOSP7 Uncharacterized protein OS=Nostoc punctiforme (strain ATCC 29133 / PCC 73102) OX=63737 GN=Npun_R4675 PE=4 SV=1	1	2	2	2	2	0	0	2	0	0	2	0	0	2	0	0	2	0	0	2	0	0	27.5	27.5	27.5	15.797	153	153	0	4.3608	27.5	0	0	27.5	0	0	249360000	171110000	0	0	78249000	0	0	5
B2IXX6	B2IXX6	22	22	22	tr|B2IXX6|B2IXX6_NOSP7 Hemolysin-type calcium-binding region OS=Nostoc punctiforme (strain ATCC 29133 / PCC 73102) OX=63737 GN=Npun_F4679 PE=4 SV=1	1	22	22	22	21	13	13	22	13	18	21	13	13	22	13	18	21	13	13	22	13	18	23.5	23.5	23.5	163.28	1597	1597	0	323.31	22	12.3	12.5	23.5	12.3	18.3	156490000000	56698000000	2271300000	2629400000	74256000000	4.2193e+09	16418000000	26
B2IXX9	B2IXX9	16	16	16	tr|B2IXX9|B2IXX9_NOSP7 Valine--tRNA ligase OS=Nostoc punctiforme (strain ATCC 29133 / PCC 73102) OX=63737 GN=valS PE=3 SV=1	1	16	16	16	10	1	0	12	4	9	10	1	0	12	4	9	10	1	0	12	4	9	17.5	17.5	17.5	112.71	994	994	0	35.517	10	1.1	0	13	3.7	8.7	1.0519e+09	430100000	1872100	0	490380000	8694600	120870000	40
B2IXY2	B2IXY2	5	5	5	tr|B2IXY2|B2IXY2_NOSP7 Dienelactone hydrolase OS=Nostoc punctiforme (strain ATCC 29133 / PCC 73102) OX=63737 GN=Npun_R4685 PE=4 SV=1	1	5	5	5	4	2	1	5	3	4	4	2	1	5	3	4	4	2	1	5	3	4	18.3	18.3	18.3	27.231	246	246	0	11.378	12.2	6.1	3.3	18.3	9.3	15.4	1.8852e+09	522510000	56735000	15290000	1095600000	51372000	143650000	13
B2IY02	B2IY02	6	6	6	tr|B2IY02|B2IY02_NOSP7 Restriction endonuclease OS=Nostoc punctiforme (strain ATCC 29133 / PCC 73102) OX=63737 GN=Npun_R4705 PE=4 SV=1	1	6	6	6	5	0	1	5	2	3	5	0	1	5	2	3	5	0	1	5	2	3	26.1	26.1	26.1	35.962	314	314	0	63.012	19.7	0	2.9	23.2	6.7	11.5	674570000	421730000	0	3224200	182860000	10205000	56563000	15
B2IY05	B2IY05	4	4	4	tr|B2IY05|B2IY05_NOSP7 Glycogen debranching enzyme GlgX OS=Nostoc punctiforme (strain ATCC 29133 / PCC 73102) OX=63737 GN=Npun_R4708 PE=3 SV=1	1	4	4	4	0	0	1	0	3	4	0	0	1	0	3	4	0	0	1	0	3	4	5.1	5.1	5.1	80.811	709	709	0	12.063	0	0	1.1	0	3.8	5.1	75052000	0	0	4672200	0	14804000	55576000	31
B2IY06	B2IY06	6	6	6	tr|B2IY06|B2IY06_NOSP7 Glycosyl transferase, group 1 OS=Nostoc punctiforme (strain ATCC 29133 / PCC 73102) OX=63737 GN=Npun_F4709 PE=3 SV=1	1	6	6	6	6	2	2	4	3	3	6	2	2	4	3	3	6	2	2	4	3	3	12.6	12.6	12.6	56.976	507	507	0	21.654	12.6	3.9	3.9	7.7	5.9	5.9	431800000	249490000	4665500	3792600	113990000	18824000	41035000	24
B2IY10	B2IY10	3	3	3	tr|B2IY10|B2IY10_NOSP7 ATP-grasp domain-containing protein OS=Nostoc punctiforme (strain ATCC 29133 / PCC 73102) OX=63737 GN=Npun_R4714 PE=4 SV=1	1	3	3	3	3	1	0	2	1	2	3	1	0	2	1	2	3	1	0	2	1	2	7.1	7.1	7.1	48.163	423	423	0	6.2851	7.1	1.9	0	4.7	1.9	4.7	187170000	108530000	3140000	0	57161000	3924400	14414000	20
B2IY17;B2J1V3	B2IY17	5;1	5;1	5;1	tr|B2IY17|B2IY17_NOSP7 Putative restriction endonuclease domain-containing protein OS=Nostoc punctiforme (strain ATCC 29133 / PCC 73102) OX=63737 GN=Npun_R4722 PE=4 SV=1	2	5	5	5	5	3	4	5	3	4	5	3	4	5	3	4	5	3	4	5	3	4	25.5	25.5	25.5	23.669	208	208;207	0	14.537	25.5	10.1	14.9	25.5	11.5	22.1	516880000	194320000	17350000	26904000	205270000	24967000	48076000	12
B2IY20	B2IY20	2	2	2	tr|B2IY20|B2IY20_NOSP7 Uncharacterized protein OS=Nostoc punctiforme (strain ATCC 29133 / PCC 73102) OX=63737 GN=Npun_R4725 PE=4 SV=1	1	2	2	2	2	1	1	2	1	1	2	1	1	2	1	1	2	1	1	2	1	1	10	10	10	23.253	201	201	0	5.1413	10	4.5	4.5	10	4.5	4.5	109250000	38747000	5613500	5880700	38982000	9636600	10391000	8
B2IY31	B2IY31	3	3	3	tr|B2IY31|B2IY31_NOSP7 YbjN domain-containing protein OS=Nostoc punctiforme (strain ATCC 29133 / PCC 73102) OX=63737 GN=Npun_F6358 PE=4 SV=1	1	3	3	3	3	3	3	3	3	3	3	3	3	3	3	3	3	3	3	3	3	3	16.4	16.4	16.4	17.616	159	159	0	12.181	16.4	16.4	16.4	16.4	16.4	16.4	3.5555e+09	1.6166e+09	111470000	96630000	1291200000	105040000	334500000	5
B2IY34	B2IY34	4	4	4	sp|B2IY34|HIS1_NOSP7 ATP phosphoribosyltransferase OS=Nostoc punctiforme (strain ATCC 29133 / PCC 73102) OX=63737 GN=hisG PE=3 SV=1	1	4	4	4	0	4	4	0	3	3	0	4	4	0	3	3	0	4	4	0	3	3	17.3	17.3	17.3	23.444	214	214	0	8.8292	0	17.3	17.3	0	11.7	11.7	100830000	0	19673000	18380000	0	16866000	45909000	10
B2IY39	B2IY39	2	2	2	tr|B2IY39|B2IY39_NOSP7 Ribosome-binding ATPase YchF OS=Nostoc punctiforme (strain ATCC 29133 / PCC 73102) OX=63737 GN=ychF PE=3 SV=1	1	2	2	2	1	0	0	0	0	1	1	0	0	0	0	1	1	0	0	0	0	1	5.5	5.5	5.5	39.321	363	363	0	9.9365	3	0	0	0	0	2.5	24073000	18723000	0	0	0	0	5349600	22
B2IY46	B2IY46	2	2	2	tr|B2IY46|B2IY46_NOSP7 DNA gyrase subunit B OS=Nostoc punctiforme (strain ATCC 29133 / PCC 73102) OX=63737 GN=gyrB PE=3 SV=1	1	2	2	2	0	1	1	0	0	2	0	1	1	0	0	2	0	1	1	0	0	2	2.9	2.9	2.9	71.994	645	645	0.00073046	2.6092	0	1.7	1.7	0	0	2.9	22200000	0	2438500	4505700	0	0	15256000	38
B2IY51	B2IY51	1	1	1	tr|B2IY51|B2IY51_NOSP7 Response regulator receiver protein DevR OS=Nostoc punctiforme (strain ATCC 29133 / PCC 73102) OX=63737 GN=Npun_F6378 PE=4 SV=1	1	1	1	1	0	0	0	0	0	1	0	0	0	0	0	1	0	0	0	0	0	1	7.4	7.4	7.4	14.717	135	135	0	8.2086	0	0	0	0	0	7.4	6208400	0	0	0	0	0	6208400	6
B2IY52	B2IY52	2	2	2	tr|B2IY52|B2IY52_NOSP7 Tetratricopeptide TPR_2 repeat protein TprN OS=Nostoc punctiforme (strain ATCC 29133 / PCC 73102) OX=63737 GN=Npun_R6379 PE=4 SV=1	1	2	2	2	1	0	0	0	1	1	1	0	0	0	1	1	1	0	0	0	1	1	5.5	5.5	5.5	31.938	291	291	0.0014337	2.3931	2.7	0	0	0	2.7	2.7	32453000	28596000	0	0	0	0	3856300	18
B2IY58	B2IY58	2	1	1	tr|B2IY58|B2IY58_NOSP7 Outer membrane efflux protein OS=Nostoc punctiforme (strain ATCC 29133 / PCC 73102) OX=63737 GN=Npun_F6385 PE=3 SV=1	1	2	1	1	2	0	0	2	2	0	1	0	0	1	1	0	1	0	0	1	1	0	4.3	2.3	2.3	51.547	470	470	0	4.3675	4.3	0	0	4.3	4.3	0	30665000	14529000	0	0	13023000	3112800	0	19
B2IY63	B2IY63	3	3	3	tr|B2IY63|B2IY63_NOSP7 Uncharacterized protein OS=Nostoc punctiforme (strain ATCC 29133 / PCC 73102) OX=63737 GN=Npun_R6390 PE=4 SV=1	1	3	3	3	2	0	0	0	1	1	2	0	0	0	1	1	2	0	0	0	1	1	35.1	35.1	35.1	11.062	97	97	0	7.79	25.8	0	0	0	9.3	9.3	58757000	36800000	0	0	0	2904300	19053000	7
B2IY64	B2IY64	1	1	1	tr|B2IY64|B2IY64_NOSP7 Glyoxalase/bleomycin resistance protein/dioxygenase OS=Nostoc punctiforme (strain ATCC 29133 / PCC 73102) OX=63737 GN=Npun_R6391 PE=1 SV=1	1	1	1	1	0	0	1	1	0	0	0	0	1	1	0	0	0	0	1	1	0	0	5.8	5.8	5.8	16.999	155	155	0.0066007	1.3507	0	0	5.8	5.8	0	0	11709000	0	0	0	11709000	0	0	8
B2IY66	B2IY66	6	6	6	sp|B2IY66|IF3_NOSP7 Translation initiation factor IF-3 OS=Nostoc punctiforme (strain ATCC 29133 / PCC 73102) OX=63737 GN=infC PE=3 SV=1	1	6	6	6	5	0	1	4	3	4	5	0	1	4	3	4	5	0	1	4	3	4	36.7	36.7	36.7	20.762	177	177	0	24.312	31.6	0	4.5	26.6	18.6	24.3	459860000	229470000	0	8059900	171280000	25893000	25153000	9
B2IY69	B2IY69	1	1	1	tr|B2IY69|B2IY69_NOSP7 TrkA-N domain protein OS=Nostoc punctiforme (strain ATCC 29133 / PCC 73102) OX=63737 GN=Npun_F6396 PE=4 SV=1	1	1	1	1	0	0	0	0	1	0	0	0	0	0	1	0	0	0	0	0	1	0	5.8	5.8	5.8	24.217	225	225	1	-2	0	0	0	0	5.8	0	1264900	0	0	0	0	1264900	0	10
B2IY85	B2IY85	7	7	7	tr|B2IY85|B2IY85_NOSP7 TFIIE beta domain-containing protein OS=Nostoc punctiforme (strain ATCC 29133 / PCC 73102) OX=63737 GN=Npun_F6412 PE=4 SV=1	1	7	7	7	7	2	4	7	5	7	7	2	4	7	5	7	7	2	4	7	5	7	34.2	34.2	34.2	17.287	149	149	0	14.705	34.2	11.4	21.5	34.2	26.8	34.2	4867700000	2388900000	4766600	15881000	2.048e+09	43658000	366560000	9
B2IY87	B2IY87	8	8	8	tr|B2IY87|B2IY87_NOSP7 Dihydrolipoamide acetyltransferase component of pyruvate dehydrogenase complex OS=Nostoc punctiforme (strain ATCC 29133 / PCC 73102) OX=63737 GN=Npun_F6414 PE=3 SV=1	1	8	8	8	7	2	2	3	4	7	7	2	2	3	4	7	7	2	2	3	4	7	26.6	26.6	26.6	45.464	433	433	0	47.721	20.8	7.4	7.4	10.2	15	23.3	859640000	390590000	6440600	16426000	264280000	26346000	155560000	16
B2IY88	B2IY88	3	3	3	tr|B2IY88|B2IY88_NOSP7 DUF4351 domain-containing protein OS=Nostoc punctiforme (strain ATCC 29133 / PCC 73102) OX=63737 GN=Npun_F6415 PE=4 SV=1	1	3	3	3	2	0	0	3	0	1	2	0	0	3	0	1	2	0	0	3	0	1	10.5	10.5	10.5	34.945	304	304	0	8.7801	6.6	0	0	10.5	0	3.6	174120000	67454000	0	0	87327000	0	19335000	13
B2IY97	B2IY97	10	10	10	tr|B2IY97|B2IY97_NOSP7 O-acetylhomoserine/O-acetylserine sulfhydrylase OS=Nostoc punctiforme (strain ATCC 29133 / PCC 73102) OX=63737 GN=Npun_R6427 PE=3 SV=1	1	10	10	10	5	2	5	8	6	8	5	2	5	8	6	8	5	2	5	8	6	8	34.8	34.8	34.8	47.214	434	434	0	54.525	15.9	4.4	13.6	27.9	16.4	25.1	905110000	291560000	15875000	25896000	326780000	78403000	166590000	18
B2IYA6	B2IYA6	10	10	10	tr|B2IYA6|B2IYA6_NOSP7 Cell wall hydrolase/autolysin OS=Nostoc punctiforme (strain ATCC 29133 / PCC 73102) OX=63737 GN=Npun_F6436 PE=4 SV=1	1	10	10	10	7	2	1	5	5	8	7	2	1	5	5	8	7	2	1	5	5	8	43.5	43.5	43.5	27.988	253	253	0	27.626	35.6	7.9	3.6	20.6	17.4	28.1	584160000	281590000	12227000	4125600	149210000	25393000	111610000	15
B2IYB4	B2IYB4	9	9	9	tr|B2IYB4|B2IYB4_NOSP7 DUF2996 domain-containing protein OS=Nostoc punctiforme (strain ATCC 29133 / PCC 73102) OX=63737 GN=Npun_F6444 PE=4 SV=1	1	9	9	9	6	2	4	5	6	8	6	2	4	5	6	8	6	2	4	5	6	8	57.1	57.1	57.1	24.451	226	226	0	179.52	50	13.7	32.7	43.8	46.5	50	3.7519e+09	1.4888e+09	80430000	174880000	1404500000	212270000	391020000	13
B2IYC2	B2IYC2	9	9	9	tr|B2IYC2|B2IYC2_NOSP7 Metallophosphoesterase OS=Nostoc punctiforme (strain ATCC 29133 / PCC 73102) OX=63737 GN=Npun_F6453 PE=4 SV=1	1	9	9	9	6	5	5	8	6	6	6	5	5	8	6	6	6	5	5	8	6	6	35.6	35.6	35.6	34.049	309	309	0	48.105	19.7	16.5	16.5	30.7	21.4	21.4	2.0448e+09	685320000	30295000	66720000	851500000	125560000	285450000	18
B2IYD1	B2IYD1	2	2	2	tr|B2IYD1|B2IYD1_NOSP7 Glucosamine/galactosamine-6-phosphate isomerase OS=Nostoc punctiforme (strain ATCC 29133 / PCC 73102) OX=63737 GN=Npun_R1302 PE=4 SV=1	1	2	2	2	1	2	1	1	2	1	1	2	1	1	2	1	1	2	1	1	2	1	6.2	6.2	6.2	28.69	257	257	0.0007326	2.6312	2.7	6.2	3.5	2.7	6.2	2.7	27430000	5802400	2375100	1376600	7828200	5384400	4663600	10
B2IYD5	B2IYD5	4	4	4	tr|B2IYD5|B2IYD5_NOSP7 Short-chain dehydrogenase/reductase SDR OS=Nostoc punctiforme (strain ATCC 29133 / PCC 73102) OX=63737 GN=Npun_F1306 PE=3 SV=1	1	4	4	4	4	1	0	3	1	2	4	1	0	3	1	2	4	1	0	3	1	2	16.8	16.8	16.8	26.15	244	244	0	17.959	16.8	4.1	0	13.9	4.1	9.8	327730000	182070000	2327300	0	115000000	0	28337000	10
B2IYD7	B2IYD7	4	4	4	sp|B2IYD7|GATA_NOSP7 Glutamyl-tRNA(Gln) amidotransferase subunit A OS=Nostoc punctiforme (strain ATCC 29133 / PCC 73102) OX=63737 GN=gatA PE=3 SV=1	1	4	4	4	2	1	1	2	1	2	2	1	1	2	1	2	2	1	1	2	1	2	7.2	7.2	7.2	52.191	486	486	0	6.1114	3.7	1.6	1.6	3.1	1.6	3.5	61485000	29979000	1229500	1174800	12445000	2863600	13793000	21
B2IYD8	B2IYD8	1	1	1	tr|B2IYD8|B2IYD8_NOSP7 Pyruvate phosphate dikinase, PEP/pyruvate-binding OS=Nostoc punctiforme (strain ATCC 29133 / PCC 73102) OX=63737 GN=Npun_F1309 PE=4 SV=1	1	1	1	1	1	0	0	0	0	0	1	0	0	0	0	0	1	0	0	0	0	0	1.1	1.1	1.1	107.91	971	971	0	4.9379	1.1	0	0	0	0	0	19554000	19554000	0	0	0	0	0	52
B2IYD9	B2IYD9	1	1	1	tr|B2IYD9|B2IYD9_NOSP7 Cupin 2, conserved barrel domain protein OS=Nostoc punctiforme (strain ATCC 29133 / PCC 73102) OX=63737 GN=Npun_F1310 PE=4 SV=1	1	1	1	1	0	0	1	0	1	0	0	0	1	0	1	0	0	0	1	0	1	0	6.1	6.1	6.1	12.533	115	115	1	-2	0	0	6.1	0	6.1	0	3498600	0	0	968670	0	2529900	0	3
B2IYE4	B2IYE4	6	6	6	sp|B2IYE4|AROA_NOSP7 3-phosphoshikimate 1-carboxyvinyltransferase OS=Nostoc punctiforme (strain ATCC 29133 / PCC 73102) OX=63737 GN=aroA PE=3 SV=1	1	6	6	6	0	2	2	2	2	2	0	2	2	2	2	2	0	2	2	2	2	2	14.6	14.6	14.6	46.733	426	426	0	8.9283	0	3.3	4.2	6.8	3.5	4.2	119760000	0	6457900	9920400	57155000	15323000	30900000	19
B2IYE6	B2IYE6	1	1	1	tr|B2IYE6|B2IYE6_NOSP7 Alkaline phosphatase OS=Nostoc punctiforme (strain ATCC 29133 / PCC 73102) OX=63737 GN=Npun_F1317 PE=4 SV=1	1	1	1	1	1	0	0	0	0	0	1	0	0	0	0	0	1	0	0	0	0	0	2.9	2.9	2.9	59.203	525	525	0.002079	1.9678	2.9	0	0	0	0	0	24789000	24789000	0	0	0	0	0	25
B2IYE8	B2IYE8	9	9	9	tr|B2IYE8|B2IYE8_NOSP7 Dienelactone hydrolase OS=Nostoc punctiforme (strain ATCC 29133 / PCC 73102) OX=63737 GN=Npun_F1319 PE=4 SV=1	1	9	9	9	7	2	5	9	5	6	7	2	5	9	5	6	7	2	5	9	5	6	43.7	43.7	43.7	30.245	277	277	0	46.481	31	6.9	19.1	43.7	19.1	23.1	3.1332e+09	1.4779e+09	20754000	31099000	1285600000	97645000	220170000	14
B2IYF0	B2IYF0	41	40	40	tr|B2IYF0|B2IYF0_NOSP7 MFS transporter OS=Nostoc punctiforme (strain ATCC 29133 / PCC 73102) OX=63737 GN=Npun_R1321 PE=4 SV=1	1	41	40	40	40	4	4	33	17	23	39	3	3	32	16	22	39	3	3	32	16	22	42.8	42.8	42.8	116.19	1038	1038	0	283.06	42.1	3.9	3.9	34.6	16	22.6	10868000000	5.9233e+09	12377000	7418100	4.1901e+09	103460000	631570000	56
B2IYG4	B2IYG4	1	1	1	tr|B2IYG4|B2IYG4_NOSP7 Uncharacterized protein OS=Nostoc punctiforme (strain ATCC 29133 / PCC 73102) OX=63737 GN=Npun_F1339 PE=4 SV=1	1	1	1	1	1	0	0	1	0	0	1	0	0	1	0	0	1	0	0	1	0	0	1.1	1.1	1.1	132.02	1158	1158	0.0097847	1.1969	1.1	0	0	1.1	0	0	197160000	63422000	0	0	133740000	0	0	64
B2IYG7	B2IYG7	2	2	2	tr|B2IYG7|B2IYG7_NOSP7 Peptide chain release factor 2 OS=Nostoc punctiforme (strain ATCC 29133 / PCC 73102) OX=63737 GN=prfB PE=3 SV=1	1	2	2	2	1	0	0	0	0	1	1	0	0	0	0	1	1	0	0	0	0	1	9	9	9	32.327	289	289	0	10.072	5.2	0	0	0	0	3.8	59501000	47827000	0	0	0	0	11675000	16
B2IYH1	B2IYH1	6	6	6	tr|B2IYH1|B2IYH1_NOSP7 Glutamine amidotransferase of anthranilate synthase OS=Nostoc punctiforme (strain ATCC 29133 / PCC 73102) OX=63737 GN=Npun_F1347 PE=4 SV=1	1	6	6	6	1	2	2	2	3	4	1	2	2	2	3	4	1	2	2	2	3	4	34.2	34.2	34.2	22.039	199	199	0	14.223	3.5	10.6	11.1	10.1	16.1	26.6	182380000	19905000	9547800	10110000	38812000	22037000	81968000	9
B2IYH2	B2IYH2	10	10	10	tr|B2IYH2|B2IYH2_NOSP7 Zn-dependent hydrolase of the beta-lactamase fold-like protein OS=Nostoc punctiforme (strain ATCC 29133 / PCC 73102) OX=63737 GN=Npun_F1348 PE=4 SV=1	1	10	10	10	8	0	1	7	5	8	8	0	1	7	5	8	8	0	1	7	5	8	38.4	38.4	38.4	27.245	255	255	0	38.653	30.6	0	2.7	28.6	18.8	38.4	797810000	337040000	0	1343100	288090000	68242000	103100000	17
B2IYH3	B2IYH3	11	11	11	tr|B2IYH3|B2IYH3_NOSP7 FG-GAP repeat protein OS=Nostoc punctiforme (strain ATCC 29133 / PCC 73102) OX=63737 GN=Npun_R1349 PE=4 SV=1	1	11	11	11	10	6	7	10	8	9	10	6	7	10	8	9	10	6	7	10	8	9	37.8	37.8	37.8	43.833	407	407	0	318.17	37.3	19.7	26	37.3	26.5	37.3	66321000000	24187000000	813280000	2242500000	32950000000	2397400000	3.731e+09	15
B2IYH4	B2IYH4	17	17	17	tr|B2IYH4|B2IYH4_NOSP7 Peptidase M24 OS=Nostoc punctiforme (strain ATCC 29133 / PCC 73102) OX=63737 GN=Npun_F1350 PE=3 SV=1	1	17	17	17	11	6	9	12	10	9	11	6	9	12	10	9	11	6	9	12	10	9	40.6	40.6	40.6	49.41	436	436	0	89.67	31.9	9.6	19.7	34.2	19.5	25.5	1.6241e+09	456090000	47668000	84241000	635340000	180690000	220030000	27
B2IYH5	B2IYH5	9	9	9	tr|B2IYH5|B2IYH5_NOSP7 Uncharacterized protein OS=Nostoc punctiforme (strain ATCC 29133 / PCC 73102) OX=63737 GN=Npun_R1351 PE=4 SV=1	1	9	9	9	7	3	4	5	5	4	7	3	4	5	5	4	7	3	4	5	5	4	48.7	48.7	48.7	21.493	195	195	0	33.036	40.5	13.3	18.5	25.1	25.1	21	470750000	204450000	10028000	21066000	119290000	40611000	75301000	12
B2IYH8	B2IYH8	1	1	1	tr|B2IYH8|B2IYH8_NOSP7 Peptidase M50 OS=Nostoc punctiforme (strain ATCC 29133 / PCC 73102) OX=63737 GN=Npun_R1354 PE=4 SV=1	1	1	1	1	1	1	1	0	1	1	1	1	1	0	1	1	1	1	1	0	1	1	1.1	1.1	1.1	79.787	698	698	0.0091803	1.265	1.1	1.1	1.1	0	1.1	1.1	59138000	39149000	1830600	0	0	7073200	11085000	34
B2IYH9;B2J1P4	B2IYH9	11;1	11;1	10;1	tr|B2IYH9|B2IYH9_NOSP7 ATP-dependent zinc metalloprotease FtsH OS=Nostoc punctiforme (strain ATCC 29133 / PCC 73102) OX=63737 GN=ftsH PE=3 SV=1	2	11	11	10	10	0	0	7	0	3	10	0	0	7	0	3	9	0	0	6	0	2	16.4	16.4	14.5	68.966	628	628;642	0	14.946	15.3	0	0	11.5	0	4.1	612010000	309700000	0	0	280120000	0	22193000	36
B2IYI0	B2IYI0	4	4	4	tr|B2IYI0|B2IYI0_NOSP7 Peptidase S1 and S6, chymotrypsin/Hap OS=Nostoc punctiforme (strain ATCC 29133 / PCC 73102) OX=63737 GN=Npun_R1356 PE=4 SV=1	1	4	4	4	4	1	1	4	2	3	4	1	1	4	2	3	4	1	1	4	2	3	36.6	36.6	36.6	17.541	164	164	0	88.563	36.6	4.3	4.3	36.6	12.8	28	2668800000	1203800000	31538000	57354000	1155400000	51912000	168730000	6
B2IYI1	B2IYI1	12	12	12	sp|B2IYI1|SYE_NOSP7 Glutamate--tRNA ligase OS=Nostoc punctiforme (strain ATCC 29133 / PCC 73102) OX=63737 GN=gltX PE=3 SV=2	1	12	12	12	10	3	8	9	9	10	10	3	8	9	9	10	10	3	8	9	9	10	28.5	28.5	28.5	54.436	481	481	0	50.468	25.2	7.3	20	23.7	21.8	22.5	1.5919e+09	763390000	35266000	72504000	445310000	98855000	176600000	21
B2IYJ6	B2IYJ6	2	2	2	tr|B2IYJ6|B2IYJ6_NOSP7 Glycoside hydrolase 123 C-terminal domain-containing protein OS=Nostoc punctiforme (strain ATCC 29133 / PCC 73102) OX=63737 GN=Npun_F1375 PE=4 SV=1	1	2	2	2	1	1	2	2	1	1	1	1	2	2	1	1	1	1	2	2	1	1	3.9	3.9	3.9	61.814	543	543	0	4.3195	1.7	1.7	3.9	3.9	1.7	1.7	114860000	43395000	4670000	147010	50885000	6004000	9762600	31
B2IYK3	B2IYK3	2	2	2	tr|B2IYK3|B2IYK3_NOSP7 Secondary thiamine-phosphate synthase enzyme OS=Nostoc punctiforme (strain ATCC 29133 / PCC 73102) OX=63737 GN=Npun_F1382 PE=3 SV=1	1	2	2	2	2	2	0	0	0	0	2	2	0	0	0	0	2	2	0	0	0	0	16.1	16.1	16.1	15.308	137	137	0	3.8098	16.1	16.1	0	0	0	0	87088000	79051000	8037300	0	0	0	0	8
B2IYK5	B2IYK5	7	7	7	tr|B2IYK5|B2IYK5_NOSP7 Nif3-like dinuclear metal center hexameric protein OS=Nostoc punctiforme (strain ATCC 29133 / PCC 73102) OX=63737 GN=Npun_F1384 PE=3 SV=1	1	7	7	7	5	4	4	7	4	3	5	4	4	7	4	3	5	4	4	7	4	3	34.2	34.2	34.2	29.884	269	269	0	44.216	21.6	17.8	17.8	34.2	17.8	11.9	741100000	208330000	18964000	22895000	373270000	56234000	61410000	10
B2IYL4	B2IYL4	6	6	6	tr|B2IYL4|B2IYL4_NOSP7 HAD-superfamily hydrolase, subfamily IA, variant 1 OS=Nostoc punctiforme (strain ATCC 29133 / PCC 73102) OX=63737 GN=Npun_F1393 PE=4 SV=1	1	6	6	6	6	4	3	2	2	3	6	4	3	2	2	3	6	4	3	2	2	3	34.2	34.2	34.2	24.288	228	228	0	43.935	34.2	15.8	12.7	9.2	9.2	12.7	792360000	424790000	50530000	41427000	105710000	64643000	105270000	11
B2IYL5	B2IYL5	7	7	7	tr|B2IYL5|B2IYL5_NOSP7 Cytochrome P450 OS=Nostoc punctiforme (strain ATCC 29133 / PCC 73102) OX=63737 GN=Npun_R1394 PE=3 SV=1	1	7	7	7	3	1	3	0	6	7	3	1	3	0	6	7	3	1	3	0	6	7	16	16	16	51.789	451	451	0	33.58	7.3	2	6.2	0	13.3	16	265460000	92605000	7773200	8884900	0	43458000	112740000	22
B2IYL7	B2IYL7	3	3	3	tr|B2IYL7|B2IYL7_NOSP7 Rieske (2Fe-2S) domain protein OS=Nostoc punctiforme (strain ATCC 29133 / PCC 73102) OX=63737 GN=Npun_F1397 PE=4 SV=1	1	3	3	3	1	1	1	3	1	1	1	1	1	3	1	1	1	1	1	3	1	1	6.3	6.3	6.3	64.878	587	587	0	10.125	1.9	1.9	1.9	6.3	1.9	1.9	113920000	27055000	3399400	5184200	49208000	10650000	18421000	29
B2IYL9	B2IYL9	6	6	6	tr|B2IYL9|B2IYL9_NOSP7 Metallopeptidase domain-containing protein OS=Nostoc punctiforme (strain ATCC 29133 / PCC 73102) OX=63737 GN=Npun_R1399 PE=4 SV=1	1	6	6	6	0	0	0	0	6	4	0	0	0	0	6	4	0	0	0	0	6	4	10.5	10.5	10.5	60.423	550	550	0	12.864	0	0	0	0	10.5	8	70952000	0	0	0	0	25382000	45570000	33
B2IYM2	B2IYM2	14	14	14	tr|B2IYM2|B2IYM2_NOSP7 Phage tail sheath protein OS=Nostoc punctiforme (strain ATCC 29133 / PCC 73102) OX=63737 GN=Npun_F1402 PE=3 SV=1	1	14	14	14	12	3	8	13	9	11	12	3	8	13	9	11	12	3	8	13	9	11	33.5	33.5	33.5	52.124	481	481	0	130.26	27.2	8.1	18.3	33.3	19.1	24.5	7.9889e+09	2.0395e+09	15260000	66741000	3.4389e+09	675220000	1.7533e+09	19
B2IYM3	B2IYM3	2	2	2	tr|B2IYM3|B2IYM3_NOSP7 Phage tail sheath protein fi-like protein OS=Nostoc punctiforme (strain ATCC 29133 / PCC 73102) OX=63737 GN=Npun_F1403 PE=3 SV=1	1	2	2	2	0	0	0	0	2	1	0	0	0	0	2	1	0	0	0	0	2	1	6.3	6.3	6.3	40.53	366	366	0	2.7805	0	0	0	0	6.3	1.9	7616100	0	0	0	0	3854900	3761200	15
B2IYM4	B2IYM4	3	3	3	tr|B2IYM4|B2IYM4_NOSP7 Conserved hypothetical phage tail protein OS=Nostoc punctiforme (strain ATCC 29133 / PCC 73102) OX=63737 GN=Npun_F1404 PE=4 SV=1	1	3	3	3	2	0	1	2	2	3	2	0	1	2	2	3	2	0	1	2	2	3	24	24	24	16.57	146	146	0	27.361	19.2	0	9.6	19.2	19.2	24	702610000	215470000	0	4005100	335970000	24630000	122530000	6
B2IYM6	B2IYM6	2	2	2	tr|B2IYM6|B2IYM6_NOSP7 Conserved hypothetical phage tail protein OS=Nostoc punctiforme (strain ATCC 29133 / PCC 73102) OX=63737 GN=Npun_F1406 PE=4 SV=1	1	2	2	2	0	0	0	1	1	0	0	0	0	1	1	0	0	0	0	1	1	0	13.1	13.1	13.1	17.606	160	160	0	4.6596	0	0	0	6.2	6.9	0	23637000	0	0	0	16838000	6799100	0	5
B2IYQ3	B2IYQ3	4	4	4	tr|B2IYQ3|B2IYQ3_NOSP7 Mono-oxygenase ydhR OS=Nostoc punctiforme (strain ATCC 29133 / PCC 73102) OX=63737 GN=Npun_R3178 PE=4 SV=1	1	4	4	4	2	0	0	3	0	2	2	0	0	3	0	2	2	0	0	3	0	2	23.5	23.5	23.5	20.319	179	179	0	8.388	13.4	0	0	19.6	0	10.1	115860000	27664000	0	0	61060000	0	27137000	11
B2IYV3	B2IYV3	2	2	2	tr|B2IYV3|B2IYV3_NOSP7 Collagen triple helix repeat protein OS=Nostoc punctiforme (strain ATCC 29133 / PCC 73102) OX=63737 GN=Npun_F3237 PE=4 SV=1	1	2	2	2	2	2	2	2	2	2	2	2	2	2	2	2	2	2	2	2	2	2	8.7	8.7	8.7	24.586	230	230	0	7.2191	8.7	8.7	8.7	8.7	8.7	8.7	179880000	78952000	4983500	8851000	40900000	10477000	35720000	7
B2IYV7	B2IYV7	2	2	2	tr|B2IYV7|B2IYV7_NOSP7 Pentapeptide repeat protein OS=Nostoc punctiforme (strain ATCC 29133 / PCC 73102) OX=63737 GN=Npun_F3247 PE=4 SV=1	1	2	2	2	0	0	1	1	1	1	0	0	1	1	1	1	0	0	1	1	1	1	13.6	13.6	13.6	17.965	176	176	0	6.7315	0	0	6.2	6.2	6.2	7.4	60382000	0	0	866380	50577000	1527600	7411000	3
B2IYW3	B2IYW3	2	2	2	tr|B2IYW3|B2IYW3_NOSP7 CsbD family protein OS=Nostoc punctiforme (strain ATCC 29133 / PCC 73102) OX=63737 GN=Npun_R3254 PE=3 SV=1	1	2	2	2	2	0	1	2	0	1	2	0	1	2	0	1	2	0	1	2	0	1	30	30	30	6.5462	60	60	0	39.312	30	0	23.3	30	0	30	441940000	169520000	0	4415500	252150000	0	15855000	2
B2IYW6	B2IYW6	5	5	5	tr|B2IYW6|B2IYW6_NOSP7 General stress protein 17M-like domain-containing protein OS=Nostoc punctiforme (strain ATCC 29133 / PCC 73102) OX=63737 GN=Npun_R3257 PE=4 SV=1	1	5	5	5	3	1	0	1	4	4	3	1	0	1	4	4	3	1	0	1	4	4	14.9	14.9	14.9	27.564	255	255	0	5.0073	8.6	3.1	0	3.1	12.2	12.2	348370000	137410000	5392100	0	53808000	39712000	112050000	13
B2IYW7	B2IYW7	11	11	11	tr|B2IYW7|B2IYW7_NOSP7 Ferritin, Dps family protein OS=Nostoc punctiforme (strain ATCC 29133 / PCC 73102) OX=63737 GN=Npun_R3258 PE=3 SV=1	1	11	11	11	10	9	9	11	9	10	10	9	9	11	9	10	10	9	9	11	9	10	88.8	88.8	88.8	20.028	179	179	0	188.05	69.8	55.9	55.9	88.8	55.9	69.8	86910000000	38741000000	257240000	1.7108e+09	32100000000	4783800000	9316500000	10
B2IYW8	B2IYW8	10	10	10	tr|B2IYW8|B2IYW8_NOSP7 Conserved hypothetical low temperature-induced protein OS=Nostoc punctiforme (strain ATCC 29133 / PCC 73102) OX=63737 GN=Npun_R3259 PE=4 SV=1	1	10	10	10	7	5	7	5	9	7	7	5	7	5	9	7	7	5	7	5	9	7	46.6	46.6	46.6	12.874	118	118	0	276.12	44.9	40.7	40.7	40.7	42.4	41.5	85882000000	39704000000	980200000	3.6629e+09	30115000000	4.2922e+09	7.1279e+09	4
B2IYX0	B2IYX0	2	2	2	tr|B2IYX0|B2IYX0_NOSP7 Mo-dependent nitrogenase family protein OS=Nostoc punctiforme (strain ATCC 29133 / PCC 73102) OX=63737 GN=Npun_F3261 PE=4 SV=1	1	2	2	2	2	1	1	2	1	1	2	1	1	2	1	1	2	1	1	2	1	1	11.9	11.9	11.9	26.352	235	235	0	13.746	11.9	4.3	4.3	11.9	4.3	4.3	1345100000	511660000	49302000	36302000	567400000	46280000	134120000	14
B2IYX3	B2IYX3	9	9	9	tr|B2IYX3|B2IYX3_NOSP7 von Willebrand factor, type A OS=Nostoc punctiforme (strain ATCC 29133 / PCC 73102) OX=63737 GN=Npun_F3264 PE=4 SV=1	1	9	9	9	9	2	1	8	2	4	9	2	1	8	2	4	9	2	1	8	2	4	47.8	47.8	47.8	22.145	201	201	0	116.27	47.8	10.4	4	46.8	10.4	27.9	3.4386e+09	1.6069e+09	30346000	17758000	1.574e+09	39876000	169670000	11
B2IYY0	B2IYY0	5	5	5	tr|B2IYY0|B2IYY0_NOSP7 Glutathione S-transferase, N-terminal domain protein OS=Nostoc punctiforme (strain ATCC 29133 / PCC 73102) OX=63737 GN=Npun_F4735 PE=4 SV=1	1	5	5	5	4	3	3	4	4	5	4	3	3	4	4	5	4	3	3	4	4	5	34.6	34.6	34.6	20.728	185	185	0	26.468	27	15.7	15.7	29.2	27	34.6	1172500000	399880000	21380000	17257000	419630000	83519000	230820000	9
B2IYY1	B2IYY1	6	6	6	sp|B2IYY1|Y4736_NOSP7 UPF0234 protein Npun_R4736 OS=Nostoc punctiforme (strain ATCC 29133 / PCC 73102) OX=63737 GN=Npun_R4736 PE=3 SV=1	1	6	6	6	5	2	1	4	2	5	5	2	1	4	2	5	5	2	1	4	2	5	38.7	38.7	38.7	18.634	163	163	0	22.438	28.8	11.7	6.7	24.5	11.7	31.3	562180000	313170000	5591000	2561800	130170000	24619000	86069000	7
B2IYY2	B2IYY2	1	1	1	tr|B2IYY2|B2IYY2_NOSP7 MAPEG family protein OS=Nostoc punctiforme (strain ATCC 29133 / PCC 73102) OX=63737 GN=Npun_R4737 PE=4 SV=1	1	1	1	1	0	0	0	0	1	0	0	0	0	0	1	0	0	0	0	0	1	0	5.3	5.3	5.3	14.612	132	132	1	-2	0	0	0	0	5.3	0	9542100	0	0	0	0	9542100	0	5
B2IYY3	B2IYY3	4	4	4	tr|B2IYY3|B2IYY3_NOSP7 DNA recombination-mediator protein A OS=Nostoc punctiforme (strain ATCC 29133 / PCC 73102) OX=63737 GN=Npun_R4738 PE=4 SV=1	1	4	4	4	4	2	2	3	2	2	4	2	2	3	2	2	4	2	2	3	2	2	28.7	28.7	28.7	20.077	181	181	0	22.388	28.7	12.2	12.2	21	12.2	12.2	1105900000	528310000	42464000	11378000	326060000	61338000	136310000	8
B2IYY7	B2IYY7	17	17	17	tr|B2IYY7|B2IYY7_NOSP7 Aldo/keto reductase OS=Nostoc punctiforme (strain ATCC 29133 / PCC 73102) OX=63737 GN=Npun_F4742 PE=4 SV=1	1	17	17	17	15	2	2	17	3	4	15	2	2	17	3	4	15	2	2	17	3	4	61.3	61.3	61.3	35.85	326	326	0	173.29	50.6	6.7	6.7	61.3	9.2	13.2	6.4029e+09	3.7564e+09	5884100	9264300	2550000000	20064000	61407000	19
B2IYZ4	B2IYZ4	4	4	4	tr|B2IYZ4|B2IYZ4_NOSP7 Putative iron transport system substrate-binding protein OS=Nostoc punctiforme (strain ATCC 29133 / PCC 73102) OX=63737 GN=Npun_F4749 PE=4 SV=1	1	4	4	4	3	3	4	4	4	4	3	3	4	4	4	4	3	3	4	4	4	4	14.6	14.6	14.6	34.222	308	308	0	16.021	9.4	11.4	14.6	14.6	14.6	14.6	1.7463e+09	602910000	29174000	45194000	459580000	190600000	418840000	14
B2IZ00	B2IZ00	2	2	2	tr|B2IZ00|B2IZ00_NOSP7 Uncharacterized protein OS=Nostoc punctiforme (strain ATCC 29133 / PCC 73102) OX=63737 GN=Npun_R4755 PE=4 SV=1	1	2	2	2	2	0	0	0	0	0	2	0	0	0	0	0	2	0	0	0	0	0	14.9	14.9	14.9	15.38	141	141	0	3.3943	14.9	0	0	0	0	0	50394000	50394000	0	0	0	0	0	8
B2IZ05	B2IZ05	12	12	12	tr|B2IZ05|B2IZ05_NOSP7 Sulfate ABC transporter, periplasmic sulfate-binding protein OS=Nostoc punctiforme (strain ATCC 29133 / PCC 73102) OX=63737 GN=Npun_R4761 PE=3 SV=1	1	12	12	12	11	6	7	10	7	9	11	6	7	10	7	9	11	6	7	10	7	9	28.3	28.3	28.3	42.046	385	385	0	127.85	28.1	13.2	19.7	26.2	19.7	21.8	3.7749e+09	1.7815e+09	83405000	79200000	1271400000	138680000	420680000	17
B2IZ20	B2IZ20	1	1	1	tr|B2IZ20|B2IZ20_NOSP7 Peptidoglycan-binding domain 1 protein OS=Nostoc punctiforme (strain ATCC 29133 / PCC 73102) OX=63737 GN=Npun_R4778 PE=4 SV=1	1	1	1	1	0	0	0	1	0	0	0	0	0	1	0	0	0	0	0	1	0	0	4.3	4.3	4.3	31.392	276	276	0.0014368	2.4194	0	0	0	4.3	0	0	7439800	0	0	0	7439800	0	0	17
B2IZ27	B2IZ27	4	4	4	tr|B2IZ27|B2IZ27_NOSP7 Uncharacterized protein OS=Nostoc punctiforme (strain ATCC 29133 / PCC 73102) OX=63737 GN=Npun_R4785 PE=4 SV=1	1	4	4	4	4	0	0	1	1	1	4	0	0	1	1	1	4	0	0	1	1	1	33.3	33.3	33.3	14.32	129	129	0	10.043	33.3	0	0	6.2	6.2	6.2	91051000	71203000	0	0	9410800	2017600	8419500	8
B2IZ28	B2IZ28	1	1	1	tr|B2IZ28|B2IZ28_NOSP7 AMP-dependent synthetase and ligase OS=Nostoc punctiforme (strain ATCC 29133 / PCC 73102) OX=63737 GN=Npun_R4786 PE=3 SV=1	1	1	1	1	1	0	1	0	0	0	1	0	1	0	0	0	1	0	1	0	0	0	1.8	1.8	1.8	53.567	499	499	0.00342	1.7944	1.8	0	1.8	0	0	0	5807900	5146200	0	661640	0	0	0	14
B2IZ29	B2IZ29	9	9	9	tr|B2IZ29|B2IZ29_NOSP7 Basic membrane lipoprotein OS=Nostoc punctiforme (strain ATCC 29133 / PCC 73102) OX=63737 GN=Npun_F4787 PE=4 SV=1	1	9	9	9	6	2	1	8	4	3	6	2	1	8	4	3	6	2	1	8	4	3	27.4	27.4	27.4	41.903	380	380	0	41.889	18.4	5	2.4	23.4	9.7	8.9	860160000	409270000	8687200	3008700	375290000	32276000	31624000	20
B2IZ31	B2IZ31	1	1	1	tr|B2IZ31|B2IZ31_NOSP7 VOC domain-containing protein OS=Nostoc punctiforme (strain ATCC 29133 / PCC 73102) OX=63737 GN=Npun_R4789 PE=4 SV=1	1	1	1	1	0	0	0	1	0	0	0	0	0	1	0	0	0	0	0	1	0	0	6.6	6.6	6.6	17.104	152	152	1	-2	0	0	0	6.6	0	0	23897000	0	0	0	23897000	0	0	1
B2IZ43	B2IZ43	4	4	4	tr|B2IZ43|B2IZ43_NOSP7 PEP-CTERM protein-sorting domain-containing protein OS=Nostoc punctiforme (strain ATCC 29133 / PCC 73102) OX=63737 GN=Npun_F4801 PE=4 SV=1	1	4	4	4	1	1	1	4	4	4	1	1	1	4	4	4	1	1	1	4	4	4	22.9	22.9	22.9	25.283	245	245	0	103.12	5.7	5.7	5.7	22.9	22.9	22.9	2804400000	42960000	798350	806310	1.8093e+09	325650000	624930000	6
B2IZ45	B2IZ45	10	10	10	tr|B2IZ45|B2IZ45_NOSP7 Glutathione synthetase OS=Nostoc punctiforme (strain ATCC 29133 / PCC 73102) OX=63737 GN=gshB PE=3 SV=1	1	10	10	10	9	4	5	6	7	7	9	4	5	6	7	7	9	4	5	6	7	7	34.6	34.6	34.6	36.378	327	327	0	58.212	29.4	13.1	15.6	21.4	25.7	25.7	717060000	288610000	17494000	27025000	212540000	61647000	109740000	17
B2IZ46	B2IZ46	3	3	3	tr|B2IZ46|B2IZ46_NOSP7 Cell division protein FtsZ OS=Nostoc punctiforme (strain ATCC 29133 / PCC 73102) OX=63737 GN=ftsZ PE=3 SV=1	1	3	3	3	2	2	1	1	0	0	2	2	1	1	0	0	2	2	1	1	0	0	12.3	12.3	12.3	45.709	438	438	0	17.69	5.7	9.6	6.6	3	0	0	68697000	33362000	8127500	8739400	18468000	0	0	19
B2IZ49;B2J2B8	B2IZ49	5;1	5;1	5;1	tr|B2IZ49|B2IZ49_NOSP7 Orc1-like AAA ATPase domain-containing protein OS=Nostoc punctiforme (strain ATCC 29133 / PCC 73102) OX=63737 GN=Npun_F4807 PE=4 SV=1	2	5	5	5	3	0	0	0	0	3	3	0	0	0	0	3	3	0	0	0	0	3	10.6	10.6	10.6	50.725	443	443;434	0	3.4361	6.8	0	0	0	0	5.6	43961000	31122000	0	0	0	0	12839000	26
B2IZ51	B2IZ51	2	2	2	tr|B2IZ51|B2IZ51_NOSP7 Uncharacterized protein OS=Nostoc punctiforme (strain ATCC 29133 / PCC 73102) OX=63737 GN=Npun_R4809 PE=4 SV=1	1	2	2	2	2	0	1	0	1	2	2	0	1	0	1	2	2	0	1	0	1	2	25.9	25.9	25.9	13.206	116	116	0	10.38	25.9	0	10.3	0	10.3	25.9	85162000	67935000	0	1651100	0	2583100	12993000	8
B2IZ52	B2IZ52	9	9	9	tr|B2IZ52|B2IZ52_NOSP7 Photosystem II manganese-stabilizing polypeptide OS=Nostoc punctiforme (strain ATCC 29133 / PCC 73102) OX=63737 GN=Npun_F4810 PE=3 SV=1	1	9	9	9	6	5	6	7	5	9	6	5	6	7	5	9	6	5	6	7	5	9	43.3	43.3	43.3	29.991	277	277	0	155.28	32.9	18.8	28.9	37.9	18.8	43.3	3.6487e+09	1.0187e+09	338820000	352380000	1099900000	272560000	566370000	16
B2IZ58	B2IZ58	2	2	2	tr|B2IZ58|B2IZ58_NOSP7 PhnA-like protein OS=Nostoc punctiforme (strain ATCC 29133 / PCC 73102) OX=63737 GN=Npun_F4818 PE=4 SV=1	1	2	2	2	2	0	0	1	0	0	2	0	0	1	0	0	2	0	0	1	0	0	11.4	11.4	11.4	21.439	210	210	0	9.4903	11.4	0	0	7.1	0	0	102090000	70522000	0	0	31569000	0	0	6
B2IZ59	B2IZ59	3	3	3	tr|B2IZ59|B2IZ59_NOSP7 Stress-induced protein, KGG, repeat protein OS=Nostoc punctiforme (strain ATCC 29133 / PCC 73102) OX=63737 GN=Npun_F4819 PE=4 SV=1	1	3	3	3	3	1	1	1	1	1	3	1	1	1	1	1	3	1	1	1	1	1	32.1	32.1	32.1	11.645	109	109	0	20.734	32.1	11	13.8	7.3	11	11	87853000	65809000	1770800	5193100	2394400	9160400	3525400	7
B2IZ63	B2IZ63	2	2	2	tr|B2IZ63|B2IZ63_NOSP7 FeS assembly ATPase SufC OS=Nostoc punctiforme (strain ATCC 29133 / PCC 73102) OX=63737 GN=Npun_F4823 PE=3 SV=1	1	2	2	2	2	0	0	1	0	0	2	0	0	1	0	0	2	0	0	1	0	0	7.6	7.6	7.6	28.819	263	263	0	6.4034	7.6	0	0	4.2	0	0	50930000	21803000	0	0	29127000	0	0	15
B2IZ64	B2IZ64	4	4	4	tr|B2IZ64|B2IZ64_NOSP7 FeS assembly protein SufD OS=Nostoc punctiforme (strain ATCC 29133 / PCC 73102) OX=63737 GN=Npun_F4824 PE=3 SV=1	1	4	4	4	0	1	0	2	1	3	0	1	0	2	1	3	0	1	0	2	1	3	7.9	7.9	7.9	49.935	457	457	0	6.7377	0	1.8	0	3.7	1.8	5.9	59785000	0	3011300	0	20138000	6409000	30227000	25
B2IZ65	B2IZ65	4	4	4	tr|B2IZ65|B2IZ65_NOSP7 cysteine desulfurase OS=Nostoc punctiforme (strain ATCC 29133 / PCC 73102) OX=63737 GN=Npun_F4825 PE=3 SV=1	1	4	4	4	1	1	0	0	3	2	1	1	0	0	3	2	1	1	0	0	3	2	7.6	7.6	7.6	46.319	420	420	0	5.745	1.7	2.1	0	0	6	3.8	54891000	8327800	2951500	0	0	29450000	14161000	22
B2IZ67	B2IZ67	1	1	1	tr|B2IZ67|B2IZ67_NOSP7 Putative restriction endonuclease domain-containing protein OS=Nostoc punctiforme (strain ATCC 29133 / PCC 73102) OX=63737 GN=Npun_F4827 PE=4 SV=1	1	1	1	1	1	0	1	0	0	1	1	0	1	0	0	1	1	0	1	0	0	1	5.7	5.7	5.7	23.982	210	210	0.00073099	2.6109	5.7	0	5.7	0	0	5.7	15636000	5994300	0	2302500	0	0	7339100	12
B2IZ80	B2IZ80	6	6	6	tr|B2IZ80|B2IZ80_NOSP7 Phycobilisome 7.8 kDa linker polypeptide, allophycocyanin-associated, core OS=Nostoc punctiforme (strain ATCC 29133 / PCC 73102) OX=63737 GN=Npun_R4840 PE=3 SV=1	1	6	6	6	4	4	4	4	6	4	4	4	4	4	6	4	4	4	4	4	6	4	69.1	69.1	69.1	7.84	68	68	0	21.25	51.5	51.5	51.5	51.5	69.1	51.5	17074000000	668920000	3.2282e+09	3.0103e+09	1.6552e+09	3.8144e+09	4696800000	5
B2IZ83	B2IZ83	1	1	1	sp|B2IZ83|DNCH_NOSP7 1,4-dihydroxy-2-naphthoyl-CoA hydrolase OS=Nostoc punctiforme (strain ATCC 29133 / PCC 73102) OX=63737 GN=Npun_F6457 PE=3 SV=1	1	1	1	1	1	1	1	1	1	1	1	1	1	1	1	1	1	1	1	1	1	1	6.1	6.1	6.1	16.802	148	148	0	3.47	6.1	6.1	6.1	6.1	6.1	6.1	101040000	32838000	2354100	6131600	30367000	8726200	20621000	8
B2IZ89	B2IZ89	13	13	13	sp|B2IZ89|PROA_NOSP7 Gamma-glutamyl phosphate reductase OS=Nostoc punctiforme (strain ATCC 29133 / PCC 73102) OX=63737 GN=proA PE=3 SV=1	1	13	13	13	12	8	3	9	10	12	12	8	3	9	10	12	12	8	3	9	10	12	31.3	31.3	31.3	47.343	435	435	0	55.393	29.7	16.1	6.4	17.5	22.5	29.7	967640000	450260000	20816000	3812300	299460000	42783000	150520000	26
B2IZ95	B2IZ95	14	14	14	tr|B2IZ95|B2IZ95_NOSP7 Aldo/keto reductase OS=Nostoc punctiforme (strain ATCC 29133 / PCC 73102) OX=63737 GN=Npun_F6474 PE=4 SV=1	1	14	14	14	13	5	5	10	9	9	13	5	5	10	9	9	13	5	5	10	9	9	38.7	38.7	38.7	35.461	318	318	0	92.058	37.4	14.5	19.2	29.9	28	29.9	4.0013e+09	2.1261e+09	13177000	17984000	1435200000	77038000	331760000	14
B2IZ97	B2IZ97	2	2	2	tr|B2IZ97|B2IZ97_NOSP7 Type I site-specific deoxyribonuclease OS=Nostoc punctiforme (strain ATCC 29133 / PCC 73102) OX=63737 GN=Npun_R6476 PE=4 SV=1	1	2	2	2	2	0	0	2	0	1	2	0	0	2	0	1	2	0	0	2	0	1	11.1	11.1	11.1	24.006	208	208	0	11.628	11.1	0	0	11.1	0	4.8	136660000	60181000	0	0	65683000	0	10792000	11
B2IZB0	B2IZB0	5	5	5	tr|B2IZB0|B2IZB0_NOSP7 Phosphoribosylformylglycinamidine cyclo-ligase OS=Nostoc punctiforme (strain ATCC 29133 / PCC 73102) OX=63737 GN=Npun_R6489 PE=4 SV=1	1	5	5	5	5	3	3	4	4	3	5	3	3	4	4	3	5	3	3	4	4	3	12.2	12.2	12.2	42.383	392	392	0	11.154	12.2	8.4	8.4	10.2	10.2	8.4	3.7358e+09	2173500000	9525900	20632000	1382800000	45437000	103840000	13
B2IZB2	B2IZB2	21	21	21	tr|B2IZB2|B2IZB2_NOSP7 Superoxide dismutase OS=Nostoc punctiforme (strain ATCC 29133 / PCC 73102) OX=63737 GN=Npun_R6491 PE=3 SV=1	1	21	21	21	16	13	14	14	16	16	16	13	14	14	16	16	16	13	14	14	16	16	89.5	89.5	89.5	22.429	200	200	0	166.71	56	54.5	55.5	69.5	55.5	70.5	103610000000	36003000000	5492500000	7.4362e+09	30324000000	10869000000	13484000000	14
B2IZB6	B2IZB6	10	10	10	tr|B2IZB6|B2IZB6_NOSP7 DUF1838 domain-containing protein OS=Nostoc punctiforme (strain ATCC 29133 / PCC 73102) OX=63737 GN=Npun_R6495 PE=4 SV=1	1	10	10	10	4	3	2	8	5	5	4	3	2	8	5	5	4	3	2	8	5	5	50.2	50.2	50.2	30.918	271	271	0	71.505	19.6	9.6	6.6	43.5	18.1	18.8	1456000000	383700000	37883000	25805000	724050000	94963000	189590000	14
B2IZB9	B2IZB9	10	10	10	tr|B2IZB9|B2IZB9_NOSP7 Alkyl hydroperoxide reductase/ Thiol specific antioxidant/ Mal allergen OS=Nostoc punctiforme (strain ATCC 29133 / PCC 73102) OX=63737 GN=Npun_F6498 PE=3 SV=1	1	10	10	10	8	5	6	7	7	8	8	5	6	7	7	8	8	5	6	7	7	8	44.8	44.8	44.8	23.786	212	212	0	39.453	41	17.9	22.2	35.8	29.7	38.7	2325300000	1082900000	31528000	53454000	761980000	100050000	295390000	9
B2IZC5	B2IZC5	2	2	2	tr|B2IZC5|B2IZC5_NOSP7 DUF3865 domain-containing protein OS=Nostoc punctiforme (strain ATCC 29133 / PCC 73102) OX=63737 GN=Npun_F6505 PE=4 SV=1	1	2	2	2	2	0	0	0	0	0	2	0	0	0	0	0	2	0	0	0	0	0	7.4	7.4	7.4	27.099	243	243	0	4.2831	7.4	0	0	0	0	0	26133000	26133000	0	0	0	0	0	9
B2IZD1	B2IZD1	6	6	6	tr|B2IZD1|B2IZD1_NOSP7 DUF305 domain-containing protein OS=Nostoc punctiforme (strain ATCC 29133 / PCC 73102) OX=63737 GN=Npun_R6511 PE=4 SV=1	1	6	6	6	5	2	2	5	1	4	5	2	2	5	1	4	5	2	2	5	1	4	28.4	28.4	28.4	25.931	232	232	0	35.816	25.4	6	6	20.7	3	16.4	1229000000	672050000	8324700	8518300	401850000	3140400	135090000	11
B2IZD3	B2IZD3	2	2	2	sp|B2IZD3|BDLP_NOSP7 Bacterial dynamin-like protein OS=Nostoc punctiforme (strain ATCC 29133 / PCC 73102) OX=63737 GN=Npun_R6513 PE=1 SV=1	1	2	2	2	2	0	0	0	0	0	2	0	0	0	0	0	2	0	0	0	0	0	2.6	2.6	2.6	78.347	693	693	0.0014245	2.3065	2.6	0	0	0	0	0	6196300	6196300	0	0	0	0	0	43
B2IZD6	B2IZD6	8	8	8	tr|B2IZD6|B2IZD6_NOSP7 Pyridoxal-5-phosphate-dependent enzyme, beta subunit OS=Nostoc punctiforme (strain ATCC 29133 / PCC 73102) OX=63737 GN=Npun_F6516 PE=4 SV=1	1	8	8	8	8	6	5	7	6	7	8	6	5	7	6	7	8	6	5	7	6	7	27.5	27.5	27.5	34.301	324	324	0	17.163	27.5	20.1	17.9	24.1	19.1	23.5	821930000	302410000	32710000	24174000	225490000	57939000	179200000	21
B2IZD9	B2IZD9	6	6	6	tr|B2IZD9|B2IZD9_NOSP7 Glycine cleavage T protein (Aminomethyl transferase) OS=Nostoc punctiforme (strain ATCC 29133 / PCC 73102) OX=63737 GN=Npun_R6519 PE=4 SV=1	1	6	6	6	4	1	1	2	2	4	4	1	1	2	2	4	4	1	1	2	2	4	19.6	19.6	19.6	36.042	331	331	0	20.05	12.4	3	3	4.2	6.6	12.4	204940000	88591000	2543300	1255700	40384000	8143400	64023000	20
B2IZE6	B2IZE6	8	8	8	tr|B2IZE6|B2IZE6_NOSP7 Cholesterol oxidase OS=Nostoc punctiforme (strain ATCC 29133 / PCC 73102) OX=63737 GN=Npun_R6526 PE=4 SV=1	1	8	8	8	3	0	1	8	4	4	3	0	1	8	4	4	3	0	1	8	4	4	20.9	20.9	20.9	56.469	522	522	0	74.461	5	0	2.1	20.9	9.2	10.2	445820000	51919000	0	1143000	332750000	19728000	40279000	23
B2IZE8	B2IZE8	11	11	11	tr|B2IZE8|B2IZE8_NOSP7 DUF3386 domain-containing protein OS=Nostoc punctiforme (strain ATCC 29133 / PCC 73102) OX=63737 GN=Npun_R6528 PE=4 SV=1	1	11	11	11	10	5	8	8	9	8	10	5	8	8	9	8	10	5	8	8	9	8	63.8	63.8	63.8	24.853	218	218	0	109.26	60.1	22.9	42.2	49.1	46.3	42.2	1.75e+09	600380000	50477000	132600000	521940000	164750000	279840000	14
B2IZF2	B2IZF2	8	8	8	tr|B2IZF2|B2IZF2_NOSP7 CsbD family protein OS=Nostoc punctiforme (strain ATCC 29133 / PCC 73102) OX=63737 GN=Npun_R6532 PE=4 SV=1	1	8	8	8	6	6	6	4	7	6	6	6	6	4	7	6	6	6	6	4	7	6	47.4	47.4	47.4	14.517	133	133	0	75.96	39.1	45.9	45.9	33.8	47.4	45.9	15815000000	9594200000	266220000	450890000	2.9673e+09	534880000	2.0016e+09	9
B2IZF5	B2IZF5	7	7	7	tr|B2IZF5|B2IZF5_NOSP7 Pyridoxamine 5-phosphate oxidase-related, FMN-binding OS=Nostoc punctiforme (strain ATCC 29133 / PCC 73102) OX=63737 GN=Npun_R6537 PE=4 SV=1	1	7	7	7	5	2	3	7	2	2	5	2	3	7	2	2	5	2	3	7	2	2	47.3	47.3	47.3	19.024	167	167	0	28.34	32.3	10.2	15.6	47.3	9.6	9.6	910390000	352340000	25458000	22172000	445330000	21842000	43249000	9
B2IZF8	B2IZF8	2	2	2	tr|B2IZF8|B2IZF8_NOSP7 Uncharacterized protein OS=Nostoc punctiforme (strain ATCC 29133 / PCC 73102) OX=63737 GN=Npun_F6540 PE=4 SV=1	1	2	2	2	1	2	1	1	1	1	1	2	1	1	1	1	1	2	1	1	1	1	6.1	6.1	6.1	34.086	296	296	0.0014482	2.5163	2.4	6.1	2.4	2.4	2.4	2.4	9056800000	4303600000	15306000	52302000	4.2468e+09	32751000	406140000	22
B2IZG3	B2IZG3	3	2	2	tr|B2IZG3|B2IZG3_NOSP7 Multi-sensor signal transduction multi-kinase OS=Nostoc punctiforme (strain ATCC 29133 / PCC 73102) OX=63737 GN=Npun_R6545 PE=4 SV=1	1	3	2	2	3	0	0	0	0	0	2	0	0	0	0	0	2	0	0	0	0	0	1.8	1.4	1.4	204.83	1817	1817	0.0021038	2.1024	1.8	0	0	0	0	0	10190000	10190000	0	0	0	0	0	80
B2IZG4;B2J9F9	B2IZG4;B2J9F9	2;1	2;1	2;1	tr|B2IZG4|B2IZG4_NOSP7 Short-chain dehydrogenase/reductase SDR OS=Nostoc punctiforme (strain ATCC 29133 / PCC 73102) OX=63737 GN=Npun_F6546 PE=4 SV=1;tr|B2J9F9|B2J9F9_NOSP7 Short-chain dehydrogenase/reductase SDR OS=Nostoc punctiforme (strain ATCC 29133 /	2	2	2	2	1	1	0	1	2	2	1	1	0	1	2	2	1	1	0	1	2	2	9.1	9.1	9.1	25.786	252	252;248	0	5.3794	3.6	3.6	0	3.6	9.1	9.1	58966000	8949800	3553300	0	15501000	10541000	20421000	12
B2IZH1	B2IZH1	5	5	5	tr|B2IZH1|B2IZH1_NOSP7 NADH:ubiquinone oxidoreductase complex I intermediate-associated protein 30 OS=Nostoc punctiforme (strain ATCC 29133 / PCC 73102) OX=63737 GN=Npun_F6553 PE=4 SV=1	1	5	5	5	5	1	1	2	0	1	5	1	1	2	0	1	5	1	1	2	0	1	9.7	9.7	9.7	54.389	494	494	0	8.0433	9.7	1.4	1.4	3.6	0	1.4	482780000	159240000	11468000	6446000	305640000	0	0	26
B2IZH5	B2IZH5	6	6	6	tr|B2IZH5|B2IZH5_NOSP7 Alkylhydroperoxidase like protein, AhpD family OS=Nostoc punctiforme (strain ATCC 29133 / PCC 73102) OX=63737 GN=Npun_R6558 PE=4 SV=1	1	6	6	6	5	3	5	6	5	5	5	3	5	6	5	5	5	3	5	6	5	5	50.8	50.8	50.8	14.681	130	130	0	27.943	40	23.1	40	50.8	43.1	43.1	2734600000	1.017e+09	80393000	109190000	1.0402e+09	168470000	319320000	8
B2IZI5	B2IZI5	3	3	3	tr|B2IZI5|B2IZI5_NOSP7 Peptidoglycan-binding LysM OS=Nostoc punctiforme (strain ATCC 29133 / PCC 73102) OX=63737 GN=Npun_F1408 PE=4 SV=1	1	3	3	3	0	0	0	1	2	2	0	0	0	1	2	2	0	0	0	1	2	2	12.3	12.3	12.3	24.767	220	220	0	4.6144	0	0	0	5.5	6.8	9.1	31443000	0	0	0	11673000	6601200	13169000	13
B2IZI6	B2IZI6	3	3	3	tr|B2IZI6|B2IZI6_NOSP7 Phage late control D family protein OS=Nostoc punctiforme (strain ATCC 29133 / PCC 73102) OX=63737 GN=Npun_F1409 PE=4 SV=1	1	3	3	3	0	0	1	0	1	1	0	0	1	0	1	1	0	0	1	0	1	1	7.9	7.9	7.9	39.775	356	356	0.0047393	1.7022	0	0	3.4	0	2.5	2	7356800	0	0	0	0	1556300	5800500	19
B2IZI8	B2IZI8	1	1	1	tr|B2IZI8|B2IZI8_NOSP7 GPW/gp25 family protein OS=Nostoc punctiforme (strain ATCC 29133 / PCC 73102) OX=63737 GN=Npun_F1411 PE=4 SV=1	1	1	1	1	0	0	0	1	1	1	0	0	0	1	1	1	0	0	0	1	1	1	6.2	6.2	6.2	14.676	128	128	0.0060322	1.5585	0	0	0	6.2	6.2	6.2	13107000	0	0	0	3824100	3069800	6213500	7
B2IZI9	B2IZI9	4	4	4	tr|B2IZI9|B2IZI9_NOSP7 Baseplate protein J-like domain-containing protein OS=Nostoc punctiforme (strain ATCC 29133 / PCC 73102) OX=63737 GN=Npun_F1412 PE=4 SV=1	1	4	4	4	0	0	0	0	3	2	0	0	0	0	3	2	0	0	0	0	3	2	3.7	3.7	3.7	133.08	1181	1181	0	10.096	0	0	0	0	2.7	2.1	57337000	0	0	0	0	17117000	40220000	51
B2IZJ0	B2IZJ0	3	3	3	tr|B2IZJ0|B2IZJ0_NOSP7 Baseplate protein J-like domain-containing protein OS=Nostoc punctiforme (strain ATCC 29133 / PCC 73102) OX=63737 GN=Npun_F1413 PE=4 SV=1	1	3	3	3	0	0	0	0	1	3	0	0	0	0	1	3	0	0	0	0	1	3	11.7	11.7	11.7	36.568	315	315	0	7.8745	0	0	0	0	3.2	11.7	11719000	0	0	0	0	0	11719000	15
B2IZJ1	B2IZJ1	3	3	3	tr|B2IZJ1|B2IZJ1_NOSP7 Phage tail protein OS=Nostoc punctiforme (strain ATCC 29133 / PCC 73102) OX=63737 GN=Npun_F1414 PE=4 SV=1	1	3	3	3	0	0	0	0	3	1	0	0	0	0	3	1	0	0	0	0	3	1	5.6	5.6	5.6	60.845	531	531	0	3.9868	0	0	0	0	5.6	1.9	21386000	0	0	0	0	12174000	9212400	29
B2IZJ2	B2IZJ2	17	17	17	tr|B2IZJ2|B2IZJ2_NOSP7 Uncharacterized protein OS=Nostoc punctiforme (strain ATCC 29133 / PCC 73102) OX=63737 GN=Npun_F1415 PE=4 SV=1	1	17	17	17	14	6	8	14	11	14	14	6	8	14	11	14	14	6	8	14	11	14	34.5	34.5	34.5	67.036	623	623	0	120.95	29.5	12.2	15.9	28.7	20.9	27.1	3.6737e+09	1219000000	33247000	49536000	1375400000	309250000	687250000	37
B2IZJ8	B2IZJ8	1	1	1	tr|B2IZJ8|B2IZJ8_NOSP7 DOMON-like domain-containing protein OS=Nostoc punctiforme (strain ATCC 29133 / PCC 73102) OX=63737 GN=Npun_R1421 PE=4 SV=1	1	1	1	1	0	1	0	0	0	1	0	1	0	0	0	1	0	1	0	0	0	1	7.3	7.3	7.3	20.489	179	179	0.0014276	2.3511	0	7.3	0	0	0	7.3	10922000	0	1453900	0	0	0	9468300	10
B2IZK0	B2IZK0	6	6	6	tr|B2IZK0|B2IZK0_NOSP7 TUDOR OS=Nostoc punctiforme (strain ATCC 29133 / PCC 73102) OX=63737 GN=Npun_R1423 PE=4 SV=1	1	6	6	6	5	0	0	4	1	5	5	0	0	4	1	5	5	0	0	4	1	5	14.4	14.4	14.4	48.57	436	436	0	16.053	11.5	0	0	9.9	1.6	12.8	278090000	163070000	0	0	72203000	4264800	38560000	19
B2IZK1	B2IZK1	6	6	6	tr|B2IZK1|B2IZK1_NOSP7 Putative outer membrane adhesin like protein OS=Nostoc punctiforme (strain ATCC 29133 / PCC 73102) OX=63737 GN=Npun_F1424 PE=4 SV=1	1	6	6	6	4	0	0	2	2	2	4	0	0	2	2	2	4	0	0	2	2	2	2.7	2.7	2.7	221.43	2156	2156	0	15.92	1.6	0	0	0.9	0.8	1.2	94549000	56259000	0	0	17735000	7411500	13143000	42
B2IZL2	B2IZL2	5	5	5	tr|B2IZL2|B2IZL2_NOSP7 Glycogen debranching enzyme, putative OS=Nostoc punctiforme (strain ATCC 29133 / PCC 73102) OX=63737 GN=Npun_F1435 PE=4 SV=1	1	5	5	5	5	0	0	3	2	4	5	0	0	3	2	4	5	0	0	3	2	4	7.7	7.7	7.7	74.531	660	660	0	10.272	7.7	0	0	4.8	2.7	6.2	211280000	104920000	0	0	54372000	9408400	42574000	36
B2IZL4	B2IZL4	2	2	2	tr|B2IZL4|B2IZL4_NOSP7 Uncharacterized protein OS=Nostoc punctiforme (strain ATCC 29133 / PCC 73102) OX=63737 GN=Npun_R1437 PE=4 SV=1	1	2	2	2	2	1	1	2	1	2	2	1	1	2	1	2	2	1	1	2	1	2	23.1	23.1	23.1	11.793	108	108	0	13.076	23.1	10.2	10.2	23.1	10.2	23.1	411540000	202160000	940360	2256800	178560000	2961600	24668000	5
B2IZL9	B2IZL9	2	2	2	tr|B2IZL9|B2IZL9_NOSP7 Heavy metal transport/detoxification protein OS=Nostoc punctiforme (strain ATCC 29133 / PCC 73102) OX=63737 GN=Npun_R1442 PE=4 SV=1	1	2	2	2	1	0	0	2	0	1	1	0	0	2	0	1	1	0	0	2	0	1	49.2	49.2	49.2	6.6845	65	65	0	56.057	21.5	0	0	49.2	0	21.5	602360000	250420000	0	0	335760000	0	16179000	4
B2IZM1;B2IT79	B2IZM1	3;1	3;1	3;1	tr|B2IZM1|B2IZM1_NOSP7 histidine kinase OS=Nostoc punctiforme (strain ATCC 29133 / PCC 73102) OX=63737 GN=Npun_R1448 PE=4 SV=1	2	3	3	3	3	0	0	0	0	1	3	0	0	0	0	1	3	0	0	0	0	1	7.2	7.2	7.2	42.018	374	374;379	0.0027624	1.9195	7.2	0	0	0	0	2.1	77576000	72658000	0	0	0	0	4917700	19
B2IZM8	B2IZM8	8	8	8	tr|B2IZM8|B2IZM8_NOSP7 Putative outer membrane adhesin like protein OS=Nostoc punctiforme (strain ATCC 29133 / PCC 73102) OX=63737 GN=Npun_F1457 PE=4 SV=1	1	8	8	8	6	2	2	8	4	5	6	2	2	8	4	5	6	2	2	8	4	5	7.4	7.4	7.4	168.86	1673	1673	0	184.6	5.4	1.2	1.2	7.4	3	4.2	2604100000	706020000	15823000	41300000	1268400000	197130000	375380000	18
B2IZM9	B2IZM9	6	6	6	tr|B2IZM9|B2IZM9_NOSP7 Alcohol dehydrogenase, zinc-binding domain protein OS=Nostoc punctiforme (strain ATCC 29133 / PCC 73102) OX=63737 GN=Npun_F1458 PE=4 SV=1	1	6	6	6	6	0	0	2	0	2	6	0	0	2	0	2	6	0	0	2	0	2	18.2	18.2	18.2	36.535	340	340	0	11.54	18.2	0	0	5.6	0	5.6	162900000	114390000	0	0	28823000	0	19687000	14
B2IZN4	B2IZN4	3	3	3	tr|B2IZN4|B2IZN4_NOSP7 Phage shock protein A, PspA OS=Nostoc punctiforme (strain ATCC 29133 / PCC 73102) OX=63737 GN=Npun_R1464 PE=3 SV=1	1	3	3	3	3	0	0	1	0	0	3	0	0	1	0	0	3	0	0	1	0	0	14.1	14.1	14.1	22.536	191	191	0	5.7327	14.1	0	0	4.7	0	0	113590000	97484000	0	0	16108000	0	0	11
B2IZN8	B2IZN8	17	17	17	tr|B2IZN8|B2IZN8_NOSP7 DUF3131 domain-containing protein OS=Nostoc punctiforme (strain ATCC 29133 / PCC 73102) OX=63737 GN=Npun_F1468 PE=4 SV=1	1	17	17	17	15	9	14	14	14	13	15	9	14	14	14	13	15	9	14	14	14	13	20.3	20.3	20.3	104.2	940	940	0	185.3	17.4	10.2	16.6	16.8	16.1	14.8	3.7438e+09	1.5366e+09	94893000	223390000	1261600000	226080000	401250000	48
B2IZP1	B2IZP1	3	3	3	tr|B2IZP1|B2IZP1_NOSP7 Lin0512 family protein OS=Nostoc punctiforme (strain ATCC 29133 / PCC 73102) OX=63737 GN=Npun_R1471 PE=4 SV=1	1	3	3	3	3	2	2	3	2	2	3	2	2	3	2	2	3	2	2	3	2	2	28.1	28.1	28.1	13.188	121	121	0	52.494	28.1	18.2	18.2	28.1	18.2	18.2	553060000	245750000	6388500	13628000	217750000	19277000	50271000	5
B2IZP4	B2IZP4	1	1	1	tr|B2IZP4|B2IZP4_NOSP7 Uncharacterized protein OS=Nostoc punctiforme (strain ATCC 29133 / PCC 73102) OX=63737 GN=Npun_F1477 PE=4 SV=1	1	1	1	1	1	0	0	1	0	0	1	0	0	1	0	0	1	0	0	1	0	0	11.7	11.7	11.7	15.447	145	145	0	4.8393	11.7	0	0	11.7	0	0	85867000	44843000	0	0	41024000	0	0	9
B2IZP5	B2IZP5	13	13	13	sp|B2IZP5|SYI_NOSP7 Isoleucine--tRNA ligase OS=Nostoc punctiforme (strain ATCC 29133 / PCC 73102) OX=63737 GN=ileS PE=3 SV=1	1	13	13	13	12	0	0	9	0	3	12	0	0	9	0	3	12	0	0	9	0	3	17.6	17.6	17.6	108.91	959	959	0	65.346	16.8	0	0	13.6	0	2.7	707820000	379170000	0	0	302130000	0	26518000	42
B2IZP9	B2IZP9	2	2	2	sp|B2IZP9|DHSL_NOSP7 Deoxyhypusine synthase-like protein OS=Nostoc punctiforme (strain ATCC 29133 / PCC 73102) OX=63737 GN=Npun_F1484 PE=3 SV=1	1	2	2	2	2	1	1	2	1	2	2	1	1	2	1	2	2	1	1	2	1	2	5.4	5.4	5.4	42.506	390	390	0	5.0536	5.4	3.1	3.1	5.4	3.1	5.4	174110000	73104000	5215700	4957200	45900000	9554000	35381000	12
B2IZQ1	B2IZQ1	1	1	1	tr|B2IZQ1|B2IZQ1_NOSP7 Beta-xylanase OS=Nostoc punctiforme (strain ATCC 29133 / PCC 73102) OX=63737 GN=Npun_F1486 PE=3 SV=1	1	1	1	1	0	0	0	1	0	0	0	0	0	1	0	0	0	0	0	1	0	0	2.6	2.6	2.6	43.866	387	387	1	-2	0	0	0	2.6	0	0	6064700	0	0	0	6064700	0	0	23
B2IZR5	B2IZR5	2	2	2	tr|B2IZR5|B2IZR5_NOSP7 Ureidoglycolate hydrolase OS=Nostoc punctiforme (strain ATCC 29133 / PCC 73102) OX=63737 GN=Npun_F1500 PE=4 SV=1	1	2	2	2	1	0	0	1	1	2	1	0	0	1	1	2	1	0	0	1	1	2	13.3	13.3	13.3	19.189	165	165	0	2.8808	7.3	0	0	7.3	7.3	13.3	48041000	14561000	0	0	15593000	3877100	14009000	7
B2IZR9	B2IZR9	3	3	3	tr|B2IZR9|B2IZR9_NOSP7 Carboxyl-terminal protease OS=Nostoc punctiforme (strain ATCC 29133 / PCC 73102) OX=63737 GN=Npun_R1507 PE=3 SV=1	1	3	3	3	3	0	0	0	0	0	3	0	0	0	0	0	3	0	0	0	0	0	7.6	7.6	7.6	48.477	446	446	0	13.444	7.6	0	0	0	0	0	58717000	58717000	0	0	0	0	0	23
B2IZS6	B2IZS6	3	3	3	tr|B2IZS6|B2IZS6_NOSP7 Two component transcriptional regulator, LuxR family OS=Nostoc punctiforme (strain ATCC 29133 / PCC 73102) OX=63737 GN=Npun_F1516 PE=4 SV=1	1	3	3	3	2	0	0	2	1	2	2	0	0	2	1	2	2	0	0	2	1	2	17.3	17.3	17.3	25.718	231	231	0	11.775	11.3	0	0	12.1	6.1	11.3	153120000	48930000	0	0	87153000	1405000	15632000	8
B2IZS8	B2IZS8	2	2	2	sp|B2IZS8|NDHM_NOSP7 NAD(P)H-quinone oxidoreductase subunit M OS=Nostoc punctiforme (strain ATCC 29133 / PCC 73102) OX=63737 GN=ndhM PE=3 SV=1	1	2	2	2	2	0	0	2	0	0	2	0	0	2	0	0	2	0	0	2	0	0	14.9	14.9	14.9	13.762	121	121	0.0014225	2.302	14.9	0	0	14.9	0	0	155360000	86784000	0	0	68576000	0	0	7
B2IZS9	B2IZS9	5	5	5	tr|B2IZS9|B2IZS9_NOSP7 Protein serine/threonine phosphatase OS=Nostoc punctiforme (strain ATCC 29133 / PCC 73102) OX=63737 GN=Npun_F1519 PE=4 SV=1	1	5	5	5	3	1	0	3	1	3	3	1	0	3	1	3	3	1	0	3	1	3	8.9	8.9	8.9	83.326	761	761	0	22.412	2.9	1.1	0	7.1	0.9	5.8	367590000	203710000	2668700	0	116780000	6071600	38355000	36
B2IZT3	B2IZT3	1	1	1	tr|B2IZT3|B2IZT3_NOSP7 Nitrate reductase associated protein OS=Nostoc punctiforme (strain ATCC 29133 / PCC 73102) OX=63737 GN=Npun_R1524 PE=4 SV=1	1	1	1	1	1	0	0	1	0	0	1	0	0	1	0	0	1	0	0	1	0	0	6.7	6.7	6.7	17.118	150	150	0	10.206	6.7	0	0	6.7	0	0	45492000	23184000	0	0	22308000	0	0	10
B2IZU5	B2IZU5	4	4	4	tr|B2IZU5|B2IZU5_NOSP7 Nitrilase/cyanide hydratase and apolipoprotein N-acyltransferase OS=Nostoc punctiforme (strain ATCC 29133 / PCC 73102) OX=63737 GN=Npun_R3276 PE=4 SV=1	1	4	4	4	2	0	1	1	4	2	2	0	1	1	4	2	2	0	1	1	4	2	12.1	12.1	12.1	38.2	347	347	0	16.937	6.1	0	3.5	2.9	12.1	6.1	147400000	66387000	0	1382500	30396000	21352000	27887000	15
B2IZV3	B2IZV3	1	1	1	tr|B2IZV3|B2IZV3_NOSP7 Precorrin-6y C5,15-methyltransferase (Decarboxylating), CbiE subunit OS=Nostoc punctiforme (strain ATCC 29133 / PCC 73102) OX=63737 GN=Npun_R3284 PE=4 SV=1	1	1	1	1	1	1	1	1	1	1	1	1	1	1	1	1	1	1	1	1	1	1	1.7	1.7	1.7	43.155	402	402	0.0034176	1.7864	1.7	1.7	1.7	1.7	1.7	1.7	309000000	84946000	33861000	12510000	51370000	72567000	53741000	19
B2IZW0	B2IZW0	4	4	4	tr|B2IZW0|B2IZW0_NOSP7 DUF4363 domain-containing protein OS=Nostoc punctiforme (strain ATCC 29133 / PCC 73102) OX=63737 GN=Npun_F3291 PE=4 SV=1	1	4	4	4	3	2	2	1	3	4	3	2	2	1	3	4	3	2	2	1	3	4	31.2	31.2	31.2	15.022	141	141	0	13.398	22	16.3	16.3	9.9	26.2	31.2	303120000	127370000	15595000	15841000	72504000	19849000	51967000	8
B2IZW8	B2IZW8	16	16	16	tr|B2IZW8|B2IZW8_NOSP7 Phosphonate ABC transporter, periplasmic phosphonate-binding protein OS=Nostoc punctiforme (strain ATCC 29133 / PCC 73102) OX=63737 GN=Npun_F3299 PE=3 SV=1	1	16	16	16	15	7	8	12	9	10	15	7	8	12	9	10	15	7	8	12	9	10	55.9	55.9	55.9	33.568	311	311	0	86.506	55.6	27	31.2	50.5	31.2	35.7	4927900000	2359000000	53672000	97208000	1.6646e+09	159890000	593500000	17
B2IZX1	B2IZX1	2	2	2	tr|B2IZX1|B2IZX1_NOSP7 Amine oxidase OS=Nostoc punctiforme (strain ATCC 29133 / PCC 73102) OX=63737 GN=Npun_R3302 PE=4 SV=1	1	2	2	2	0	0	0	0	1	2	0	0	0	0	1	2	0	0	0	0	1	2	6.2	6.2	6.2	47.783	435	435	0	5.0654	0	0	0	0	3.2	6.2	15414000	0	0	0	0	3687800	11727000	17
B2IZX2	B2IZX2	5	5	5	tr|B2IZX2|B2IZX2_NOSP7 6-phosphogluconate dehydrogenase, decarboxylating OS=Nostoc punctiforme (strain ATCC 29133 / PCC 73102) OX=63737 GN=Npun_F3303 PE=3 SV=1	1	5	5	5	4	3	3	2	2	1	4	3	3	2	2	1	4	3	3	2	2	1	13.8	13.8	13.8	36.822	340	340	0	17.49	10.9	8.5	8.5	5.6	5.6	2.6	272690000	185810000	7609300	8879700	27601000	25963000	16835000	15
B2IZX3;B2IWP5	B2IZX3	19;1	18;0	18;0	tr|B2IZX3|B2IZX3_NOSP7 Glucose-6-phosphate 1-dehydrogenase OS=Nostoc punctiforme (strain ATCC 29133 / PCC 73102) OX=63737 GN=zwf PE=3 SV=1	2	19	18	18	17	6	6	11	11	12	16	5	5	10	10	11	16	5	5	10	10	11	43.4	41.8	41.8	51.467	459	459;458	0	70.783	39.9	12.4	11.8	24	21.4	26.1	1381400000	704120000	20856000	28945000	254310000	73865000	299290000	29
B2IZX6	B2IZX6	1	1	1	tr|B2IZX6|B2IZX6_NOSP7 Peptidase S1 and S6, chymotrypsin/Hap OS=Nostoc punctiforme (strain ATCC 29133 / PCC 73102) OX=63737 GN=Npun_R3309 PE=4 SV=1	1	1	1	1	1	0	0	1	0	0	1	0	0	1	0	0	1	0	0	1	0	0	3.2	3.2	3.2	28.877	278	278	0.0066711	1.4776	3.2	0	0	3.2	0	0	60739000	38836000	0	0	21903000	0	0	13
B2IZX7	B2IZX7	6	6	6	tr|B2IZX7|B2IZX7_NOSP7 PDZ/DHR/GLGF domain protein OS=Nostoc punctiforme (strain ATCC 29133 / PCC 73102) OX=63737 GN=Npun_R3310 PE=4 SV=1	1	6	6	6	2	4	4	4	5	3	2	4	4	4	5	3	2	4	4	4	5	3	19.8	19.8	19.8	31.167	303	303	0	13.383	5.9	13.2	13.2	11.9	16.5	8.6	250890000	46743000	11104000	12354000	118490000	29855000	32348000	14
B2IZX8	B2IZX8	2	2	2	tr|B2IZX8|B2IZX8_NOSP7 Transcriptional activator, TenA family OS=Nostoc punctiforme (strain ATCC 29133 / PCC 73102) OX=63737 GN=Npun_R3311 PE=4 SV=1	1	2	2	2	1	0	0	1	1	2	1	0	0	1	1	2	1	0	0	1	1	2	9.6	9.6	9.6	23.259	209	209	0	4.2389	5.7	0	0	5.7	5.7	9.6	204110000	42609000	0	0	47294000	12296000	101910000	9
B2J010	B2J010	7	7	7	tr|B2J010|B2J010_NOSP7 Hemolysin-type calcium-binding region OS=Nostoc punctiforme (strain ATCC 29133 / PCC 73102) OX=63737 GN=Npun_R3354 PE=4 SV=1	1	7	7	7	0	0	0	0	5	6	0	0	0	0	5	6	0	0	0	0	5	6	4.5	4.5	4.5	171.98	1687	1687	0	38.929	0	0	0	0	2.9	4.1	243100000	0	0	0	0	23968000	219140000	21
B2J026	B2J026	21	21	21	tr|B2J026|B2J026_NOSP7 Hemolysin-type calcium-binding region OS=Nostoc punctiforme (strain ATCC 29133 / PCC 73102) OX=63737 GN=Npun_F3370 PE=4 SV=1	1	21	21	21	14	0	2	10	8	18	14	0	2	10	8	18	14	0	2	10	8	18	33	33	33	92.179	861	861	0	213.93	21.5	0	2.9	16.6	12	27.3	1.656e+09	585810000	0	7224400	413790000	75865000	573330000	33
B2J030	B2J030	11	11	11	tr|B2J030|B2J030_NOSP7 Uncharacterized protein OS=Nostoc punctiforme (strain ATCC 29133 / PCC 73102) OX=63737 GN=Npun_F3375 PE=4 SV=1	1	11	11	11	10	0	2	9	6	9	10	0	2	9	6	9	10	0	2	9	6	9	20.2	20.2	20.2	68.571	609	609	0	38.237	19	0	3.1	17.6	10.5	17.1	1.7764e+09	815320000	0	4776000	747060000	61148000	148130000	28
B2J036	B2J036	12	12	11	tr|B2J036|B2J036_NOSP7 Allophycocyanin, beta subunit ApcB OS=Nostoc punctiforme (strain ATCC 29133 / PCC 73102) OX=63737 GN=Npun_R4841 PE=3 SV=1	1	12	12	11	9	10	10	9	11	11	9	10	10	9	11	11	8	9	9	8	10	10	84.6	84.6	80.2	17.291	162	162	0	160.45	71.6	72.8	72.8	71.6	75.9	83.3	155360000000	51862000000	5.8292e+09	7.3466e+09	40952000000	14706000000	34664000000	11
B2J037	B2J037	12	11	11	tr|B2J037|B2J037_NOSP7 Phycobilisome protein ApcA OS=Nostoc punctiforme (strain ATCC 29133 / PCC 73102) OX=63737 GN=Npun_R4842 PE=3 SV=1	1	12	11	11	11	10	10	9	12	9	10	9	9	8	11	8	10	9	9	8	11	8	72	67.7	67.7	17.396	161	161	0	116.28	58.4	44.1	44.1	56.5	72	56.5	134520000000	38910000000	8.2488e+09	7.4805e+09	40435000000	15239000000	24204000000	10
B2J038	B2J038	33	33	33	tr|B2J038|B2J038_NOSP7 Phycobiliprotein ApcE OS=Nostoc punctiforme (strain ATCC 29133 / PCC 73102) OX=63737 GN=Npun_R4843 PE=3 SV=1	1	33	33	33	24	12	13	21	20	26	24	12	13	21	20	26	24	12	13	21	20	26	31.1	31.1	31.1	126.17	1130	1130	0	148.53	21.7	10.8	11.4	20.4	17	23.3	3.5916e+09	1.5259e+09	89747000	85734000	993540000	213820000	682830000	64
B2J039	B2J039	4	4	4	tr|B2J039|B2J039_NOSP7 Uncharacterized protein OS=Nostoc punctiforme (strain ATCC 29133 / PCC 73102) OX=63737 GN=Npun_F4844 PE=4 SV=1	1	4	4	4	3	0	2	3	3	3	3	0	2	3	3	3	3	0	2	3	3	3	25	25	25	19.687	176	176	0	27.645	18.2	0	11.9	18.2	21	21	501310000	167510000	0	10870000	192160000	40938000	89833000	8
B2J055	B2J055	5	5	5	sp|B2J055|ATPF2_NOSP7 ATP synthase subunit b OS=Nostoc punctiforme (strain ATCC 29133 / PCC 73102) OX=63737 GN=atpF2 PE=3 SV=1	1	5	5	5	5	2	3	5	2	3	5	2	3	5	2	3	5	2	3	5	2	3	43.4	43.4	43.4	16.2	143	143	0	79.934	43.4	17.5	26.6	43.4	17.5	28	1.6882e+09	1079000000	32461000	78482000	371830000	24731000	101610000	7
B2J056	B2J056	4	4	4	sp|B2J056|ATPF_NOSP7 ATP synthase subunit b OS=Nostoc punctiforme (strain ATCC 29133 / PCC 73102) OX=63737 GN=atpF PE=3 SV=1	1	4	4	4	4	4	4	4	1	4	4	4	4	4	1	4	4	4	4	4	1	4	24.2	24.2	24.2	20.423	190	190	0	64.279	24.2	24.2	24.2	24.2	6.8	24.2	1.4845e+09	856980000	55586000	95286000	374880000	8904900	92890000	10
B2J057	B2J057	8	8	8	sp|B2J057|ATPD_NOSP7 ATP synthase subunit delta OS=Nostoc punctiforme (strain ATCC 29133 / PCC 73102) OX=63737 GN=atpH PE=3 SV=1	1	8	8	8	5	3	2	6	6	8	5	3	2	6	6	8	5	3	2	6	6	8	45.7	45.7	45.7	20.444	184	184	0	19.062	26.6	14.1	10.3	35.3	31	45.7	1192600000	486970000	13014000	3410600	437750000	70273000	181220000	12
B2J058	B2J058	19	19	19	sp|B2J058|ATPA_NOSP7 ATP synthase subunit alpha OS=Nostoc punctiforme (strain ATCC 29133 / PCC 73102) OX=63737 GN=atpA PE=3 SV=1	1	19	19	19	18	15	16	16	19	17	18	15	16	16	19	17	18	15	16	16	19	17	37.2	37.2	37.2	54.495	506	506	0	124.4	35	27.1	34	31.6	37.2	35.6	15569000000	6.7009e+09	164330000	288070000	5243500000	893190000	2278800000	22
B2J059	B2J059	11	11	11	sp|B2J059|ATPG_NOSP7 ATP synthase gamma chain OS=Nostoc punctiforme (strain ATCC 29133 / PCC 73102) OX=63737 GN=atpG PE=3 SV=1	1	11	11	11	10	5	7	9	10	9	10	5	7	9	10	9	10	5	7	9	10	9	30.5	30.5	30.5	35.141	315	315	0	43.48	30.5	14	23.5	29.8	26.3	26.3	2426800000	852090000	23003000	33325000	929930000	195240000	393230000	14
B2J060	B2J060	19	19	19	tr|B2J060|B2J060_NOSP7 Flavin reductase domain protein, FMN-binding OS=Nostoc punctiforme (strain ATCC 29133 / PCC 73102) OX=63737 GN=Npun_F4866 PE=3 SV=1	1	19	19	19	15	10	9	14	10	13	15	10	9	14	10	13	15	10	9	14	10	13	33.7	33.7	33.7	63.566	572	572	0	114.89	26.6	16.6	15.2	27.1	15.6	20.1	10494000000	4.1646e+09	155360000	89957000	4607100000	335400000	1141500000	30
B2J061	B2J061	16	16	16	tr|B2J061|B2J061_NOSP7 Flavin reductase domain protein, FMN-binding OS=Nostoc punctiforme (strain ATCC 29133 / PCC 73102) OX=63737 GN=Npun_F4867 PE=3 SV=1	1	16	16	16	15	6	4	13	6	10	15	6	4	13	6	10	15	6	4	13	6	10	27.2	27.2	27.2	62.66	570	570	0	37.878	25.6	9.8	6	21.1	9.5	14.9	3.1567e+09	1.6342e+09	22597000	18250000	1184700000	51830000	245150000	32
B2J063	B2J063	8	8	8	tr|B2J063|B2J063_NOSP7 Putative outer membrane adhesin like protein OS=Nostoc punctiforme (strain ATCC 29133 / PCC 73102) OX=63737 GN=Npun_F4869 PE=4 SV=1	1	8	8	8	6	1	3	5	4	5	6	1	3	5	4	5	6	1	3	5	4	5	7.3	7.3	7.3	144.76	1434	1434	0	47.103	6.2	0.6	2.2	3.3	2.8	3.4	1390100000	735650000	1714500	8427900	425100000	49008000	170160000	16
B2J068	B2J068	5	5	5	sp|B2J068|ACKA_NOSP7 Acetate kinase OS=Nostoc punctiforme (strain ATCC 29133 / PCC 73102) OX=63737 GN=ackA PE=3 SV=1	1	5	5	5	4	1	1	2	2	2	4	1	1	2	2	2	4	1	1	2	2	2	14.8	14.8	14.8	43.864	405	405	0	17.946	11.6	3	3	7.4	6.2	6.2	198470000	100930000	4154700	3308100	52054000	14684000	23340000	22
B2J071	B2J071	3	3	3	tr|B2J071|B2J071_NOSP7 Uncharacterized protein OS=Nostoc punctiforme (strain ATCC 29133 / PCC 73102) OX=63737 GN=Npun_R4877 PE=4 SV=1	1	3	3	3	3	0	1	3	2	2	3	0	1	3	2	2	3	0	1	3	2	2	19.7	19.7	19.7	17.251	152	152	0	7.9868	19.7	0	6.6	19.7	11.8	11.8	218370000	91060000	0	3162200	85577000	12970000	25601000	9
B2J075;B2J661	B2J075	6;1	5;0	5;0	tr|B2J075|B2J075_NOSP7 ATP-dependent zinc metalloprotease FtsH OS=Nostoc punctiforme (strain ATCC 29133 / PCC 73102) OX=63737 GN=ftsH PE=3 SV=1	2	6	5	5	5	0	0	6	0	2	4	0	0	5	0	1	4	0	0	5	0	1	12.4	10.4	10.4	67.25	613	613;607	0	47.882	9	0	0	12.4	0	3.1	356840000	175890000	0	0	175160000	0	5786300	33
B2J078	B2J078	3	3	3	tr|B2J078|B2J078_NOSP7 Trypsin-co-occurring domain-containing protein OS=Nostoc punctiforme (strain ATCC 29133 / PCC 73102) OX=63737 GN=Npun_F4884 PE=4 SV=1	1	3	3	3	2	1	1	2	1	3	2	1	1	2	1	3	2	1	1	2	1	3	14.3	14.3	14.3	13.807	126	126	0	3.7299	13.5	7.1	7.1	13.5	7.1	14.3	285430000	93777000	5820000	5394200	61020000	19083000	100340000	7
B2J093	B2J093	1	1	1	tr|B2J093|B2J093_NOSP7 Prevent-host-death family protein OS=Nostoc punctiforme (strain ATCC 29133 / PCC 73102) OX=63737 GN=Npun_F4899 PE=4 SV=1	1	1	1	1	1	0	0	1	0	0	1	0	0	1	0	0	1	0	0	1	0	0	14.3	14.3	14.3	9.762	84	84	0	4.3866	14.3	0	0	14.3	0	0	48563000	21327000	0	0	27237000	0	0	4
B2J094	B2J094	2	2	2	tr|B2J094|B2J094_NOSP7 Plasmid stabilization system OS=Nostoc punctiforme (strain ATCC 29133 / PCC 73102) OX=63737 GN=Npun_F4900 PE=4 SV=1	1	2	2	2	2	1	0	2	0	0	2	1	0	2	0	0	2	1	0	2	0	0	16.5	16.5	16.5	11.713	103	103	0	4.637	16.5	6.8	0	16.5	0	0	81858000	38678000	1869100	0	41311000	0	0	6
B2J0A5	B2J0A5	2	2	2	sp|B2J0A5|ISPE_NOSP7 4-diphosphocytidyl-2-C-methyl-D-erythritol kinase OS=Nostoc punctiforme (strain ATCC 29133 / PCC 73102) OX=63737 GN=ispE PE=3 SV=1	1	2	2	2	2	0	0	2	0	1	2	0	0	2	0	1	2	0	0	2	0	1	6.3	6.3	6.3	34.494	317	317	0	4.229	6.3	0	0	6.3	0	4.1	37433000	16601000	0	0	18657000	0	2175200	17
B2J0A9	B2J0A9	9	9	9	sp|B2J0A9|DAPB_NOSP7 4-hydroxy-tetrahydrodipicolinate reductase OS=Nostoc punctiforme (strain ATCC 29133 / PCC 73102) OX=63737 GN=dapB PE=3 SV=1	1	9	9	9	8	1	1	7	4	3	8	1	1	7	4	3	8	1	1	7	4	3	46.4	46.4	46.4	29.603	278	278	0	89.137	40.6	5.8	5.8	38.8	18	14.7	1453900000	791550000	3289000	2084600	579670000	30104000	47233000	13
B2J0B5	B2J0B5	2	2	2	tr|B2J0B5|B2J0B5_NOSP7 Gas vesicle protein OS=Nostoc punctiforme (strain ATCC 29133 / PCC 73102) OX=63737 GN=Npun_R4922 PE=4 SV=1	1	2	2	2	0	0	0	1	0	1	0	0	0	1	0	1	0	0	0	1	0	1	16.4	16.4	16.4	12.562	116	116	0.0007278	2.5825	0	0	0	10.3	0	6	15924000	0	0	0	8797400	0	7126900	6
B2J0B9	B2J0B9	5	5	5	tr|B2J0B9|B2J0B9_NOSP7 Peptidase M48, Ste24p OS=Nostoc punctiforme (strain ATCC 29133 / PCC 73102) OX=63737 GN=Npun_F4926 PE=3 SV=1	1	5	5	5	1	0	0	2	5	2	1	0	0	2	5	2	1	0	0	2	5	2	20.6	20.6	20.6	31.825	287	287	0	16.461	3.1	0	0	9.1	20.6	9.1	113890000	5484400	0	0	37371000	33490000	37549000	13
B2J0C1	B2J0C1	1	1	1	tr|B2J0C1|B2J0C1_NOSP7 DUF2470 domain-containing protein OS=Nostoc punctiforme (strain ATCC 29133 / PCC 73102) OX=63737 GN=Npun_F4928 PE=4 SV=1	1	1	1	1	0	0	0	0	0	1	0	0	0	0	0	1	0	0	0	0	0	1	12.8	12.8	12.8	10.163	94	94	0.0020994	2.1008	0	0	0	0	0	12.8	14341000	0	0	0	0	0	14341000	5
B2J0C6	B2J0C6	14	14	14	tr|B2J0C6|B2J0C6_NOSP7 Peptidyl-prolyl cis-trans isomerase OS=Nostoc punctiforme (strain ATCC 29133 / PCC 73102) OX=63737 GN=Npun_R4933 PE=3 SV=1	1	14	14	14	12	7	8	12	8	13	12	7	8	12	8	13	12	7	8	12	8	13	84.1	84.1	84.1	20.921	189	189	0	233.11	73.5	38.6	49.2	73.5	49.2	76.2	18543000000	6.7688e+09	575340000	373070000	6.4845e+09	1.0536e+09	3.2876e+09	12
B2J0D0	B2J0D0	5	5	5	sp|B2J0D0|RL20_NOSP7 50S ribosomal protein L20 OS=Nostoc punctiforme (strain ATCC 29133 / PCC 73102) OX=63737 GN=rplT PE=3 SV=1	1	5	5	5	5	2	2	4	5	4	5	2	2	4	5	4	5	2	2	4	5	4	44.9	44.9	44.9	13.505	118	118	0	27.383	44.9	13.6	12.7	33.1	44.9	32.2	825570000	459410000	5890700	5640400	270080000	26410000	58136000	6
B2J0D1	B2J0D1	3	3	3	sp|B2J0D1|RL35_NOSP7 50S ribosomal protein L35 OS=Nostoc punctiforme (strain ATCC 29133 / PCC 73102) OX=63737 GN=rpmI PE=3 SV=1	1	3	3	3	3	2	0	2	3	3	3	2	0	2	3	3	3	2	0	2	3	3	30.8	30.8	30.8	7.5019	65	65	0	8.2447	30.8	21.5	0	21.5	30.8	30.8	768600000	606440000	6083900	0	47785000	46512000	61781000	2
B2J0D3	B2J0D3	6	6	6	sp|B2J0D3|RS18_NOSP7 30S ribosomal protein S18 OS=Nostoc punctiforme (strain ATCC 29133 / PCC 73102) OX=63737 GN=rpsR PE=3 SV=1	1	6	6	6	5	2	2	6	4	5	5	2	2	6	4	5	5	2	2	6	4	5	67.6	67.6	67.6	8.2677	71	71	0	33.429	67.6	23.9	23.9	67.6	50.7	67.6	3.7823e+09	1.5812e+09	33143000	44557000	1271600000	263160000	588630000	4
B2J0D4	B2J0D4	1	1	1	sp|B2J0D4|RL33_NOSP7 50S ribosomal protein L33 OS=Nostoc punctiforme (strain ATCC 29133 / PCC 73102) OX=63737 GN=rpmG PE=3 SV=1	1	1	1	1	1	0	0	0	0	0	1	0	0	0	0	0	1	0	0	0	0	0	17.2	17.2	17.2	7.3955	64	64	0	2.6926	17.2	0	0	0	0	0	44962000	44962000	0	0	0	0	0	2
B2J0D7	B2J0D7	2	2	2	tr|B2J0D7|B2J0D7_NOSP7 ChaB family protein OS=Nostoc punctiforme (strain ATCC 29133 / PCC 73102) OX=63737 GN=Npun_R6569 PE=4 SV=1	1	2	2	2	2	0	0	1	0	0	2	0	0	1	0	0	2	0	0	1	0	0	29.9	29.9	29.9	7.9166	67	67	0	5.8219	29.9	0	0	10.4	0	0	103730000	87345000	0	0	16382000	0	0	5
B2J0D8	B2J0D8	7	7	7	tr|B2J0D8|B2J0D8_NOSP7 Pyridoxamine 5-phosphate oxidase-related, FMN-binding OS=Nostoc punctiforme (strain ATCC 29133 / PCC 73102) OX=63737 GN=Npun_R6570 PE=1 SV=1	1	7	7	7	6	2	2	7	2	2	6	2	2	7	2	2	6	2	2	7	2	2	69.4	69.4	69.4	16.966	147	147	0	67.519	54.4	15.6	15.6	69.4	15.6	15.6	3.0753e+09	1396100000	63966000	71754000	1195800000	95055000	252620000	8
B2J0E0	B2J0E0	1	1	1	tr|B2J0E0|B2J0E0_NOSP7 DUF1400 domain-containing protein OS=Nostoc punctiforme (strain ATCC 29133 / PCC 73102) OX=63737 GN=Npun_F6572 PE=4 SV=1	1	1	1	1	1	0	0	1	0	0	1	0	0	1	0	0	1	0	0	1	0	0	9.8	9.8	9.8	22.294	205	205	0	33.275	9.8	0	0	9.8	0	0	270880000	180790000	0	0	90092000	0	0	7
B2J0E5	B2J0E5	11	11	11	tr|B2J0E5|B2J0E5_NOSP7 Rubredoxin-type Fe(Cys)4 protein OS=Nostoc punctiforme (strain ATCC 29133 / PCC 73102) OX=63737 GN=Npun_F6577 PE=4 SV=1	1	11	11	11	11	1	2	10	3	6	11	1	2	10	3	6	11	1	2	10	3	6	46.8	46.8	46.8	26.672	237	237	0	91.318	46.8	3.4	7.2	46.4	12.7	30.4	6.4105e+09	3.1851e+09	10849000	12055000	2.9315e+09	23493000	247530000	11
B2J0F4	B2J0F4	20	20	20	tr|B2J0F4|B2J0F4_NOSP7 FG-GAP repeat protein OS=Nostoc punctiforme (strain ATCC 29133 / PCC 73102) OX=63737 GN=Npun_R6586 PE=4 SV=1	1	20	20	20	18	15	15	18	15	16	18	15	15	18	15	16	18	15	15	18	15	16	32.9	32.9	32.9	81.636	780	780	0	323.31	32.6	21.8	21.5	32.6	21.8	24.2	92257000000	31740000000	1.8226e+09	3.2749e+09	37194000000	5279300000	12946000000	18
B2J0F6	B2J0F6	16	16	16	tr|B2J0F6|B2J0F6_NOSP7 Amino acid adenylation domain protein OS=Nostoc punctiforme (strain ATCC 29133 / PCC 73102) OX=63737 GN=Npun_R6588 PE=4 SV=1	1	16	16	16	9	5	1	10	8	11	9	5	1	10	8	11	9	5	1	10	8	11	16.8	16.8	16.8	122.02	1093	1093	0	49.515	9.3	4	0.7	10.5	8.1	11.8	856240000	191110000	18562000	2668000	289100000	73127000	281670000	43
B2J0F8	B2J0F8	4	4	4	tr|B2J0F8|B2J0F8_NOSP7 Beta-ketoacyl synthase OS=Nostoc punctiforme (strain ATCC 29133 / PCC 73102) OX=63737 GN=Npun_R6590 PE=4 SV=1	1	4	4	4	0	2	1	0	3	3	0	2	1	0	3	3	0	2	1	0	3	3	2.6	2.6	2.6	178.58	1638	1638	0	8.75	0	1.3	0.5	0	1.8	2.2	61062000	0	7588700	4644600	0	12784000	36045000	66
B2J0G1	B2J0G1	1	1	1	tr|B2J0G1|B2J0G1_NOSP7 Glycerophosphoryl diester phosphodiesterase OS=Nostoc punctiforme (strain ATCC 29133 / PCC 73102) OX=63737 GN=Npun_R6593 PE=4 SV=1	1	1	1	1	0	0	0	1	0	0	0	0	0	1	0	0	0	0	0	1	0	0	0.3	0.3	0.3	221.49	2068	2068	1	-2	0	0	0	0.3	0	0	0	0	0	0	0	0	0	83
B2J0G3	B2J0G3	6	6	6	tr|B2J0G3|B2J0G3_NOSP7 Circadian oscillating protein COP23 OS=Nostoc punctiforme (strain ATCC 29133 / PCC 73102) OX=63737 GN=Npun_R6595 PE=4 SV=1	1	6	6	6	3	2	2	5	5	4	3	2	2	5	5	4	3	2	2	5	5	4	27.9	27.9	27.9	27.549	258	258	0	52.849	15.5	5.8	5.8	24.4	18.2	13.6	3.5076e+09	1148400000	138790000	152450000	1325900000	320170000	421860000	9
B2J0H5	B2J0H5	1	1	1	tr|B2J0H5|B2J0H5_NOSP7 Inosine/uridine-preferring nucleoside hydrolase OS=Nostoc punctiforme (strain ATCC 29133 / PCC 73102) OX=63737 GN=Npun_R6607 PE=4 SV=1	1	1	1	1	1	0	1	1	1	1	1	0	1	1	1	1	1	0	1	1	1	1	3.3	3.3	3.3	34.386	307	307	0	3.7855	3.3	0	3.3	3.3	3.3	3.3	92671000	31089000	0	7296300	29056000	9754200	15476000	13
B2J0H6	B2J0H6	2	2	2	tr|B2J0H6|B2J0H6_NOSP7 CMP/dCMP deaminase, zinc-binding OS=Nostoc punctiforme (strain ATCC 29133 / PCC 73102) OX=63737 GN=Npun_F6608 PE=4 SV=1	1	2	2	2	2	1	1	2	1	2	2	1	1	2	1	2	2	1	1	2	1	2	18.2	18.2	18.2	15.665	143	143	0	7.0898	18.2	9.1	9.1	18.2	9.1	18.2	231800000	87155000	4996300	6758000	81828000	10782000	40276000	5
B2J0H8	B2J0H8	11	11	11	tr|B2J0H8|B2J0H8_NOSP7 S-methyl-5-thioadenosine phosphorylase OS=Nostoc punctiforme (strain ATCC 29133 / PCC 73102) OX=63737 GN=mtnP PE=3 SV=1	1	11	11	11	10	5	5	8	6	7	10	5	5	8	6	7	10	5	5	8	6	7	47.9	47.9	47.9	31.457	290	290	0	98.206	43.8	18.3	16.6	39	19	27.2	2.0853e+09	647850000	57587000	97825000	736940000	177160000	367920000	15
B2J0H9	B2J0H9	1	1	1	tr|B2J0H9|B2J0H9_NOSP7 DUF4351 domain-containing protein OS=Nostoc punctiforme (strain ATCC 29133 / PCC 73102) OX=63737 GN=Npun_F6611 PE=4 SV=1	1	1	1	1	0	0	0	0	0	1	0	0	0	0	0	1	0	0	0	0	0	1	2.6	2.6	2.6	30.373	267	267	0.0066181	1.3927	0	0	0	0	0	2.6	6410200	0	0	0	0	0	6410200	10
B2J0I2	B2J0I2	7	7	7	tr|B2J0I2|B2J0I2_NOSP7 Uncharacterized protein OS=Nostoc punctiforme (strain ATCC 29133 / PCC 73102) OX=63737 GN=Npun_R6614 PE=4 SV=1	1	7	7	7	6	6	7	5	7	7	6	6	7	5	7	7	6	6	7	5	7	7	40.6	40.6	40.6	21.277	197	197	0	102.23	40.6	40.1	40.6	35	40.6	40.6	14784000000	6.8027e+09	531640000	864380000	3.5833e+09	671090000	2330700000	7
B2J0I3	B2J0I3	11	11	11	tr|B2J0I3|B2J0I3_NOSP7 Lipoprotein OS=Nostoc punctiforme (strain ATCC 29133 / PCC 73102) OX=63737 GN=Npun_R6615 PE=4 SV=1	1	11	11	11	9	5	8	5	8	8	9	5	8	5	8	8	9	5	8	5	8	8	32.8	32.8	32.8	20.503	189	189	0	110.59	32.8	31.2	32.8	31.2	32.8	32.8	31255000000	15306000000	526570000	807460000	6.9358e+09	1250700000	6.4286e+09	5
B2J0J6	B2J0J6	3	3	3	sp|B2J0J6|DDL_NOSP7 D-alanine--D-alanine ligase OS=Nostoc punctiforme (strain ATCC 29133 / PCC 73102) OX=63737 GN=ddl PE=3 SV=1	1	3	3	3	2	0	0	1	0	1	2	0	0	1	0	1	2	0	0	1	0	1	9	9	9	39.781	366	366	0	3.0614	6.3	0	0	2.2	0	2.7	39805000	18514000	0	0	15064000	0	6226100	14
B2J0J7	B2J0J7	1	1	1	tr|B2J0J7|B2J0J7_NOSP7 Uncharacterized protein OS=Nostoc punctiforme (strain ATCC 29133 / PCC 73102) OX=63737 GN=Npun_R6629 PE=4 SV=1	1	1	1	1	1	0	0	1	1	1	1	0	0	1	1	1	1	0	0	1	1	1	6.1	6.1	6.1	18.294	165	165	0.0027473	1.859	6.1	0	0	6.1	6.1	6.1	58456000	15177000	0	0	19444000	5094400	18740000	5
B2J0K1	B2J0K1	4	4	4	tr|B2J0K1|B2J0K1_NOSP7 Rieske (2Fe-2S) domain protein OS=Nostoc punctiforme (strain ATCC 29133 / PCC 73102) OX=63737 GN=Npun_F1529 PE=4 SV=1	1	4	4	4	3	4	3	3	3	1	3	4	3	3	3	1	3	4	3	3	3	1	29.4	29.4	29.4	13.918	136	136	0	7.3494	21.3	29.4	23.5	21.3	21.3	10.3	201400000	68924000	21662000	26014000	50274000	18159000	16363000	6
B2J0K7	B2J0K7	3	3	3	tr|B2J0K7|B2J0K7_NOSP7 Glycosyl transferase, family 3 OS=Nostoc punctiforme (strain ATCC 29133 / PCC 73102) OX=63737 GN=Npun_F1535 PE=4 SV=1	1	3	3	3	1	1	2	1	2	2	1	1	2	1	2	2	1	1	2	1	2	2	9	9	9	38.739	357	357	0	9.174	3.6	3.4	5.3	3.6	5.3	5.6	107370000	30933000	1177200	4534800	32864000	9144500	28715000	17
B2J0K8	B2J0K8	2	2	2	tr|B2J0K8|B2J0K8_NOSP7 Cell envelope-related transcriptional attenuator OS=Nostoc punctiforme (strain ATCC 29133 / PCC 73102) OX=63737 GN=Npun_R1536 PE=3 SV=1	1	2	2	2	1	1	0	0	0	0	1	1	0	0	0	0	1	1	0	0	0	0	3.6	3.6	3.6	51.94	472	472	0.0021008	2.1017	1.9	1.7	0	0	0	0	31909000	28773000	3136900	0	0	0	0	23
B2J0L1	B2J0L1	14	14	14	tr|B2J0L1|B2J0L1_NOSP7 Proteinase inhibitor I4, serpin OS=Nostoc punctiforme (strain ATCC 29133 / PCC 73102) OX=63737 GN=Npun_R1539 PE=3 SV=1	1	14	14	14	14	4	5	5	2	2	14	4	5	5	2	2	14	4	5	5	2	2	30.5	30.5	30.5	50.014	443	443	0	46.141	30.5	8.1	10.6	10.2	4.3	4.5	856380000	664040000	10586000	24435000	138610000	8571400	10138000	28
B2J0L3	B2J0L3	8	8	8	tr|B2J0L3|B2J0L3_NOSP7 Ribulose-phosphate 3-epimerase OS=Nostoc punctiforme (strain ATCC 29133 / PCC 73102) OX=63737 GN=rpe PE=3 SV=1	1	8	8	8	7	3	3	8	5	6	7	3	3	8	5	6	7	3	3	8	5	6	41.7	41.7	41.7	25.412	235	235	0	77.45	41.7	10.6	10.6	41.7	25.5	34	4579600000	1.9998e+09	52125000	103320000	1.7505e+09	161240000	512650000	11
B2J0L6	B2J0L6	7	7	7	tr|B2J0L6|B2J0L6_NOSP7 Glucosylceramidase OS=Nostoc punctiforme (strain ATCC 29133 / PCC 73102) OX=63737 GN=Npun_R1544 PE=4 SV=1	1	7	7	7	6	4	1	5	3	3	6	4	1	5	3	3	6	4	1	5	3	3	9.1	9.1	9.1	89.83	801	801	0	17.262	8	4.4	1.4	7.1	3.2	3.9	367970000	169990000	8690300	2841400	145760000	15035000	25647000	38
B2J0L7	B2J0L7	3	3	3	tr|B2J0L7|B2J0L7_NOSP7 Peptidase domain protein OS=Nostoc punctiforme (strain ATCC 29133 / PCC 73102) OX=63737 GN=Npun_F1545 PE=4 SV=1	1	3	3	3	2	1	1	1	1	2	2	1	1	1	1	2	2	1	1	1	1	2	8	8	8	45.075	410	410	0	12.245	4.4	3.7	3.7	2.4	3.7	6.1	211110000	83050000	7193200	13293000	43336000	18881000	45361000	26
B2J0L8	B2J0L8	3	3	3	tr|B2J0L8|B2J0L8_NOSP7 Protein kinase OS=Nostoc punctiforme (strain ATCC 29133 / PCC 73102) OX=63737 GN=Npun_R1546 PE=4 SV=1	1	3	3	3	1	0	0	3	0	0	1	0	0	3	0	0	1	0	0	3	0	0	4.7	4.7	4.7	74.776	678	678	0	3.1014	1.2	0	0	4.7	0	0	52635000	6424400	0	0	46210000	0	0	35
B2J0M0	B2J0M0	16	16	16	tr|B2J0M0|B2J0M0_NOSP7 Glycoside hydrolase, family 57 OS=Nostoc punctiforme (strain ATCC 29133 / PCC 73102) OX=63737 GN=Npun_R1548 PE=3 SV=1	1	16	16	16	15	4	2	13	7	11	15	4	2	13	7	11	15	4	2	13	7	11	24	24	24	85.477	742	742	0	80.039	22.9	5.3	2.8	19.3	8.9	13.9	1.7954e+09	709690000	16270000	2061800	683920000	84628000	298870000	30
B2J0M7	B2J0M7	4	4	4	tr|B2J0M7|B2J0M7_NOSP7 Pentapeptide repeat protein OS=Nostoc punctiforme (strain ATCC 29133 / PCC 73102) OX=63737 GN=Npun_R1555 PE=4 SV=1	1	4	4	4	0	0	0	0	4	4	0	0	0	0	4	4	0	0	0	0	4	4	16	16	16	28.273	268	268	0	17.654	0	0	0	0	16	16	49035000	0	0	0	0	11617000	37418000	12
B2J0M8	B2J0M8	1	1	1	tr|B2J0M8|B2J0M8_NOSP7 Microcompartments protein OS=Nostoc punctiforme (strain ATCC 29133 / PCC 73102) OX=63737 GN=Npun_R1556 PE=4 SV=1	1	1	1	1	0	0	0	1	0	0	0	0	0	1	0	0	0	0	0	1	0	0	6.1	6.1	6.1	22.745	213	213	0.003427	1.8173	0	0	0	6.1	0	0	15635000	0	0	0	15635000	0	0	10
B2J0N1	B2J0N1	1	1	1	tr|B2J0N1|B2J0N1_NOSP7 Type I phosphodiesterase/nucleotide pyrophosphatase OS=Nostoc punctiforme (strain ATCC 29133 / PCC 73102) OX=63737 GN=Npun_R1559 PE=4 SV=1	1	1	1	1	0	0	0	0	1	1	0	0	0	0	1	1	0	0	0	0	1	1	2	2	2	65.361	612	612	0.0014144	2.2091	0	0	0	0	2	2	8936300	0	0	0	0	2775500	6160800	27
B2J0N3	B2J0N3	6	6	6	tr|B2J0N3|B2J0N3_NOSP7 N-acetyl-gamma-glutamyl-phosphate reductase OS=Nostoc punctiforme (strain ATCC 29133 / PCC 73102) OX=63737 GN=argC PE=3 SV=1	1	6	6	6	3	3	3	4	4	4	3	3	3	4	4	4	3	3	3	4	4	4	22.3	22.3	22.3	34.977	323	323	0	26.618	10.2	11.5	11.5	13.9	14.2	15.2	579860000	116740000	11893000	24134000	239250000	57355000	130490000	13
B2J0P7	B2J0P7	3	3	3	tr|B2J0P7|B2J0P7_NOSP7 SH3, type 3 domain protein OS=Nostoc punctiforme (strain ATCC 29133 / PCC 73102) OX=63737 GN=Npun_R1579 PE=4 SV=1	1	3	3	3	3	1	1	2	1	3	3	1	1	2	1	3	3	1	1	2	1	3	15.9	15.9	15.9	19.337	182	182	0	9.6957	15.9	4.9	4.9	10.4	4.9	15.9	421160000	158340000	28311000	19804000	136160000	34879000	43660000	13
B2J0Q2	B2J0Q2	5	5	5	tr|B2J0Q2|B2J0Q2_NOSP7 Single-stranded nucleic acid binding R3H domain protein OS=Nostoc punctiforme (strain ATCC 29133 / PCC 73102) OX=63737 GN=Npun_R1584 PE=4 SV=1	1	5	5	5	5	0	0	4	0	2	5	0	0	4	0	2	5	0	0	4	0	2	24	24	24	19.719	175	175	0	7.8478	24	0	0	21.1	0	12	311920000	177150000	0	0	110790000	0	23980000	6
B2J0Q7	B2J0Q7	3	3	3	tr|B2J0Q7|B2J0Q7_NOSP7 DUF2808 domain-containing protein OS=Nostoc punctiforme (strain ATCC 29133 / PCC 73102) OX=63737 GN=Npun_R1589 PE=4 SV=1	1	3	3	3	2	1	1	2	3	3	2	1	1	2	3	3	2	1	1	2	3	3	16.5	16.5	16.5	18.906	170	170	0	11.477	11.8	4.7	4.7	11.8	16.5	16.5	424360000	99218000	2393800	4502800	112520000	88236000	117490000	7
B2J0Q8	B2J0Q8	20	20	20	tr|B2J0Q8|B2J0Q8_NOSP7 Alanine dehydrogenase/PNT domain protein OS=Nostoc punctiforme (strain ATCC 29133 / PCC 73102) OX=63737 GN=Npun_F1590 PE=3 SV=1	1	20	20	20	16	10	11	15	13	18	16	10	11	15	13	18	16	10	11	15	13	18	57.5	57.5	57.5	41.211	388	388	0	150.58	49.2	29.4	35.6	42.8	39.7	50.3	3.9109e+09	1.4725e+09	108150000	101850000	1084400000	261770000	882310000	25
B2J0R0	B2J0R0	2	2	2	tr|B2J0R0|B2J0R0_NOSP7 NAD(P) transhydrogenase subunit beta OS=Nostoc punctiforme (strain ATCC 29133 / PCC 73102) OX=63737 GN=Npun_F1592 PE=3 SV=1	1	2	2	2	2	0	1	2	1	1	2	0	1	2	1	1	2	0	1	2	1	1	5.3	5.3	5.3	48.856	468	468	0	30.382	5.3	0	1.7	5.3	1.7	1.7	336980000	142330000	0	6220500	161730000	8097700	18601000	9
B2J0R1	B2J0R1	5	5	5	tr|B2J0R1|B2J0R1_NOSP7 Putative lactoylglutathione lyase protein OS=Nostoc punctiforme (strain ATCC 29133 / PCC 73102) OX=63737 GN=Npun_R1593 PE=4 SV=1	1	5	5	5	5	2	2	3	2	3	5	2	2	3	2	3	5	2	2	3	2	3	41.8	41.8	41.8	14.959	134	134	0	21.642	41.8	13.4	13.4	26.9	13.4	26.9	644370000	299110000	14333000	17438000	231270000	21520000	60692000	9
B2J0R3	B2J0R3	2	2	2	tr|B2J0R3|B2J0R3_NOSP7 mRNA interferase OS=Nostoc punctiforme (strain ATCC 29133 / PCC 73102) OX=63737 GN=Npun_R1595 PE=3 SV=1	1	2	2	2	1	1	0	1	0	0	1	1	0	1	0	0	1	1	0	1	0	0	16.2	16.2	16.2	13.219	117	117	0.00073153	2.6264	7.7	8.5	0	7.7	0	0	55359000	21865000	4769600	0	28724000	0	0	6
B2J0R4	B2J0R4	1	1	1	tr|B2J0R4|B2J0R4_NOSP7 Prevent-host-death protein OS=Nostoc punctiforme (strain ATCC 29133 / PCC 73102) OX=63737 GN=Npun_R1596 PE=4 SV=1	1	1	1	1	0	0	0	1	0	0	0	0	0	1	0	0	0	0	0	1	0	0	16.7	16.7	16.7	8.6676	78	78	0	6.3997	0	0	0	16.7	0	0	15710000	0	0	0	15710000	0	0	2
B2J0S3	B2J0S3	6	6	6	tr|B2J0S3|B2J0S3_NOSP7 superoxide dismutase OS=Nostoc punctiforme (strain ATCC 29133 / PCC 73102) OX=63737 GN=Npun_F1605 PE=3 SV=1	1	6	6	6	6	0	1	4	3	5	6	0	1	4	3	5	6	0	1	4	3	5	23.4	23.4	23.4	30.072	265	265	0	21.35	23.4	0	2.6	17.4	9.8	15.5	630600000	293480000	0	6329200	162600000	24535000	143660000	11
B2J0S8	B2J0S8	5	5	5	tr|B2J0S8|B2J0S8_NOSP7 beta-fructofuranosidase OS=Nostoc punctiforme (strain ATCC 29133 / PCC 73102) OX=63737 GN=Npun_F1611 PE=3 SV=1	1	5	5	5	3	1	0	4	2	3	3	1	0	4	2	3	3	1	0	4	2	3	12.4	12.4	12.4	53.164	469	469	0	18	7.2	1.7	0	9.6	4.1	6.8	234540000	57559000	2165200	0	127700000	10412000	36700000	25
B2J0T7	B2J0T7	3	3	3	tr|B2J0T7|B2J0T7_NOSP7 DUF1092 family protein OS=Nostoc punctiforme (strain ATCC 29133 / PCC 73102) OX=63737 GN=Npun_R1620 PE=4 SV=1	1	3	3	3	1	0	0	0	1	3	1	0	0	0	1	3	1	0	0	0	1	3	10.8	10.8	10.8	32.275	286	286	0	9.4593	3.1	0	0	0	3.5	10.8	43150000	7335000	0	0	0	1617700	34197000	16
B2J0U0	B2J0U0	6	6	6	tr|B2J0U0|B2J0U0_NOSP7 FAD-dependent pyridine nucleotide-disulphide oxidoreductase OS=Nostoc punctiforme (strain ATCC 29133 / PCC 73102) OX=63737 GN=Npun_R1623 PE=4 SV=1	1	6	6	6	4	0	0	3	1	2	4	0	0	3	1	2	4	0	0	3	1	2	17.6	17.6	17.6	44.343	397	397	0	9.9615	9.8	0	0	10.3	2.5	5.8	181350000	118410000	0	0	49892000	910720	12140000	21
B2J0U5	B2J0U5	2	2	2	tr|B2J0U5|B2J0U5_NOSP7 Ferredoxin (2Fe-2S) OS=Nostoc punctiforme (strain ATCC 29133 / PCC 73102) OX=63737 GN=Npun_R1628 PE=3 SV=1	1	2	2	2	1	1	0	1	1	1	1	1	0	1	1	1	1	1	0	1	1	1	25.3	25.3	25.3	10.817	99	99	0	22.721	17.2	8.1	0	17.2	8.1	17.2	1.4853e+09	611260000	11472000	0	777660000	30120000	54789000	2
B2J0V3	B2J0V3	12	12	12	tr|B2J0V3|B2J0V3_NOSP7 DUF928 domain-containing protein OS=Nostoc punctiforme (strain ATCC 29133 / PCC 73102) OX=63737 GN=Npun_F1638 PE=4 SV=1	1	12	12	12	10	6	6	10	7	8	10	6	6	10	7	8	10	6	6	10	7	8	47.8	47.8	47.8	30.86	278	278	0	97.161	40.3	27	27	47.1	27.3	33.1	20369000000	9777000000	202680000	221650000	8.4417e+09	390770000	1335100000	16
B2J0V5	B2J0V5	3	3	3	sp|B2J0V5|SYGA_NOSP7 Glycine--tRNA ligase alpha subunit OS=Nostoc punctiforme (strain ATCC 29133 / PCC 73102) OX=63737 GN=glyQ PE=3 SV=1	1	3	3	3	0	0	1	0	2	3	0	0	1	0	2	3	0	0	1	0	2	3	11.2	11.2	11.2	35.755	312	312	0	12.159	0	0	6.1	0	8.3	11.2	42872000	0	0	886290	0	6200400	35785000	16
B2J0Y2	B2J0Y2	1	1	1	tr|B2J0Y2|B2J0Y2_NOSP7 Aldo/keto reductase OS=Nostoc punctiforme (strain ATCC 29133 / PCC 73102) OX=63737 GN=Npun_R3422 PE=4 SV=1	1	1	1	1	0	0	0	0	0	1	0	0	0	0	0	1	0	0	0	0	0	1	4	4	4	36.993	323	323	0.0066094	1.3733	0	0	0	0	0	4	1333200	0	0	0	0	0	1333200	16
B2J0Z1	B2J0Z1	1	1	1	tr|B2J0Z1|B2J0Z1_NOSP7 Amino acid adenylation domain protein OS=Nostoc punctiforme (strain ATCC 29133 / PCC 73102) OX=63737 GN=Npun_R3431 PE=4 SV=1	1	1	1	1	1	1	1	1	1	1	1	1	1	1	1	1	1	1	1	1	1	1	0.4	0.4	0.4	198.6	1769	1769	0.0066357	1.4156	0.4	0.4	0.4	0.4	0.4	0.4	606920000	329980000	5295600	7172000	159240000	43804000	61422000	89
B2J112	B2J112	13	13	13	tr|B2J112|B2J112_NOSP7 TonB-dependent siderophore receptor OS=Nostoc punctiforme (strain ATCC 29133 / PCC 73102) OX=63737 GN=Npun_F3454 PE=3 SV=1	1	13	13	13	0	0	0	8	11	12	0	0	0	8	11	12	0	0	0	8	11	12	17.5	17.5	17.5	95.289	864	864	0	67.686	0	0	0	11.8	13.5	16.4	380710000	0	0	0	136350000	85122000	159230000	40
B2J116	B2J116	25	25	25	sp|B2J116|SYDND_NOSP7 Aspartate--tRNA(Asp/Asn) ligase OS=Nostoc punctiforme (strain ATCC 29133 / PCC 73102) OX=63737 GN=aspS PE=3 SV=1	1	25	25	25	22	9	12	19	14	15	22	9	12	19	14	15	22	9	12	19	14	15	50.1	50.1	50.1	67.663	595	595	0	120.81	43.7	15.3	21	39.8	24.5	27.1	2864600000	1173900000	54678000	68653000	978530000	186140000	402750000	35
B2J123	B2J123	1	1	1	tr|B2J123|B2J123_NOSP7 PGM1 C-terminal domain-containing protein OS=Nostoc punctiforme (strain ATCC 29133 / PCC 73102) OX=63737 GN=Npun_R3465 PE=4 SV=1	1	1	1	1	1	0	0	0	0	0	1	0	0	0	0	0	1	0	0	0	0	0	2.3	2.3	2.3	60.427	533	533	0	8.5103	2.3	0	0	0	0	0	9503200	9503200	0	0	0	0	0	30
B2J124	B2J124	13	13	13	tr|B2J124|B2J124_NOSP7 Short-chain dehydrogenase/reductase SDR OS=Nostoc punctiforme (strain ATCC 29133 / PCC 73102) OX=63737 GN=Npun_F3466 PE=4 SV=1	1	13	13	13	13	6	8	8	7	9	13	6	8	8	7	9	13	6	8	8	7	9	55.1	55.1	55.1	33.835	312	312	0	168.16	55.1	21.8	30.8	34.3	28.2	39.7	19432000000	10844000000	499500000	549640000	4715400000	888410000	1.9354e+09	15
B2J125	B2J125	2	2	2	tr|B2J125|B2J125_NOSP7 Uncharacterized protein OS=Nostoc punctiforme (strain ATCC 29133 / PCC 73102) OX=63737 GN=Npun_F3467 PE=4 SV=1	1	2	2	2	2	0	0	1	0	0	2	0	0	1	0	0	2	0	0	1	0	0	40	40	40	9.2654	85	85	0	96.178	40	0	0	21.2	0	0	319600000	231370000	0	0	88227000	0	0	4
B2J126	B2J126	25	25	25	tr|B2J126|B2J126_NOSP7 PA14 domain protein OS=Nostoc punctiforme (strain ATCC 29133 / PCC 73102) OX=63737 GN=Npun_F3469 PE=4 SV=1	1	25	25	25	22	3	9	23	14	19	22	3	9	23	14	19	22	3	9	23	14	19	46.7	46.7	46.7	124.97	1162	1162	0	323.31	44.3	4.9	11.4	44.1	20.7	39.8	18864000000	8.4209e+09	6142800	93419000	7.5008e+09	643700000	2198700000	42
B2J136	B2J136	5	5	5	tr|B2J136|B2J136_NOSP7 SMP-30/Gluconolaconase/LRE domain protein OS=Nostoc punctiforme (strain ATCC 29133 / PCC 73102) OX=63737 GN=Npun_R3479 PE=4 SV=1	1	5	5	5	3	3	3	2	2	2	3	3	3	2	2	2	3	3	3	2	2	2	19.9	19.9	19.9	32.89	292	292	0	13.972	13	10.3	10.6	8.6	6.5	6.5	90153000	32387000	9047000	5596200	26044000	9630100	7449800	12
B2J138	B2J138	12	12	12	tr|B2J138|B2J138_NOSP7 NAD-dependent epimerase/dehydratase OS=Nostoc punctiforme (strain ATCC 29133 / PCC 73102) OX=63737 GN=Npun_R3482 PE=4 SV=1	1	12	12	12	11	6	9	10	9	8	11	6	9	10	9	8	11	6	9	10	9	8	43.9	43.9	43.9	35.075	312	312	0	74.35	41.7	20.5	34	38.5	34	31.7	2.0393e+09	710570000	63573000	127130000	609160000	190030000	338830000	20
B2J141	B2J141	4	4	4	tr|B2J141|B2J141_NOSP7 GDP-mannose 4,6-dehydratase OS=Nostoc punctiforme (strain ATCC 29133 / PCC 73102) OX=63737 GN=gmd PE=3 SV=1	1	4	4	4	4	0	0	0	0	1	4	0	0	0	0	1	4	0	0	0	0	1	12	12	12	41.066	359	359	0	9.223	12	0	0	0	0	2.5	58572000	52851000	0	0	0	0	5720200	17
B2J142	B2J142	4	4	4	tr|B2J142|B2J142_NOSP7 GDP-L-fucose synthase OS=Nostoc punctiforme (strain ATCC 29133 / PCC 73102) OX=63737 GN=fcl PE=3 SV=1	1	4	4	4	4	2	3	3	2	3	4	2	3	3	2	3	4	2	3	3	2	3	12.4	12.4	12.4	35.396	314	314	0	11.38	12.4	7	10.2	9.2	7	10.2	395920000	178440000	8784700	22853000	110650000	20164000	55028000	16
B2J144	B2J144	5	5	5	tr|B2J144|B2J144_NOSP7 Uncharacterized protein OS=Nostoc punctiforme (strain ATCC 29133 / PCC 73102) OX=63737 GN=Npun_F3488 PE=4 SV=1	1	5	5	5	4	0	1	3	0	0	4	0	1	3	0	0	4	0	1	3	0	0	17.1	17.1	17.1	39.735	345	345	0	9.2693	15.1	0	2	13	0	0	157380000	82440000	0	0	74936000	0	0	20
B2J158	B2J158	9	9	9	tr|B2J158|B2J158_NOSP7 Molybdopterin molybdenumtransferase OS=Nostoc punctiforme (strain ATCC 29133 / PCC 73102) OX=63737 GN=Npun_F4944 PE=3 SV=1	1	9	9	9	8	1	2	7	6	7	8	1	2	7	6	7	8	1	2	7	6	7	27.8	27.8	27.8	45.788	421	421	0	49.099	24.2	1.7	6.2	21.1	19.2	20.7	861870000	388180000	4279000	2337800	349350000	24938000	92788000	20
B2J159	B2J159	9	9	9	tr|B2J159|B2J159_NOSP7 Cysteine desulfurase family protein OS=Nostoc punctiforme (strain ATCC 29133 / PCC 73102) OX=63737 GN=Npun_R4945 PE=4 SV=1	1	9	9	9	5	4	6	4	5	5	5	4	6	4	5	5	5	4	6	4	5	5	25.1	25.1	25.1	45.968	410	410	0	38.264	14.6	8.5	14.9	13.7	11.5	15.4	314020000	114330000	10929000	28774000	83141000	34159000	42694000	19
B2J166	B2J166	24	24	24	tr|B2J166|B2J166_NOSP7 Beta-phosphoglucomutase OS=Nostoc punctiforme (strain ATCC 29133 / PCC 73102) OX=63737 GN=Npun_F4952 PE=4 SV=1	1	24	24	24	21	2	1	10	5	12	21	2	1	10	5	12	21	2	1	10	5	12	26.3	26.3	26.3	116.59	1037	1037	0	111.75	23	2	1.2	11.7	5.4	12.9	1.0095e+09	601870000	4638300	2171200	236280000	26877000	137640000	48
B2J168	B2J168	2	2	2	tr|B2J168|B2J168_NOSP7 Transcriptional regulator, BadM/Rrf2 family OS=Nostoc punctiforme (strain ATCC 29133 / PCC 73102) OX=63737 GN=Npun_F4954 PE=4 SV=1	1	2	2	2	0	0	0	1	1	2	0	0	0	1	1	2	0	0	0	1	1	2	12.4	12.4	12.4	16.293	145	145	0	3.0442	0	0	0	7.6	7.6	12.4	20964000	0	0	0	13568000	1137600	6258100	7
B2J169	B2J169	5	5	5	tr|B2J169|B2J169_NOSP7 Pentapeptide repeat protein OS=Nostoc punctiforme (strain ATCC 29133 / PCC 73102) OX=63737 GN=Npun_F4955 PE=4 SV=1	1	5	5	5	4	3	3	4	2	2	4	3	3	4	2	2	4	3	3	4	2	2	54.6	54.6	54.6	14.1	130	130	0	85.617	46.9	30	27.7	46.9	18.5	18.5	821680000	387000000	16014000	24137000	305260000	20205000	69056000	6
B2J172	B2J172	9	9	9	tr|B2J172|B2J172_NOSP7 Acetylornithine aminotransferase OS=Nostoc punctiforme (strain ATCC 29133 / PCC 73102) OX=63737 GN=argD PE=3 SV=1	1	9	9	9	7	5	5	7	6	6	7	5	5	7	6	6	7	5	5	7	6	6	28.6	28.6	28.6	46.358	427	427	0	37.017	20.4	12.2	12.2	23.7	13.8	16.4	1.701e+09	454410000	68287000	132910000	637030000	170020000	238360000	19
B2J179	B2J179	1	1	1	tr|B2J179|B2J179_NOSP7 Glycogen debranching enzyme OS=Nostoc punctiforme (strain ATCC 29133 / PCC 73102) OX=63737 GN=Npun_R4965 PE=4 SV=1	1	1	1	1	1	0	0	0	0	0	1	0	0	0	0	0	1	0	0	0	0	0	22.1	22.1	22.1	7.6314	68	68	0	9.3241	22.1	0	0	0	0	0	32604000	32604000	0	0	0	0	0	4
B2J182	B2J182	1	1	1	tr|B2J182|B2J182_NOSP7 Uncharacterized protein OS=Nostoc punctiforme (strain ATCC 29133 / PCC 73102) OX=63737 GN=Npun_F4968 PE=4 SV=1	1	1	1	1	0	0	0	1	0	0	0	0	0	1	0	0	0	0	0	1	0	0	13.7	13.7	13.7	8.6645	73	73	0.0014461	2.4736	0	0	0	13.7	0	0	47680000	0	0	0	47680000	0	0	4
B2J184	B2J184	2	2	2	sp|B2J184|NDHH_NOSP7 NAD(P)H-quinone oxidoreductase subunit H OS=Nostoc punctiforme (strain ATCC 29133 / PCC 73102) OX=63737 GN=ndhH PE=3 SV=1	1	2	2	2	2	0	0	1	0	1	2	0	0	1	0	1	2	0	0	1	0	1	4.3	4.3	4.3	45.158	394	394	0	3.666	4.3	0	0	2.3	0	2	226310000	197210000	0	0	22461000	0	6635400	21
B2J187	B2J187	3	3	3	tr|B2J187|B2J187_NOSP7 Glyoxalase/bleomycin resistance protein/dioxygenase OS=Nostoc punctiforme (strain ATCC 29133 / PCC 73102) OX=63737 GN=Npun_F4974 PE=4 SV=1	1	3	3	3	3	2	2	3	3	2	3	2	2	3	3	2	3	2	2	3	3	2	24	24	24	13.813	129	129	0	6.6265	24	18.6	18.6	24	24	16.3	946790000	387450000	12961000	19178000	329920000	69899000	127390000	5
B2J192	B2J192	1	1	1	tr|B2J192|B2J192_NOSP7 Uncharacterized protein OS=Nostoc punctiforme (strain ATCC 29133 / PCC 73102) OX=63737 GN=Npun_F4979 PE=4 SV=1	1	1	1	1	0	0	0	0	0	1	0	0	0	0	0	1	0	0	0	0	0	1	7.4	7.4	7.4	16.712	149	149	0	5.0284	0	0	0	0	0	7.4	11267000	0	0	0	0	0	11267000	7
B2J194	B2J194	3	3	3	tr|B2J194|B2J194_NOSP7 UspA domain protein OS=Nostoc punctiforme (strain ATCC 29133 / PCC 73102) OX=63737 GN=Npun_R4981 PE=3 SV=1	1	3	3	3	2	1	1	3	1	1	2	1	1	3	1	1	2	1	1	3	1	1	29.1	29.1	29.1	15.679	141	141	0	20.173	14.9	6.4	6.4	29.1	6.4	6.4	379270000	160400000	8120400	4660000	184220000	6113200	15755000	8
B2J195	B2J195	9	9	9	tr|B2J195|B2J195_NOSP7 Histidinol dehydrogenase OS=Nostoc punctiforme (strain ATCC 29133 / PCC 73102) OX=63737 GN=hisD PE=3 SV=1	1	9	9	9	7	3	5	7	6	7	7	3	5	7	6	7	7	3	5	7	6	7	19.6	19.6	19.6	46.55	433	433	0	37.742	15.9	6	11.1	16.4	12	15.5	4572300000	219840000	16151000	903920000	198110000	216750000	3.0176e+09	15
B2J196	B2J196	4	4	4	tr|B2J196|B2J196_NOSP7 30S ribosomal protein S20 OS=Nostoc punctiforme (strain ATCC 29133 / PCC 73102) OX=63737 GN=rpsT PE=3 SV=1	1	4	4	4	4	2	2	2	3	4	4	2	2	2	3	4	4	2	2	2	3	4	45.5	45.5	45.5	12.277	110	110	0	57.366	45.5	18.2	18.2	30	24.5	45.5	2303300000	1217000000	49773000	40895000	371650000	252200000	371830000	5
B2J198	B2J198	54	54	54	tr|B2J198|B2J198_NOSP7 DNA-directed RNA polymerase subunit beta OS=Nostoc punctiforme (strain ATCC 29133 / PCC 73102) OX=63737 GN=rpoB PE=3 SV=1	1	54	54	54	43	15	18	50	31	38	43	15	18	50	31	38	43	15	18	50	31	38	56.4	56.4	56.4	123.18	1099	1099	0	294.28	44.3	12.7	16.9	54	28.7	38.3	12849000000	3.9352e+09	86805000	137180000	5336000000	798810000	2554700000	59
B2J199	B2J199	22	22	22	sp|B2J199|RPOC1_NOSP7 DNA-directed RNA polymerase subunit gamma OS=Nostoc punctiforme (strain ATCC 29133 / PCC 73102) OX=63737 GN=rpoC1 PE=3 SV=1	1	22	22	22	15	3	6	20	9	13	15	3	6	20	9	13	15	3	6	20	9	13	42.9	42.9	42.9	70.587	625	625	0	189.25	26.4	5.4	12.2	39.5	18.4	27	4780600000	1.4599e+09	8813300	32976000	2227100000	192500000	859340000	33
B2J1A0	B2J1A0	50	50	50	sp|B2J1A0|RPOC2_NOSP7 DNA-directed RNA polymerase subunit beta OS=Nostoc punctiforme (strain ATCC 29133 / PCC 73102) OX=63737 GN=rpoC2 PE=3 SV=1	1	50	50	50	41	19	22	45	37	46	41	19	22	45	37	46	41	19	22	45	37	46	44.6	44.6	44.6	146.86	1349	1349	0	323.31	36.8	14.2	17.3	41.4	29.4	41.2	18367000000	5.9136e+09	112250000	184160000	7.5583e+09	1258000000	3.341e+09	66
B2J1A1	B2J1A1	1	1	1	tr|B2J1A1|B2J1A1_NOSP7 Putative restriction endonuclease domain-containing protein OS=Nostoc punctiforme (strain ATCC 29133 / PCC 73102) OX=63737 GN=Npun_R4988 PE=4 SV=1	1	1	1	1	0	1	1	1	1	1	0	1	1	1	1	1	0	1	1	1	1	1	3.7	3.7	3.7	21.853	190	190	0.0060729	1.6479	0	3.7	3.7	3.7	3.7	3.7	51789000	0	2843300	3663800	32730000	3534100	9017900	12
B2J1A2	B2J1A2	5	5	5	tr|B2J1A2|B2J1A2_NOSP7 DUF3370 domain-containing protein OS=Nostoc punctiforme (strain ATCC 29133 / PCC 73102) OX=63737 GN=Npun_R4989 PE=4 SV=1	1	5	5	5	3	0	1	2	1	1	3	0	1	2	1	1	3	0	1	2	1	1	7.8	7.8	7.8	51.12	463	463	0	7.2765	7.3	0	2.4	5.2	2.2	2.2	193190000	47666000	0	1481900	86341000	12676000	45022000	20
B2J1A3	B2J1A3	2	2	2	sp|B2J1A3|HIS5_NOSP7 Imidazole glycerol phosphate synthase subunit HisH OS=Nostoc punctiforme (strain ATCC 29133 / PCC 73102) OX=63737 GN=hisH PE=3 SV=1	1	2	2	2	0	2	1	0	2	2	0	2	1	0	2	2	0	2	1	0	2	2	9	9	9	23.064	211	211	0	2.7424	0	9	5.7	0	9	9	34978000	0	6772300	2923100	0	10822000	14460000	10
B2J1A7	B2J1A7	4	4	4	tr|B2J1A7|B2J1A7_NOSP7 Amidase OS=Nostoc punctiforme (strain ATCC 29133 / PCC 73102) OX=63737 GN=Npun_R4994 PE=4 SV=1	1	4	4	4	3	2	2	3	3	4	3	2	2	3	3	4	3	2	2	3	3	4	10.3	10.3	10.3	49.34	467	467	0	13.422	8.4	4.5	4.9	8.4	6.9	10.3	332870000	89045000	17720000	20706000	78304000	44137000	82962000	15
B2J1B0	B2J1B0	4	4	4	tr|B2J1B0|B2J1B0_NOSP7 EfeO-type cupredoxin-like domain-containing protein OS=Nostoc punctiforme (strain ATCC 29133 / PCC 73102) OX=63737 GN=Npun_R4997 PE=4 SV=1	1	4	4	4	4	0	0	3	0	1	4	0	0	3	0	1	4	0	0	3	0	1	21.3	21.3	21.3	19.322	174	174	0	11.105	21.3	0	0	17.2	0	4.6	505600000	319020000	0	0	176660000	0	9923500	10
B2J1B2	B2J1B2	3	3	3	tr|B2J1B2|B2J1B2_NOSP7 VOC domain-containing protein OS=Nostoc punctiforme (strain ATCC 29133 / PCC 73102) OX=63737 GN=Npun_R4999 PE=4 SV=1	1	3	3	3	3	0	0	2	0	1	3	0	0	2	0	1	3	0	0	2	0	1	27	27	27	16.838	148	148	0	9.8964	27	0	0	20.3	0	8.8	126050000	66543000	0	0	50749000	0	8757800	7
B2J1B4	B2J1B4	2	2	2	tr|B2J1B4|B2J1B4_NOSP7 Transferase hexapeptide repeat containing protein OS=Nostoc punctiforme (strain ATCC 29133 / PCC 73102) OX=63737 GN=Npun_F5001 PE=4 SV=1	1	2	2	2	0	1	1	0	1	2	0	1	1	0	1	2	0	1	1	0	1	2	14.3	14.3	14.3	18.139	175	175	0	9.7154	0	8.6	8.6	0	8.6	14.3	32895000	0	1948300	2128000	0	7005800	21813000	7
B2J1B7	B2J1B7	11	11	11	tr|B2J1B7|B2J1B7_NOSP7 Extracellular solute-binding protein, family 1 OS=Nostoc punctiforme (strain ATCC 29133 / PCC 73102) OX=63737 GN=Npun_R5004 PE=4 SV=1	1	11	11	11	10	2	5	6	6	7	10	2	5	6	6	7	10	2	5	6	6	7	29.9	29.9	29.9	47.548	432	432	0	109.53	27.5	4.4	13.7	16.7	13.4	17.8	993200000	558290000	6087700	26467000	254670000	40451000	107240000	27
B2J1C1	B2J1C1	19	19	19	tr|B2J1C1|B2J1C1_NOSP7 Type II and III secretion system protein OS=Nostoc punctiforme (strain ATCC 29133 / PCC 73102) OX=63737 GN=Npun_F5008 PE=3 SV=1	1	19	19	19	18	0	1	12	13	12	18	0	1	12	13	12	18	0	1	12	13	12	27.5	27.5	27.5	83.383	792	792	0	217.6	26.1	0	1	19.1	18.4	17.2	1.7064e+09	981280000	0	1686000	432380000	109640000	181380000	26
B2J1C3;B2JBC2	B2J1C3	6;1	6;1	6;1	tr|B2J1C3|B2J1C3_NOSP7 Histone family protein DNA-binding protein OS=Nostoc punctiforme (strain ATCC 29133 / PCC 73102) OX=63737 GN=Npun_F5010 PE=3 SV=1	2	6	6	6	4	4	4	5	4	6	4	4	4	5	4	6	4	4	4	5	4	6	63.8	63.8	63.8	10.072	94	94;91	0	31.76	39.4	39.4	39.4	62.8	39.4	63.8	5345700000	2.0366e+09	77038000	119060000	1.805e+09	358430000	949630000	5
B2J1D0	B2J1D0	2	2	2	tr|B2J1D0|B2J1D0_NOSP7 CRR6 family NdhI maturation factor OS=Nostoc punctiforme (strain ATCC 29133 / PCC 73102) OX=63737 GN=Npun_F5018 PE=4 SV=1	1	2	2	2	2	0	0	1	0	0	2	0	0	1	0	0	2	0	0	1	0	0	13.7	13.7	13.7	18.598	161	161	0.0014255	2.3151	13.7	0	0	8.1	0	0	53724000	38499000	0	0	15225000	0	0	9
B2J1D6	B2J1D6	3	3	3	tr|B2J1D6|B2J1D6_NOSP7 Peptidase M23B OS=Nostoc punctiforme (strain ATCC 29133 / PCC 73102) OX=63737 GN=Npun_F5024 PE=4 SV=1	1	3	3	3	1	0	0	1	2	1	1	0	0	1	2	1	1	0	0	1	2	1	7.1	7.1	7.1	31.419	297	297	0.0014164	2.2255	2.7	0	0	3.4	7.1	2.7	55887000	17663000	0	0	17491000	13567000	7165000	11
B2J1D7	B2J1D7	3	3	3	tr|B2J1D7|B2J1D7_NOSP7 Isochorismatase hydrolase OS=Nostoc punctiforme (strain ATCC 29133 / PCC 73102) OX=63737 GN=Npun_R5025 PE=4 SV=1	1	3	3	3	2	0	0	3	1	0	2	0	0	3	1	0	2	0	0	3	1	0	10.8	10.8	10.8	38.466	344	344	0	41.731	8.1	0	0	10.8	2.6	0	82761000	38021000	0	0	40276000	4463500	0	15
B2J1D8	B2J1D8	4	4	3	tr|B2J1D8|B2J1D8_NOSP7 (2Fe-2S)-binding domain protein OS=Nostoc punctiforme (strain ATCC 29133 / PCC 73102) OX=63737 GN=Npun_F5026 PE=4 SV=1	1	4	4	3	4	4	2	2	4	4	4	4	2	2	4	4	3	3	1	1	3	3	16.4	16.4	12.6	22.359	207	207	0	11.053	16.4	16.4	7.7	7.7	16.4	16.4	572210000	332420000	24002000	10197000	42086000	59880000	103620000	11
B2J1D9	B2J1D9	11	11	10	tr|B2J1D9|B2J1D9_NOSP7 Molybdopterin dehydrogenase, FAD-binding OS=Nostoc punctiforme (strain ATCC 29133 / PCC 73102) OX=63737 GN=Npun_F5027 PE=4 SV=1	1	11	11	10	9	6	3	3	6	6	9	6	3	3	6	6	8	5	2	2	5	5	40.1	40.1	36.4	35.038	327	327	0	77.533	35.5	17.7	9.5	12.5	22.3	23.5	1.0491e+09	725630000	27482000	24895000	66014000	59056000	146000000	18
B2J1E0	B2J1E0	18	18	18	tr|B2J1E0|B2J1E0_NOSP7 Aldehyde oxidase and xanthine dehydrogenase, molybdopterin binding OS=Nostoc punctiforme (strain ATCC 29133 / PCC 73102) OX=63737 GN=Npun_F5028 PE=4 SV=1	1	18	18	18	17	6	3	2	12	12	17	6	3	2	12	12	17	6	3	2	12	12	32.2	32.2	32.2	79.342	737	737	0	138.59	30.4	8.1	4.7	2.3	20.6	21.4	1.6664e+09	1253700000	29320000	10329000	36440000	112400000	224150000	34
B2J1E2	B2J1E2	7	7	7	tr|B2J1E2|B2J1E2_NOSP7 Intracellular protease, PfpI family OS=Nostoc punctiforme (strain ATCC 29133 / PCC 73102) OX=63737 GN=Npun_F5030 PE=3 SV=1	1	7	7	7	7	3	3	6	4	4	7	3	3	6	4	4	7	3	3	6	4	4	50.8	50.8	50.8	20.465	187	187	0	38.712	50.8	15	15	39	21.9	21.9	1.036e+09	532590000	24832000	30628000	253340000	83548000	111090000	11
B2J1E3	B2J1E3	9	9	9	tr|B2J1E3|B2J1E3_NOSP7 Outer membrane protein OS=Nostoc punctiforme (strain ATCC 29133 / PCC 73102) OX=63737 GN=Npun_F5031 PE=4 SV=1	1	9	9	9	9	7	6	8	6	7	9	7	6	8	6	7	9	7	6	8	6	7	46.6	46.6	46.6	24.9	236	236	0	304.33	46.6	36.9	36	46.6	36	45.8	197020000000	92642000000	7.2892e+09	8.3968e+09	63508000000	10561000000	14620000000	8
B2J1E4	B2J1E4	10	10	10	tr|B2J1E4|B2J1E4_NOSP7 Oxidoreductase domain protein OS=Nostoc punctiforme (strain ATCC 29133 / PCC 73102) OX=63737 GN=Npun_F5032 PE=4 SV=1	1	10	10	10	10	1	0	2	0	1	10	1	0	2	0	1	10	1	0	2	0	1	31.7	31.7	31.7	48.086	439	439	0	142.11	31.7	2.5	0	4.8	0	2.5	436030000	405600000	2193100	0	23543000	0	4693300	22
B2J1F1	B2J1F1	3	3	3	tr|B2J1F1|B2J1F1_NOSP7 histidine kinase OS=Nostoc punctiforme (strain ATCC 29133 / PCC 73102) OX=63737 GN=Npun_F5043 PE=4 SV=1	1	3	3	3	2	0	0	0	0	1	2	0	0	0	0	1	2	0	0	0	0	1	6.1	6.1	6.1	56.65	511	511	0	8.5289	4.1	0	0	0	0	2	11890000	10167000	0	0	0	0	1722800	29
B2J1H5	B2J1H5	3	3	3	tr|B2J1H5|B2J1H5_NOSP7 Uncharacterized protein OS=Nostoc punctiforme (strain ATCC 29133 / PCC 73102) OX=63737 GN=Npun_F1664 PE=4 SV=1	1	3	3	3	3	0	0	2	0	1	3	0	0	2	0	1	3	0	0	2	0	1	27.6	27.6	27.6	11.217	98	98	0	11.213	27.6	0	0	19.4	0	9.2	789640000	710970000	0	0	67925000	0	10746000	5
B2J1H6	B2J1H6	4	4	4	tr|B2J1H6|B2J1H6_NOSP7 Virulence-associated E family protein OS=Nostoc punctiforme (strain ATCC 29133 / PCC 73102) OX=63737 GN=Npun_F1665 PE=4 SV=1	1	4	4	4	4	0	0	0	0	0	4	0	0	0	0	0	4	0	0	0	0	0	5.3	5.3	5.3	103.18	911	911	0	11.196	5.3	0	0	0	0	0	79657000	79657000	0	0	0	0	0	49
B2J1H7	B2J1H7	1	1	1	tr|B2J1H7|B2J1H7_NOSP7 Uncharacterized protein OS=Nostoc punctiforme (strain ATCC 29133 / PCC 73102) OX=63737 GN=Npun_F1666 PE=4 SV=1	1	1	1	1	1	1	1	1	1	1	1	1	1	1	1	1	1	1	1	1	1	1	7.1	7.1	7.1	11.958	113	113	0.001444	2.4642	7.1	7.1	7.1	7.1	7.1	7.1	726430000	540330000	59099000	24648000	32174000	49748000	20432000	6
B2J1H8	B2J1H8	3	3	3	tr|B2J1H8|B2J1H8_NOSP7 Phage protein OS=Nostoc punctiforme (strain ATCC 29133 / PCC 73102) OX=63737 GN=Npun_F1667 PE=4 SV=1	1	3	3	3	3	0	0	0	0	0	3	0	0	0	0	0	3	0	0	0	0	0	32.8	32.8	32.8	22.243	204	204	0	50.803	32.8	0	0	0	0	0	204420000	204420000	0	0	0	0	0	5
B2J1I0	B2J1I0	4	4	4	tr|B2J1I0|B2J1I0_NOSP7 Uncharacterized protein OS=Nostoc punctiforme (strain ATCC 29133 / PCC 73102) OX=63737 GN=Npun_F1669 PE=4 SV=1	1	4	4	4	4	2	2	3	1	3	4	2	2	3	1	3	4	2	2	3	1	3	41.8	41.8	41.8	11.426	110	110	0	60.252	41.8	9.1	9.1	30.9	9.1	30.9	2900700000	2149500000	10233000	37890000	663380000	17690000	21972000	5
B2J1I1	B2J1I1	6	6	6	tr|B2J1I1|B2J1I1_NOSP7 Collagen triple helix repeat-containing protein OS=Nostoc punctiforme (strain ATCC 29133 / PCC 73102) OX=63737 GN=Npun_F1670 PE=4 SV=1	1	6	6	6	6	0	0	0	0	0	6	0	0	0	0	0	6	0	0	0	0	0	7.3	7.3	7.3	98.647	971	971	0	22.836	7.3	0	0	0	0	0	155910000	155910000	0	0	0	0	0	24
B2J1I3	B2J1I3	2	2	2	tr|B2J1I3|B2J1I3_NOSP7 Uncharacterized protein OS=Nostoc punctiforme (strain ATCC 29133 / PCC 73102) OX=63737 GN=Npun_F1672 PE=4 SV=1	1	2	2	2	2	0	0	0	0	0	2	0	0	0	0	0	2	0	0	0	0	0	8.4	8.4	8.4	24.349	214	214	0	3.037	8.4	0	0	0	0	0	26717000	26717000	0	0	0	0	0	14
B2J1I4	B2J1I4	3	3	3	tr|B2J1I4|B2J1I4_NOSP7 Uncharacterized protein OS=Nostoc punctiforme (strain ATCC 29133 / PCC 73102) OX=63737 GN=Npun_F1673 PE=4 SV=1	1	3	3	3	1	0	0	3	0	1	1	0	0	3	0	1	1	0	0	3	0	1	72	72	72	12.296	118	118	0	89.961	19.5	0	0	72	0	22.9	4845700000	2496400000	0	0	2346400000	0	2826700	3
B2J1I5	B2J1I5	8	8	8	tr|B2J1I5|B2J1I5_NOSP7 Uncharacterized protein OS=Nostoc punctiforme (strain ATCC 29133 / PCC 73102) OX=63737 GN=Npun_F1674 PE=4 SV=1	1	8	8	8	8	3	3	8	5	6	8	3	3	8	5	6	8	3	3	8	5	6	41	41	41	20.941	195	195	0	87.973	41	15.9	15.9	41	20.5	27.7	39956000000	27769000000	16759000	26059000	11266000000	141920000	736700000	8
B2J1J2	B2J1J2	4	4	4	tr|B2J1J2|B2J1J2_NOSP7 Anti-sigma factor antagonist OS=Nostoc punctiforme (strain ATCC 29133 / PCC 73102) OX=63737 GN=Npun_F1682 PE=3 SV=1	1	4	4	4	3	0	0	1	0	2	3	0	0	1	0	2	3	0	0	1	0	2	46.3	46.3	46.3	12.084	108	108	0	19.39	29.6	0	0	16.7	0	18.5	162050000	113800000	0	0	8914200	0	39341000	6
B2J1J6	B2J1J6	4	4	4	tr|B2J1J6|B2J1J6_NOSP7 Cellulose synthase operon C C-terminal domain-containing protein OS=Nostoc punctiforme (strain ATCC 29133 / PCC 73102) OX=63737 GN=Npun_R1686 PE=4 SV=1	1	4	4	4	1	0	0	0	3	2	1	0	0	0	3	2	1	0	0	0	3	2	10.2	10.2	10.2	46.732	422	422	0	11.588	3.1	0	0	0	7.1	4.3	65803000	21998000	0	0	0	22703000	21102000	22
B2J1J8	B2J1J8	1	1	1	tr|B2J1J8|B2J1J8_NOSP7 Two component transcriptional regulator, winged helix family OS=Nostoc punctiforme (strain ATCC 29133 / PCC 73102) OX=63737 GN=Npun_R1688 PE=4 SV=1	1	1	1	1	1	0	0	1	0	1	1	0	0	1	0	1	1	0	0	1	0	1	6.2	6.2	6.2	25.899	226	226	0.0014503	2.5223	6.2	0	0	6.2	0	6.2	28052000	10607000	0	0	11096000	0	6348400	12
B2J1K0	B2J1K0	11	11	11	tr|B2J1K0|B2J1K0_NOSP7 DNRLRE domain-containing protein OS=Nostoc punctiforme (strain ATCC 29133 / PCC 73102) OX=63737 GN=Npun_R1690 PE=4 SV=1	1	11	11	11	3	0	0	7	6	6	3	0	0	7	6	6	3	0	0	7	6	6	18.2	18.2	18.2	84.016	786	786	0	51.948	5.2	0	0	12.6	8.7	9.5	361170000	57608000	0	0	165170000	53676000	84709000	30
B2J1K7	B2J1K7	5	5	5	tr|B2J1K7|B2J1K7_NOSP7 Pyrroline-5-carboxylate reductase OS=Nostoc punctiforme (strain ATCC 29133 / PCC 73102) OX=63737 GN=proC PE=3 SV=1	1	5	5	5	4	3	2	5	3	3	4	3	2	5	3	3	4	3	2	5	3	3	22.8	22.8	22.8	28.479	272	272	0	52.364	16.9	10.7	7.7	22.8	10.7	10.7	1389600000	379640000	28971000	31900000	515450000	154830000	278800000	12
B2J1L7	B2J1L7	1	1	1	sp|B2J1L7|GCH1_NOSP7 GTP cyclohydrolase 1 OS=Nostoc punctiforme (strain ATCC 29133 / PCC 73102) OX=63737 GN=folE PE=3 SV=1	1	1	1	1	1	0	0	0	0	1	1	0	0	0	0	1	1	0	0	0	0	1	4.3	4.3	4.3	26.705	235	235	0.0020862	2.0469	4.3	0	0	0	0	4.3	9885200	9885200	0	0	0	0	0	12
B2J1M1	B2J1M1	3	3	3	sp|B2J1M1|ALDEC_NOSP7 Aldehyde decarbonylase OS=Nostoc punctiforme (strain ATCC 29133 / PCC 73102) OX=63737 GN=Npun_R1711 PE=1 SV=1	1	3	3	3	3	0	0	1	0	1	3	0	0	1	0	1	3	0	0	1	0	1	16.4	16.4	16.4	26.304	232	232	0	5.6446	16.4	0	0	3.4	0	3.4	199960000	125030000	0	0	66330000	0	8600000	12
B2J1M4	B2J1M4	4	4	4	tr|B2J1M4|B2J1M4_NOSP7 Filamentous haemagglutinin family outer membrane protein OS=Nostoc punctiforme (strain ATCC 29133 / PCC 73102) OX=63737 GN=Npun_F1714 PE=4 SV=1	1	4	4	4	3	0	0	4	0	0	3	0	0	4	0	0	3	0	0	4	0	0	5	5	5	84.798	815	815	0	7.2994	3.9	0	0	5	0	0	142670000	61845000	0	0	80821000	0	0	25
B2J1M8	B2J1M8	7	7	7	sp|B2J1M8|RS4_NOSP7 30S ribosomal protein S4 OS=Nostoc punctiforme (strain ATCC 29133 / PCC 73102) OX=63737 GN=rpsD PE=3 SV=1	1	7	7	7	7	4	5	6	6	4	7	4	5	6	6	4	7	4	5	6	6	4	31.2	31.2	31.2	23.221	202	202	0	15.922	31.2	16.8	23.3	27.7	27.2	19.8	1.5001e+09	646640000	13291000	31887000	623410000	74136000	110730000	12
B2J1M9	B2J1M9	2	2	2	tr|B2J1M9|B2J1M9_NOSP7 Uncharacterized protein OS=Nostoc punctiforme (strain ATCC 29133 / PCC 73102) OX=63737 GN=Npun_F1721 PE=4 SV=1	1	2	2	2	2	0	0	2	0	0	2	0	0	2	0	0	2	0	0	2	0	0	12.3	12.3	12.3	23.384	228	228	0	25.851	12.3	0	0	12.3	0	0	319800000	151970000	0	0	167830000	0	0	8
B2J1N1	B2J1N1	2	2	2	tr|B2J1N1|B2J1N1_NOSP7 EamA domain-containing protein OS=Nostoc punctiforme (strain ATCC 29133 / PCC 73102) OX=63737 GN=Npun_R1723 PE=4 SV=1	1	2	2	2	0	2	2	0	1	1	0	2	2	0	1	1	0	2	2	0	1	1	3.1	3.1	3.1	85.163	779	779	0	4.735	0	3.1	3.1	0	1.5	1.5	52962000	0	12811000	15245000	0	10271000	14634000	33
B2J1P3	B2J1P3	4	4	4	tr|B2J1P3|B2J1P3_NOSP7 NADPH-dependent FMN reductase OS=Nostoc punctiforme (strain ATCC 29133 / PCC 73102) OX=63737 GN=Npun_R1739 PE=4 SV=1	1	4	4	4	3	1	1	4	1	1	3	1	1	4	1	1	3	1	1	4	1	1	34.8	34.8	34.8	19.858	181	181	0	41.897	27.1	7.2	7.2	34.8	7.2	7.2	352960000	122230000	1068100	8175300	191040000	6873100	23571000	10
B2J1P5	B2J1P5	8	8	8	tr|B2J1P5|B2J1P5_NOSP7 DUF928 domain-containing protein OS=Nostoc punctiforme (strain ATCC 29133 / PCC 73102) OX=63737 GN=Npun_F1744 PE=4 SV=1	1	8	8	8	5	0	0	6	2	1	5	0	0	6	2	1	5	0	0	6	2	1	37.1	37.1	37.1	34.851	307	307	0	173.64	27.4	0	0	28.7	5.9	3.3	367140000	147230000	0	0	189150000	16647000	14122000	16
B2J1R1	B2J1R1	3	3	3	tr|B2J1R1|B2J1R1_NOSP7 N-acetyl-gamma-glutamyl-phosphate reductase OS=Nostoc punctiforme (strain ATCC 29133 / PCC 73102) OX=63737 GN=argC PE=3 SV=1	1	3	3	3	0	0	1	0	1	3	0	0	1	0	1	3	0	0	1	0	1	3	9.1	9.1	9.1	38.314	352	352	0	6.309	0	0	2.6	0	2.6	9.1	36469000	0	0	2189100	0	4242600	30037000	19
B2J1R2	B2J1R2	13	13	13	sp|B2J1R2|ENO_NOSP7 Enolase OS=Nostoc punctiforme (strain ATCC 29133 / PCC 73102) OX=63737 GN=eno PE=3 SV=1	1	13	13	13	9	6	7	12	6	9	9	6	7	12	6	9	9	6	7	12	6	9	45.9	45.9	45.9	45.754	429	429	0	130.73	27	16.1	16.8	42	16.8	28.2	16947000000	4523900000	449920000	841000000	7.0224e+09	1376300000	2733600000	14
B2J1R3	B2J1R3	4	4	4	tr|B2J1R3|B2J1R3_NOSP7 lactoylglutathione lyase OS=Nostoc punctiforme (strain ATCC 29133 / PCC 73102) OX=63737 GN=Npun_F3509 PE=3 SV=1	1	4	4	4	3	1	2	4	2	1	3	1	2	4	2	1	3	1	2	4	2	1	31.9	31.9	31.9	16.064	144	144	0	11.939	27.1	9.7	14.6	31.9	16	9.7	464090000	207100000	4806000	12944000	173060000	26989000	39191000	7
B2J1R9	B2J1R9	20	20	20	tr|B2J1R9|B2J1R9_NOSP7 ATP-binding region, ATPase domain protein OS=Nostoc punctiforme (strain ATCC 29133 / PCC 73102) OX=63737 GN=Npun_F3515 PE=3 SV=1	1	20	20	20	17	0	0	12	1	10	17	0	0	12	1	10	17	0	0	12	1	10	31.9	31.9	31.9	75.462	662	662	0	136.71	28.7	0	0	22.1	2.1	18.3	1.6197e+09	957480000	0	0	536540000	0	125670000	27
B2J1S6	B2J1S6	3	3	3	sp|B2J1S6|GATC_NOSP7 Aspartyl/glutamyl-tRNA(Asn/Gln) amidotransferase subunit C OS=Nostoc punctiforme (strain ATCC 29133 / PCC 73102) OX=63737 GN=gatC PE=3 SV=1	1	3	3	3	3	1	0	3	0	2	3	1	0	3	0	2	3	1	0	3	0	2	36.1	36.1	36.1	11.085	97	97	0	22.066	36.1	9.3	0	36.1	0	19.6	573820000	267910000	0	0	293990000	0	11928000	4
B2J1T2	B2J1T2	1	1	1	tr|B2J1T2|B2J1T2_NOSP7 DUF2231 domain-containing protein OS=Nostoc punctiforme (strain ATCC 29133 / PCC 73102) OX=63737 GN=Npun_R3530 PE=4 SV=1	1	1	1	1	1	0	0	1	1	1	1	0	0	1	1	1	1	0	0	1	1	1	4.9	4.9	4.9	19.715	183	183	0.0020935	2.0799	4.9	0	0	4.9	4.9	4.9	80231000	46694000	0	0	14666000	6565300	12306000	6
B2J1T3	B2J1T3	6	6	6	tr|B2J1T3|B2J1T3_NOSP7 DUF2993 domain-containing protein OS=Nostoc punctiforme (strain ATCC 29133 / PCC 73102) OX=63737 GN=Npun_R3531 PE=4 SV=1	1	6	6	6	2	0	0	0	0	4	2	0	0	0	0	4	2	0	0	0	0	4	30.9	30.9	30.9	26.782	246	246	0	98.695	13.8	0	0	0	0	17.1	89561000	50434000	0	0	0	0	39126000	14
B2J1T5	B2J1T5	1	1	1	tr|B2J1T5|B2J1T5_NOSP7 MCP methyltransferase, CheR-type OS=Nostoc punctiforme (strain ATCC 29133 / PCC 73102) OX=63737 GN=Npun_F3533 PE=4 SV=1	1	1	1	1	0	1	1	0	1	1	0	1	1	0	1	1	0	1	1	0	1	1	3.5	3.5	3.5	33.038	283	283	0.00668	1.4855	0	3.5	3.5	0	3.5	3.5	3.4405e+09	0	465690000	729660000	0	846870000	1398300000	16
B2J1U4	B2J1U4	4	4	4	tr|B2J1U4|B2J1U4_NOSP7 DUF2237 domain-containing protein OS=Nostoc punctiforme (strain ATCC 29133 / PCC 73102) OX=63737 GN=Npun_R3542 PE=4 SV=1	1	4	4	4	4	0	1	4	1	1	4	0	1	4	1	1	4	0	1	4	1	1	43.9	43.9	43.9	13.292	123	123	0	23.335	43.9	0	9.8	43.9	9.8	9.8	625670000	271370000	0	2103100	330500000	2965700	18729000	6
B2J1U5	B2J1U5	5	5	5	tr|B2J1U5|B2J1U5_NOSP7 Uncharacterized protein OS=Nostoc punctiforme (strain ATCC 29133 / PCC 73102) OX=63737 GN=Npun_F3543 PE=4 SV=1	1	5	5	5	3	0	0	5	0	1	3	0	0	5	0	1	3	0	0	5	0	1	31.1	31.1	31.1	25.07	222	222	0	59.623	16.2	0	0	31.1	0	4.1	4510400000	1.884e+09	0	0	2596400000	0	30085000	6
B2J1U7	B2J1U7	1	1	1	tr|B2J1U7|B2J1U7_NOSP7 histidine kinase OS=Nostoc punctiforme (strain ATCC 29133 / PCC 73102) OX=63737 GN=Npun_R3548 PE=4 SV=1	1	1	1	1	0	0	1	0	0	0	0	0	1	0	0	0	0	0	1	0	0	0	0.5	0.5	0.5	162.66	1466	1466	1	-2	0	0	0.5	0	0	0	2122400	0	0	2122400	0	0	0	73
B2J1U9	B2J1U9	1	1	1	tr|B2J1U9|B2J1U9_NOSP7 Peptidase S8 and S53, subtilisin, kexin, sedolisin OS=Nostoc punctiforme (strain ATCC 29133 / PCC 73102) OX=63737 GN=Npun_F3550 PE=3 SV=1	1	1	1	1	1	0	0	0	0	0	1	0	0	0	0	0	1	0	0	0	0	0	1.9	1.9	1.9	66.824	617	617	0	8.1358	1.9	0	0	0	0	0	14700000	14700000	0	0	0	0	0	27
B2J1V0	B2J1V0	3	3	3	tr|B2J1V0|B2J1V0_NOSP7 Nucleic acid binding, OB-fold, tRNA/helicase-type OS=Nostoc punctiforme (strain ATCC 29133 / PCC 73102) OX=63737 GN=Npun_F3551 PE=4 SV=1	1	3	3	3	1	1	1	3	1	1	1	1	1	3	1	1	1	1	1	3	1	1	36.5	36.5	36.5	8.0333	74	74	0	17.244	13.5	13.5	13.5	36.5	13.5	13.5	745210000	270320000	25196000	22440000	344310000	21825000	61115000	3
B2J1V1	B2J1V1	4	4	4	tr|B2J1V1|B2J1V1_NOSP7 Thioredoxin family protein OS=Nostoc punctiforme (strain ATCC 29133 / PCC 73102) OX=63737 GN=Npun_R3552 PE=4 SV=1	1	4	4	4	3	1	1	2	0	1	3	1	1	2	0	1	3	1	1	2	0	1	42.1	42.1	42.1	12.246	107	107	0	16.178	33.6	8.4	8.4	23.4	0	11.2	236550000	86642000	10081000	9869800	116350000	0	13606000	7
B2J1V2	B2J1V2	1	1	1	tr|B2J1V2|B2J1V2_NOSP7 Heterocyst differentiation protein HetF OS=Nostoc punctiforme (strain ATCC 29133 / PCC 73102) OX=63737 GN=Npun_F3553 PE=4 SV=1	1	1	1	1	1	0	0	1	0	0	1	0	0	1	0	0	1	0	0	1	0	0	0.8	0.8	0.8	92.262	834	834	0.003413	1.7846	0.8	0	0	0.8	0	0	49877000	23835000	0	0	26042000	0	0	37
B2J1V6	B2J1V6	2	2	2	tr|B2J1V6|B2J1V6_NOSP7 Thioredoxin-like fold domain-containing protein OS=Nostoc punctiforme (strain ATCC 29133 / PCC 73102) OX=63737 GN=Npun_F3560 PE=4 SV=1	1	2	2	2	2	0	0	1	0	0	2	0	0	1	0	0	2	0	0	1	0	0	7.7	7.7	7.7	22.188	195	195	0.00073421	2.6424	7.7	0	0	3.6	0	0	26113000	19559000	0	0	6553800	0	0	11
B2J1W7	B2J1W7	3	3	3	sp|B2J1W7|AROC_NOSP7 Chorismate synthase OS=Nostoc punctiforme (strain ATCC 29133 / PCC 73102) OX=63737 GN=aroC PE=3 SV=1	1	3	3	3	3	0	0	0	0	0	3	0	0	0	0	0	3	0	0	0	0	0	7.7	7.7	7.7	39.362	362	362	0	3.4983	7.7	0	0	0	0	0	1382400000	1382400000	0	0	0	0	0	19
B2J1W9	B2J1W9	6	2	2	tr|B2J1W9|B2J1W9_NOSP7 ATPase AAA-2 domain protein OS=Nostoc punctiforme (strain ATCC 29133 / PCC 73102) OX=63737 GN=Npun_F3575 PE=3 SV=1	1	6	2	2	5	3	2	4	1	4	1	1	0	1	0	1	1	1	0	1	0	1	7.3	2.4	2.4	90.314	817	817	0	6.9413	6.5	3.3	2.4	5.6	1.6	4.5	82746000	42093000	3114000	0	37539000	0	0	39
B2J1Z1	B2J1Z1	4	4	4	tr|B2J1Z1|B2J1Z1_NOSP7 Transcriptional regulator, TetR family OS=Nostoc punctiforme (strain ATCC 29133 / PCC 73102) OX=63737 GN=Npun_R3597 PE=4 SV=1	1	4	4	4	4	0	0	0	0	0	4	0	0	0	0	0	4	0	0	0	0	0	19.1	19.1	19.1	22.658	204	204	0	6.618	19.1	0	0	0	0	0	89792000	89792000	0	0	0	0	0	12
B2J1Z2	B2J1Z2	3	3	3	tr|B2J1Z2|B2J1Z2_NOSP7 Carbamoyl-phosphate synthase L chain, ATP-binding OS=Nostoc punctiforme (strain ATCC 29133 / PCC 73102) OX=63737 GN=Npun_F3598 PE=4 SV=1	1	3	3	3	3	0	0	0	0	0	3	0	0	0	0	0	3	0	0	0	0	0	5.5	5.5	5.5	47.232	435	435	0	3.5111	5.5	0	0	0	0	0	61796000	61796000	0	0	0	0	0	28
B2J202	B2J202	7	7	7	tr|B2J202|B2J202_NOSP7 Peptidase M16 domain protein OS=Nostoc punctiforme (strain ATCC 29133 / PCC 73102) OX=63737 GN=Npun_R3609 PE=3 SV=1	1	7	7	7	3	0	1	4	0	2	3	0	1	4	0	2	3	0	1	4	0	2	16.8	16.8	16.8	49.654	441	441	0	20.968	7.3	0	2.5	9.1	0	7	168950000	66912000	0	1596000	83036000	0	17408000	18
B2J209	B2J209	2	2	2	tr|B2J209|B2J209_NOSP7 Uncharacterized protein OS=Nostoc punctiforme (strain ATCC 29133 / PCC 73102) OX=63737 GN=Npun_F5058 PE=4 SV=1	1	2	2	2	0	0	0	2	0	0	0	0	0	2	0	0	0	0	0	2	0	0	11.5	11.5	11.5	18.791	165	165	0	6.6227	0	0	0	11.5	0	0	65541000	0	0	0	65541000	0	0	9
B2J211	B2J211	2	2	2	tr|B2J211|B2J211_NOSP7 Nuclease A inhibitor family protein OS=Nostoc punctiforme (strain ATCC 29133 / PCC 73102) OX=63737 GN=Npun_R5060 PE=4 SV=1	1	2	2	2	2	1	1	2	2	2	2	1	1	2	2	2	2	1	1	2	2	2	12.1	12.1	12.1	14.94	132	132	0	4.8823	12.1	6.8	6.8	12.1	12.1	12.1	717380000	247490000	23458000	19386000	214900000	53012000	159130000	8
B2J214	B2J214	14	14	14	tr|B2J214|B2J214_NOSP7 Small GTP-binding protein OS=Nostoc punctiforme (strain ATCC 29133 / PCC 73102) OX=63737 GN=Npun_R5063 PE=3 SV=1	1	14	14	14	14	3	1	10	4	8	14	3	1	10	4	8	14	3	1	10	4	8	23.9	23.9	23.9	75.528	682	682	0	78.247	23.9	4.4	2.1	17.3	6.3	14.1	1166100000	624810000	4852800	1360200	403700000	19256000	112110000	30
B2J217	B2J217	5	5	5	tr|B2J217|B2J217_NOSP7 Ferritin-like diiron domain-containing protein OS=Nostoc punctiforme (strain ATCC 29133 / PCC 73102) OX=63737 GN=Npun_F5066 PE=4 SV=1	1	5	5	5	5	1	2	2	2	2	5	1	2	2	2	2	5	1	2	2	2	2	88.9	88.9	88.9	9.2162	81	81	0	108.51	88.9	13.6	27.2	27.2	27.2	27.2	2173200000	2.0255e+09	12664000	18481000	22926000	42238000	51467000	5
B2J219	B2J219	8	8	8	tr|B2J219|B2J219_NOSP7 Tryptophan--tRNA ligase OS=Nostoc punctiforme (strain ATCC 29133 / PCC 73102) OX=63737 GN=trpS PE=3 SV=1	1	8	8	8	5	4	2	5	5	7	5	4	2	5	5	7	5	4	2	5	5	7	26.8	26.8	26.8	37.501	336	336	0	22.522	19.9	12.5	7.4	17.9	14.3	24.7	528960000	161690000	16870000	11097000	183230000	43440000	112630000	19
B2J223	B2J223	5	5	5	tr|B2J223|B2J223_NOSP7 Uncharacterized protein OS=Nostoc punctiforme (strain ATCC 29133 / PCC 73102) OX=63737 GN=Npun_R5074 PE=4 SV=1	1	5	5	5	3	1	1	2	4	4	3	1	1	2	4	4	3	1	1	2	4	4	23	23	23	22.333	200	200	0	9.3325	14.5	3.5	3.5	9.5	18	18	2871400000	1.5219e+09	27288000	73826000	645060000	195720000	407610000	14
B2J224	B2J224	4	4	4	sp|B2J224|GLK_NOSP7 Glucokinase OS=Nostoc punctiforme (strain ATCC 29133 / PCC 73102) OX=63737 GN=glk PE=3 SV=1	1	4	4	4	0	1	1	0	4	4	0	1	1	0	4	4	0	1	1	0	4	4	14.4	14.4	14.4	37.179	341	341	0	11.587	0	3.5	3.5	0	14.4	14.4	52209000	0	1184700	1972700	0	14321000	34730000	17
B2J228	B2J228	4	4	4	tr|B2J228|B2J228_NOSP7 DUF4351 domain-containing protein OS=Nostoc punctiforme (strain ATCC 29133 / PCC 73102) OX=63737 GN=Npun_F5079 PE=4 SV=1	1	4	4	4	2	0	0	3	0	1	2	0	0	3	0	1	2	0	0	3	0	1	14.7	14.7	14.7	31.992	279	279	0	7.9525	7.2	0	0	11.5	0	3.6	179560000	81141000	0	0	92810000	0	5606700	15
B2J230	B2J230	3	3	3	tr|B2J230|B2J230_NOSP7 Glucose-methanol-choline oxidoreductase OS=Nostoc punctiforme (strain ATCC 29133 / PCC 73102) OX=63737 GN=Npun_R5082 PE=3 SV=1	1	3	3	3	0	1	1	1	3	1	0	1	1	1	3	1	0	1	1	1	3	1	5.7	5.7	5.7	55.338	509	509	0	5.9397	0	2.2	2.2	2	5.7	2	46562000	0	3588500	5818400	19046000	12448000	5661300	23
B2J249	B2J249	5	5	5	tr|B2J249|B2J249_NOSP7 SIMPL domain-containing protein OS=Nostoc punctiforme (strain ATCC 29133 / PCC 73102) OX=63737 GN=Npun_F5101 PE=4 SV=1	1	5	5	5	2	2	2	2	1	2	2	2	2	2	1	2	2	2	2	2	1	2	19.5	19.5	19.5	31.209	292	292	0	13.643	7.9	7.9	8.2	7.9	4.5	8.2	126490000	39561000	3859000	7694200	36209000	6787700	32382000	15
B2J258	B2J258	9	9	9	tr|B2J258|B2J258_NOSP7 Nucleotidyl transferase OS=Nostoc punctiforme (strain ATCC 29133 / PCC 73102) OX=63737 GN=Npun_R5110 PE=4 SV=1	1	9	9	9	7	5	1	5	5	8	7	5	1	5	5	8	7	5	1	5	5	8	26	26	26	39.455	354	354	0	40.05	22.9	16.4	4	18.6	15.5	20.9	1.4832e+09	475370000	24376000	4102200	269990000	61073000	648270000	14
B2J260	B2J260	4	4	4	tr|B2J260|B2J260_NOSP7 Pentapeptide repeat protein OS=Nostoc punctiforme (strain ATCC 29133 / PCC 73102) OX=63737 GN=Npun_F5112 PE=4 SV=1	1	4	4	4	4	0	0	3	1	4	4	0	0	3	1	4	4	0	0	3	1	4	32.7	32.7	32.7	18.337	168	168	0	33.573	32.7	0	0	25	9.5	32.7	268190000	116480000	0	0	86185000	3252500	62272000	10
B2J261	B2J261	4	4	4	tr|B2J261|B2J261_NOSP7 histidine kinase OS=Nostoc punctiforme (strain ATCC 29133 / PCC 73102) OX=63737 GN=Npun_R5113 PE=3 SV=1	1	4	4	4	4	0	0	0	0	0	4	0	0	0	0	0	4	0	0	0	0	0	3.9	3.9	3.9	114.04	1005	1005	0	6.3206	3.9	0	0	0	0	0	60474000	60474000	0	0	0	0	0	54
B2J270	B2J270	27	27	27	tr|B2J270|B2J270_NOSP7 glycogen phosphorylase OS=Nostoc punctiforme (strain ATCC 29133 / PCC 73102) OX=63737 GN=Npun_F5122 PE=3 SV=1	1	27	27	27	24	0	0	25	5	17	24	0	0	25	5	17	24	0	0	25	5	17	37.6	37.6	37.6	97.08	854	854	0	139.13	31	0	0	34.9	5.7	22	6.283e+09	2.9347e+09	0	0	2749400000	35675000	563330000	38
B2J276	B2J276	5	5	5	tr|B2J276|B2J276_NOSP7 OCP N-terminal domain-containing protein OS=Nostoc punctiforme (strain ATCC 29133 / PCC 73102) OX=63737 GN=Npun_R5130 PE=3 SV=1	1	5	5	5	4	4	3	5	3	4	4	4	3	5	3	4	4	4	3	5	3	4	39.2	39.2	39.2	19.586	176	176	0	128.65	33	33	26.1	39.2	26.1	33	5.9497e+09	2900500000	33100000	71881000	2.1256e+09	112810000	705810000	9
B2J277	B2J277	5	5	5	tr|B2J277|B2J277_NOSP7 Uncharacterized protein OS=Nostoc punctiforme (strain ATCC 29133 / PCC 73102) OX=63737 GN=Npun_F5131 PE=4 SV=1	1	5	5	5	5	4	5	5	4	5	5	4	5	5	4	5	5	4	5	5	4	5	68.5	68.5	68.5	13.104	124	124	0	146.11	68.5	45.2	68.5	68.5	57.3	68.5	6.6398e+09	3.7392e+09	44729000	183850000	2.024e+09	122260000	525760000	5
B2J281	B2J281	2	2	2	tr|B2J281|B2J281_NOSP7 Response regulator receiver modulated serine phosphatase with GAF sensor OS=Nostoc punctiforme (strain ATCC 29133 / PCC 73102) OX=63737 GN=Npun_R5135 PE=4 SV=1	1	2	2	2	1	0	0	0	1	1	1	0	0	0	1	1	1	0	0	0	1	1	3.4	3.4	3.4	63.161	557	557	0	6.0663	2	0	0	0	1.4	1.4	51099000	31667000	0	0	0	3477300	15955000	27
B2J287	B2J287	1	1	1	tr|B2J287|B2J287_NOSP7 Alpha/beta hydrolase fold protein OS=Nostoc punctiforme (strain ATCC 29133 / PCC 73102) OX=63737 GN=Npun_F5141 PE=4 SV=1	1	1	1	1	1	0	0	0	0	0	1	0	0	0	0	0	1	0	0	0	0	0	3.2	3.2	3.2	34.697	310	310	0	3.684	3.2	0	0	0	0	0	23438000	23438000	0	0	0	0	0	17
B2J290	B2J290	1	1	1	tr|B2J290|B2J290_NOSP7 Nuclear transport factor 2 OS=Nostoc punctiforme (strain ATCC 29133 / PCC 73102) OX=63737 GN=Npun_R5144 PE=3 SV=1	1	1	1	1	1	0	0	0	0	0	1	0	0	0	0	0	1	0	0	0	0	0	2.8	2.8	2.8	35.002	320	320	0	2.8047	2.8	0	0	0	0	0	18627000	18627000	0	0	0	0	0	17
B2J293	B2J293	2	2	2	tr|B2J293|B2J293_NOSP7 Anthranilate synthase component 1 OS=Nostoc punctiforme (strain ATCC 29133 / PCC 73102) OX=63737 GN=trpE PE=3 SV=1	1	2	2	2	2	0	0	1	0	1	2	0	0	1	0	1	2	0	0	1	0	1	3.1	3.1	3.1	56.817	509	509	0	3.8822	3.1	0	0	1.8	0	1.8	73639000	44958000	0	0	17346000	0	11335000	29
B2J294	B2J294	7	7	7	tr|B2J294|B2J294_NOSP7 Photosystem I reaction center subunit II OS=Nostoc punctiforme (strain ATCC 29133 / PCC 73102) OX=63737 GN=Npun_R5148 PE=3 SV=1	1	7	7	7	6	1	3	6	0	6	6	1	3	6	0	6	6	1	3	6	0	6	61	61	61	15.608	141	141	0	90.049	50.4	6.4	27	60.3	0	50.4	1223800000	598780000	1358000	9018300	556660000	0	57976000	8
B2J296	B2J296	13	13	13	tr|B2J296|B2J296_NOSP7 Amylo-alpha-1,6-glucosidase OS=Nostoc punctiforme (strain ATCC 29133 / PCC 73102) OX=63737 GN=Npun_F5150 PE=4 SV=1	1	13	13	13	7	0	0	13	0	6	7	0	0	13	0	6	7	0	0	13	0	6	18.9	18.9	18.9	85.922	760	760	0	59.675	8.8	0	0	18.9	0	7.2	967120000	263420000	0	0	638420000	0	65274000	30
B2J297	B2J297	18	18	18	tr|B2J297|B2J297_NOSP7 Peptidase S9A, prolyl oligopeptidase domain protein beta-propeller OS=Nostoc punctiforme (strain ATCC 29133 / PCC 73102) OX=63737 GN=Npun_F5151 PE=3 SV=1	1	18	18	18	17	8	8	11	11	9	17	8	8	11	11	9	17	8	8	11	11	9	30.4	30.4	30.4	78.75	697	697	0	116.85	30.4	11	13.9	22.1	19.4	17.2	2265300000	894960000	44523000	73737000	958830000	103530000	189760000	35
B2J299	B2J299	1	1	1	tr|B2J299|B2J299_NOSP7 Peptidase M16 domain protein OS=Nostoc punctiforme (strain ATCC 29133 / PCC 73102) OX=63737 GN=Npun_F5153 PE=4 SV=1	1	1	1	1	1	0	0	1	0	0	1	0	0	1	0	0	1	0	0	1	0	0	0.8	0.8	0.8	100.09	925	925	0.0060362	1.5711	0.8	0	0	0.8	0	0	106460000	33352000	0	0	73106000	0	0	43
B2J2A1	B2J2A1	7	7	7	tr|B2J2A1|B2J2A1_NOSP7 LSDAT prokaryote domain-containing protein OS=Nostoc punctiforme (strain ATCC 29133 / PCC 73102) OX=63737 GN=Npun_R5155 PE=4 SV=1	1	7	7	7	7	3	3	6	6	6	7	3	3	6	6	6	7	3	3	6	6	6	28	28	28	26.445	250	250	0	17.194	28	12.8	12.4	24	25.2	25.2	597900000	285030000	9640400	8135400	198080000	20037000	76976000	10
B2J2A2	B2J2A2	15	15	15	sp|B2J2A2|GLYA_NOSP7 Serine hydroxymethyltransferase OS=Nostoc punctiforme (strain ATCC 29133 / PCC 73102) OX=63737 GN=glyA PE=3 SV=1	1	15	15	15	12	9	9	12	12	12	12	9	9	12	12	12	12	9	9	12	12	12	47.8	47.8	47.8	46.298	427	427	0	105.77	37	21.8	27.9	33.7	35.6	35.6	2689800000	1.0119e+09	70974000	144160000	810790000	190980000	460990000	22
B2J2A6	B2J2A6	17	17	17	tr|B2J2A6|B2J2A6_NOSP7 UDP-glucose 6-dehydrogenase OS=Nostoc punctiforme (strain ATCC 29133 / PCC 73102) OX=63737 GN=Npun_R5160 PE=3 SV=1	1	17	17	17	14	0	0	5	4	15	14	0	0	5	4	15	14	0	0	5	4	15	40	40	40	50.599	468	468	0	54.61	33.5	0	0	12.4	8.8	35.3	861590000	479910000	0	0	80406000	26168000	275110000	27
B2J2A7	B2J2A7	6	6	6	tr|B2J2A7|B2J2A7_NOSP7 UDP-glucuronate decarboxylase OS=Nostoc punctiforme (strain ATCC 29133 / PCC 73102) OX=63737 GN=Npun_R5161 PE=3 SV=1	1	6	6	6	2	0	0	3	2	5	2	0	0	3	2	5	2	0	0	3	2	5	19	19	19	35.948	316	316	0	17.342	5.1	0	0	7.6	5.7	16.1	239480000	65771000	0	0	76143000	9016800	88552000	19
B2J2B0	B2J2B0	5	5	5	tr|B2J2B0|B2J2B0_NOSP7 DUF3252 domain-containing protein OS=Nostoc punctiforme (strain ATCC 29133 / PCC 73102) OX=63737 GN=Npun_R5164 PE=4 SV=1	1	5	5	5	5	0	0	5	0	1	5	0	0	5	0	1	5	0	0	5	0	1	75.4	75.4	75.4	7.3264	65	65	0	31.089	75.4	0	0	75.4	0	10.8	556740000	279770000	0	0	266990000	0	9983800	5
B2J2B6	B2J2B6	3	3	3	tr|B2J2B6|B2J2B6_NOSP7 MBL fold metallo-hydrolase OS=Nostoc punctiforme (strain ATCC 29133 / PCC 73102) OX=63737 GN=Npun_F0005 PE=4 SV=1	1	3	3	3	1	0	1	0	2	2	1	0	1	0	2	2	1	0	1	0	2	2	14.1	14.1	14.1	22.108	199	199	0	6.7396	4	0	4.5	0	10.1	10.1	50301000	9222600	0	1013800	0	11381000	28684000	13
B2J2C3	B2J2C3	2	2	2	tr|B2J2C3|B2J2C3_NOSP7 Uncharacterized protein OS=Nostoc punctiforme (strain ATCC 29133 / PCC 73102) OX=63737 GN=Npun_R0012 PE=4 SV=1	1	2	2	2	1	1	1	1	1	2	1	1	1	1	1	2	1	1	1	1	1	2	5.1	5.1	5.1	38.946	350	350	0.0014065	2.1528	3.1	3.1	3.1	3.1	3.1	5.1	63486000	7712100	2109900	2645300	18479000	6900400	25639000	10
B2J2C4	B2J2C4	12	12	12	tr|B2J2C4|B2J2C4_NOSP7 Alpha amylase, catalytic region OS=Nostoc punctiforme (strain ATCC 29133 / PCC 73102) OX=63737 GN=Npun_F0013 PE=4 SV=1	1	12	12	12	9	4	6	9	8	8	9	4	6	9	8	8	9	4	6	9	8	8	22.9	22.9	22.9	74.243	642	642	0	88.741	17.6	5.8	9.5	17.8	13.4	14	1356100000	488660000	25498000	46605000	453950000	119650000	221710000	28
B2J2D6	B2J2D6	10	10	10	tr|B2J2D6|B2J2D6_NOSP7 DNA gyrase subunit A OS=Nostoc punctiforme (strain ATCC 29133 / PCC 73102) OX=63737 GN=gyrA PE=3 SV=1	1	10	10	10	7	0	1	8	2	4	7	0	1	8	2	4	7	0	1	8	2	4	10.3	10.3	10.3	96.998	871	871	0	31.71	7	0	1.1	9.1	2.1	3.8	515230000	204170000	0	536520	273290000	6412900	30823000	43
B2J2D9	B2J2D9	24	24	24	sp|B2J2D9|TAL_NOSP7 Transaldolase OS=Nostoc punctiforme (strain ATCC 29133 / PCC 73102) OX=63737 GN=tal PE=3 SV=1	1	24	24	24	19	16	16	18	21	17	19	16	16	18	21	17	19	16	16	18	21	17	68.6	68.6	68.6	36.371	334	334	0	246	57.8	42.5	40.4	55.7	53.3	50.6	97627000000	34897000000	1.7813e+09	3.157e+09	41434000000	5426000000	10933000000	15
B2J2E0	B2J2E0	20	20	20	tr|B2J2E0|B2J2E0_NOSP7 Pyruvate kinase OS=Nostoc punctiforme (strain ATCC 29133 / PCC 73102) OX=63737 GN=Npun_R0030 PE=3 SV=1	1	20	20	20	18	10	7	19	12	17	18	10	7	19	12	17	18	10	7	19	12	17	54.8	54.8	54.8	51.21	476	476	0	128.92	48.7	22.1	16	52.7	26.9	46.4	10310000000	2887900000	146990000	70488000	4546800000	708640000	1.9497e+09	24
B2J2E1	B2J2E1	14	14	14	tr|B2J2E1|B2J2E1_NOSP7 Glyceraldehyde-3-phosphate dehydrogenase OS=Nostoc punctiforme (strain ATCC 29133 / PCC 73102) OX=63737 GN=Npun_R0031 PE=3 SV=1	1	14	14	14	6	9	10	10	12	13	6	9	10	10	12	13	6	9	10	10	12	13	40.3	40.3	40.3	37.085	347	347	0	67.36	18.2	23.3	24.5	32.6	29.4	33.4	3.3254e+09	206130000	188020000	311080000	552640000	711010000	1356500000	17
B2J2E2	B2J2E2	3	3	3	tr|B2J2E2|B2J2E2_NOSP7 DUF2891 domain-containing protein OS=Nostoc punctiforme (strain ATCC 29133 / PCC 73102) OX=63737 GN=Npun_R0032 PE=4 SV=1	1	3	3	3	2	0	0	3	0	0	2	0	0	3	0	0	2	0	0	3	0	0	9.2	9.2	9.2	40.372	349	349	0	13.863	6.9	0	0	9.2	0	0	81299000	41348000	0	0	39950000	0	0	19
B2J2E4	B2J2E4	3	3	3	tr|B2J2E4|B2J2E4_NOSP7 Beta sliding clamp OS=Nostoc punctiforme (strain ATCC 29133 / PCC 73102) OX=63737 GN=Npun_R0034 PE=3 SV=1	1	3	3	3	0	1	1	0	1	2	0	1	1	0	1	2	0	1	1	0	1	2	7.5	7.5	7.5	42.272	387	387	0	6.7225	0	2.8	2.1	0	2.1	4.7	35676000	0	3041400	1373900	0	2435400	28825000	18
B2J2E6;B2ITJ4	B2J2E6;B2ITJ4	2;1	2;1	2;1	tr|B2J2E6|B2J2E6_NOSP7 Uncharacterized protein OS=Nostoc punctiforme (strain ATCC 29133 / PCC 73102) OX=63737 GN=Npun_F0036 PE=4 SV=1;tr|B2ITJ4|B2ITJ4_NOSP7 ATPase involved in DNA repair OS=Nostoc punctiforme (strain ATCC 29133 / PCC 73102) OX=63737 GN=Npu	2	2	2	2	2	0	0	1	0	0	2	0	0	1	0	0	2	0	0	1	0	0	16.3	16.3	16.3	15.335	141	141;148	0.0014124	2.1998	16.3	0	0	7.1	0	0	61500000	33701000	0	0	27799000	0	0	8
B2J2E9	B2J2E9	12	12	12	tr|B2J2E9|B2J2E9_NOSP7 Polyketide synthase thioester reductase subunit HglB OS=Nostoc punctiforme (strain ATCC 29133 / PCC 73102) OX=63737 GN=Npun_R0039 PE=4 SV=1	1	12	12	12	10	2	2	11	2	6	10	2	2	11	2	6	10	2	2	11	2	6	32.7	32.7	32.7	55.991	504	504	0	104.05	26.8	5	5	29.8	5	15.1	2894000000	1159500000	10007000	8882300	1.5409e+09	26254000	148380000	22
B2J2F0	B2J2F0	1	1	1	tr|B2J2F0|B2J2F0_NOSP7 2-nitropropane dioxygenase, NPD OS=Nostoc punctiforme (strain ATCC 29133 / PCC 73102) OX=63737 GN=Npun_R0040 PE=4 SV=1	1	1	1	1	1	0	0	1	0	0	1	0	0	1	0	0	1	0	0	1	0	0	2.3	2.3	2.3	61.525	558	558	0	5.6279	2.3	0	0	2.3	0	0	40692000	19323000	0	0	21369000	0	0	28
B2J2F1	B2J2F1	31	31	31	tr|B2J2F1|B2J2F1_NOSP7 Beta-ketoacyl synthase HglC OS=Nostoc punctiforme (strain ATCC 29133 / PCC 73102) OX=63737 GN=Npun_R0041 PE=3 SV=1	1	31	31	31	25	12	14	26	15	19	25	12	14	26	15	19	25	12	14	26	15	19	22.3	22.3	22.3	173	1582	1582	0	157.27	17.2	7.5	9	18.7	9.7	13.3	3.5704e+09	1292300000	40459000	57632000	1.6617e+09	144570000	373770000	80
B2J2F2	B2J2F2	2	2	2	tr|B2J2F2|B2J2F2_NOSP7 KR OS=Nostoc punctiforme (strain ATCC 29133 / PCC 73102) OX=63737 GN=Npun_R0042 PE=4 SV=1	1	2	2	2	2	0	0	1	0	0	2	0	0	1	0	0	2	0	0	1	0	0	3.7	3.7	3.7	64.406	575	575	0	11.742	3.7	0	0	1.9	0	0	105930000	70850000	0	0	35079000	0	0	24
B2J2F3	B2J2F3	15	15	15	tr|B2J2F3|B2J2F3_NOSP7 Polyketide synthase phosphopantetheine-binding HglE OS=Nostoc punctiforme (strain ATCC 29133 / PCC 73102) OX=63737 GN=Npun_R0043 PE=4 SV=1	1	15	15	15	11	3	2	11	3	8	11	3	2	11	3	8	11	3	2	11	3	8	9.8	9.8	9.8	195.32	1777	1777	0	62.822	6.9	1.5	1	7.3	1.5	4.7	1381500000	485870000	28920000	41856000	640180000	54606000	130050000	79
B2J2G1	B2J2G1	5	5	5	sp|B2J2G1|HIS4_NOSP7 1-(5-phosphoribosyl)-5-[(5-phosphoribosylamino)methylideneamino] imidazole-4-carboxamide isomerase OS=Nostoc punctiforme (strain ATCC 29133 / PCC 73102) OX=63737 GN=hisA PE=3 SV=1	1	5	5	5	4	0	0	5	0	1	4	0	0	5	0	1	4	0	0	5	0	1	22.2	22.2	22.2	27.326	257	257	0	9.0057	19.1	0	0	22.2	0	3.9	336210000	168250000	0	0	162010000	0	5948900	9
B2J2G9	B2J2G9	4	4	4	tr|B2J2G9|B2J2G9_NOSP7 Riboflavin synthase, alpha subunit OS=Nostoc punctiforme (strain ATCC 29133 / PCC 73102) OX=63737 GN=Npun_R0059 PE=4 SV=1	1	4	4	4	2	0	2	3	2	4	2	0	2	3	2	4	2	0	2	3	2	4	22.6	22.6	22.6	24.151	226	226	0	11.059	11.9	0	9.7	18.6	12.4	22.6	509950000	109860000	0	8701200	277730000	26787000	86882000	8
B2J2H0	B2J2H0	4	4	4	tr|B2J2H0|B2J2H0_NOSP7 BFN domain-containing protein OS=Nostoc punctiforme (strain ATCC 29133 / PCC 73102) OX=63737 GN=Npun_F0060 PE=4 SV=1	1	4	4	4	4	2	0	4	2	3	4	2	0	4	2	3	4	2	0	4	2	3	24.2	24.2	24.2	18.503	165	165	0	8.1565	24.2	13.9	0	24.2	10.9	18.2	356320000	160090000	2498600	0	143330000	5817800	44584000	11
B2J2H5	B2J2H5	10	10	10	tr|B2J2H5|B2J2H5_NOSP7 Uncharacterized protein OS=Nostoc punctiforme (strain ATCC 29133 / PCC 73102) OX=63737 GN=Npun_F0066 PE=4 SV=1	1	10	10	10	6	0	0	5	1	1	6	0	0	5	1	1	6	0	0	5	1	1	7.8	7.8	7.8	169.63	1566	1566	0	34.156	4.8	0	0	3.9	0.8	0.8	294230000	129360000	0	0	158430000	1307800	5128200	60
B2J2J7	B2J2J7	1	1	1	tr|B2J2J7|B2J2J7_NOSP7 Multi-sensor signal transduction multi-kinase OS=Nostoc punctiforme (strain ATCC 29133 / PCC 73102) OX=63737 GN=Npun_F1766 PE=4 SV=1	1	1	1	1	1	0	0	1	0	0	1	0	0	1	0	0	1	0	0	1	0	0	0.5	0.5	0.5	237.16	2120	2120	0.006016	1.5352	0.5	0	0	0.5	0	0	436370000	235470000	0	0	200890000	0	0	100
B2J2L1;B2IXR1;B2IUV5	B2J2L1;B2IXR1;B2IUV5	2;1;1	2;1;1	2;1;1	tr|B2J2L1|B2J2L1_NOSP7 SMP-30/Gluconolaconase/LRE domain protein OS=Nostoc punctiforme (strain ATCC 29133 / PCC 73102) OX=63737 GN=Npun_F1780 PE=4 SV=1;tr|B2IXR1|B2IXR1_NOSP7 SMP-30/Gluconolaconase/LRE domain protein OS=Nostoc punctiforme (strain ATCC 2913	3	2	2	2	2	1	1	0	1	0	2	1	1	0	1	0	2	1	1	0	1	0	6.8	6.8	6.8	34.385	309	309;318;403	0	5.5513	6.8	3.2	3.2	0	3.2	0	62809000	53147000	2338100	3635600	0	3688300	0	14
B2J2L4	B2J2L4	8	8	8	tr|B2J2L4|B2J2L4_NOSP7 Extracellular solute-binding protein, family 3 OS=Nostoc punctiforme (strain ATCC 29133 / PCC 73102) OX=63737 GN=Npun_R1783 PE=4 SV=1	1	8	8	8	5	0	1	4	5	6	5	0	1	4	5	6	5	0	1	4	5	6	27	27	27	35.744	322	322	0	17.562	18.3	0	3.1	13.7	16.1	20.5	451420000	167470000	0	2833900	130960000	50573000	99591000	21
B2J2M3;B2IXQ8	B2J2M3;B2IXQ8	2;2	2;2	2;2	tr|B2J2M3|B2J2M3_NOSP7 Short-chain dehydrogenase/reductase SDR OS=Nostoc punctiforme (strain ATCC 29133 / PCC 73102) OX=63737 GN=Npun_F1792 PE=4 SV=1;tr|B2IXQ8|B2IXQ8_NOSP7 Short-chain dehydrogenase/reductase SDR OS=Nostoc punctiforme (strain ATCC 29133 /	2	2	2	2	2	0	0	0	0	0	2	0	0	0	0	0	2	0	0	0	0	0	9.6	9.6	9.6	28.682	270	270;273	0	8.0124	9.6	0	0	0	0	0	40783000	40783000	0	0	0	0	0	13
B2J2M7	B2J2M7	1	1	1	tr|B2J2M7|B2J2M7_NOSP7 Cupin 2, conserved barrel domain protein OS=Nostoc punctiforme (strain ATCC 29133 / PCC 73102) OX=63737 GN=Npun_F1796 PE=4 SV=1	1	1	1	1	1	0	1	1	0	0	1	0	1	1	0	0	1	0	1	1	0	0	9.9	9.9	9.9	17.095	152	152	0	5.5568	9.9	0	9.9	9.9	0	0	43831000	26930000	0	1189300	15712000	0	0	11
B2J2N2	B2J2N2	7	7	7	tr|B2J2N2|B2J2N2_NOSP7 DUF3455 domain-containing protein OS=Nostoc punctiforme (strain ATCC 29133 / PCC 73102) OX=63737 GN=Npun_R1801 PE=4 SV=1	1	7	7	7	7	4	2	6	5	5	7	4	2	6	5	5	7	4	2	6	5	5	42.4	42.4	42.4	21.628	198	198	0	36.103	42.4	24.2	11.1	37.4	30.3	29.3	2819900000	1238100000	17080000	26803000	1243800000	75924000	218080000	12
B2J2Q0	B2J2Q0	9	9	9	tr|B2J2Q0|B2J2Q0_NOSP7 RimK domain protein ATP-grasp OS=Nostoc punctiforme (strain ATCC 29133 / PCC 73102) OX=63737 GN=Npun_R1819 PE=4 SV=1	1	9	9	9	8	2	0	4	2	1	8	2	0	4	2	1	8	2	0	4	2	1	13.1	13.1	13.1	71.759	636	636	0	14.841	11.3	3	0	5.8	3	1.3	175550000	104220000	2197200	0	57656000	4440200	7043500	36
B2J2Q2	B2J2Q2	15	15	15	tr|B2J2Q2|B2J2Q2_NOSP7 Cyanophycinase OS=Nostoc punctiforme (strain ATCC 29133 / PCC 73102) OX=63737 GN=Npun_F1821 PE=3 SV=1	1	15	15	15	10	7	11	9	9	13	10	7	11	9	9	13	10	7	11	9	9	13	54.6	54.6	54.6	30.074	280	280	0	96.823	37.9	24.3	46.4	33.6	35.4	50.4	3.8844e+09	1.8175e+09	123680000	236410000	623450000	230730000	852670000	16
B2J2Q7	B2J2Q7	5	5	5	tr|B2J2Q7|B2J2Q7_NOSP7 SH3, type 3 domain protein OS=Nostoc punctiforme (strain ATCC 29133 / PCC 73102) OX=63737 GN=Npun_R1826 PE=4 SV=1	1	5	5	5	5	1	1	5	1	2	5	1	1	5	1	2	5	1	1	5	1	2	45.3	45.3	45.3	18.983	179	179	0	237.32	45.3	5	5	45.3	5	19	3.4169e+09	1.6455e+09	81666000	66450000	1278700000	119500000	225100000	6
B2J2S0	B2J2S0	5	5	5	tr|B2J2S0|B2J2S0_NOSP7 Single-stranded DNA-binding protein OS=Nostoc punctiforme (strain ATCC 29133 / PCC 73102) OX=63737 GN=Npun_F1842 PE=3 SV=1	1	5	5	5	5	4	3	5	5	5	5	4	3	5	5	5	5	4	3	5	5	5	37.8	37.8	37.8	13.193	119	119	0	14.561	37.8	31.9	25.2	37.8	37.8	37.8	1173000000	369390000	36878000	37401000	443170000	100950000	185180000	9
B2J2S3	B2J2S3	14	12	12	tr|B2J2S3|B2J2S3_NOSP7 Cell wall hydrolase/autolysin OS=Nostoc punctiforme (strain ATCC 29133 / PCC 73102) OX=63737 GN=Npun_F1845 PE=4 SV=1	1	14	12	12	13	1	1	10	10	10	11	1	1	9	9	10	11	1	1	9	9	10	23.5	20	20	66.889	616	616	0	55.203	21.9	1.8	1.8	18.5	18.2	17.9	766510000	300350000	0	3310100	293450000	55266000	114130000	36
B2J2S4	B2J2S4	16	16	14	tr|B2J2S4|B2J2S4_NOSP7 Cell wall hydrolase/autolysin OS=Nostoc punctiforme (strain ATCC 29133 / PCC 73102) OX=63737 GN=Npun_F1846 PE=1 SV=1	1	16	16	14	15	0	1	8	10	6	15	0	1	8	10	6	13	0	1	7	9	6	28.6	28.6	25	67.228	616	616	0	78.512	27.1	0	2.3	16.2	17.2	11.7	1.0354e+09	656900000	0	3754900	239290000	57024000	78473000	33
B2J2S6	B2J2S6	1	1	1	tr|B2J2S6|B2J2S6_NOSP7 peptide-methionine (R)-S-oxide reductase OS=Nostoc punctiforme (strain ATCC 29133 / PCC 73102) OX=63737 GN=Npun_R1848 PE=4 SV=1	1	1	1	1	1	0	0	1	0	0	1	0	0	1	0	0	1	0	0	1	0	0	8.9	8.9	8.9	15.016	135	135	0	5.9077	8.9	0	0	8.9	0	0	36842000	20367000	0	0	16474000	0	0	8
B2J2T1	B2J2T1	11	11	11	tr|B2J2T1|B2J2T1_NOSP7 VOC domain-containing protein OS=Nostoc punctiforme (strain ATCC 29133 / PCC 73102) OX=63737 GN=Npun_F1855 PE=4 SV=1	1	11	11	11	7	3	4	7	6	8	7	3	4	7	6	8	7	3	4	7	6	8	38.2	38.2	38.2	38.87	343	343	0	40.582	24.2	8.5	13.7	25.1	20.1	27.7	537140000	169670000	10052000	16225000	177980000	52524000	110690000	20
B2J2U3	B2J2U3	18	18	18	sp|B2J2U3|DAPAT_NOSP7 LL-diaminopimelate aminotransferase OS=Nostoc punctiforme (strain ATCC 29133 / PCC 73102) OX=63737 GN=dapL PE=3 SV=1	1	18	18	18	15	7	9	14	14	17	15	7	9	14	14	17	15	7	9	14	14	17	42.3	42.3	42.3	45.203	411	411	0	66.258	34.8	15.6	21.9	34.5	31.9	40.4	3.1552e+09	941890000	116910000	106170000	967210000	249030000	773940000	23
B2J2U6	B2J2U6	14	14	14	sp|B2J2U6|ILVC_NOSP7 Ketol-acid reductoisomerase (NADP(+)) OS=Nostoc punctiforme (strain ATCC 29133 / PCC 73102) OX=63737 GN=ilvC PE=3 SV=1	1	14	14	14	5	5	5	6	12	14	5	5	5	6	12	14	5	5	5	6	12	14	46.5	46.5	46.5	35.878	331	331	0	101.57	17.8	12.7	17.2	20.8	35	46.5	2466300000	375920000	29470000	26631000	410570000	373330000	1250400000	17
B2J2V3	B2J2V3	32	32	32	sp|B2J2V3|PNP_NOSP7 Polyribonucleotide nucleotidyltransferase OS=Nostoc punctiforme (strain ATCC 29133 / PCC 73102) OX=63737 GN=pnp PE=3 SV=1	1	32	32	32	28	15	14	29	19	22	28	15	14	29	19	22	28	15	14	29	19	22	45.7	45.7	45.7	78.159	718	718	0	181.62	40.7	19.6	17.4	40.9	22.8	29.7	11120000000	4.204e+09	144720000	103090000	4502100000	551340000	1.6143e+09	37
B2J2V8	B2J2V8	2	2	2	tr|B2J2V8|B2J2V8_NOSP7 Proto-chlorophyllide reductase 57 kD subunit OS=Nostoc punctiforme (strain ATCC 29133 / PCC 73102) OX=63737 GN=Npun_R3635 PE=4 SV=1	1	2	2	2	2	0	0	1	0	0	2	0	0	1	0	0	2	0	0	1	0	0	41	41	41	6.9778	61	61	0	14.538	41	0	0	14.8	0	0	53522000	42547000	0	0	10975000	0	0	3
B2J2V9	B2J2V9	1	1	1	tr|B2J2V9|B2J2V9_NOSP7 Photosystem II CP43 reaction center protein OS=Nostoc punctiforme (strain ATCC 29133 / PCC 73102) OX=63737 GN=psbC PE=3 SV=1	1	1	1	1	0	0	0	1	0	0	0	0	0	1	0	0	0	0	0	1	0	0	3.5	3.5	3.5	50.478	463	463	0	5.9047	0	0	0	3.5	0	0	30203000	0	0	0	30203000	0	0	16
B2J2W2	B2J2W2	11	11	11	tr|B2J2W2|B2J2W2_NOSP7 Peptidyl-prolyl cis-trans isomerase OS=Nostoc punctiforme (strain ATCC 29133 / PCC 73102) OX=63737 GN=Npun_F3639 PE=3 SV=1	1	11	11	11	10	7	7	9	9	6	10	7	7	9	9	6	10	7	7	9	9	6	47.1	47.1	47.1	27.371	261	261	0	108.74	37.2	22.6	22.6	38.3	37.2	22.6	17397000000	7.7449e+09	538340000	829590000	4.2202e+09	1.6601e+09	2404000000	10
B2J2W4	B2J2W4	6	6	6	tr|B2J2W4|B2J2W4_NOSP7 Glutamate dehydrogenase OS=Nostoc punctiforme (strain ATCC 29133 / PCC 73102) OX=63737 GN=Npun_F3641 PE=3 SV=1	1	6	6	6	0	0	0	5	4	4	0	0	0	5	4	4	0	0	0	5	4	4	13.8	13.8	13.8	45.687	429	429	0	14.542	0	0	0	11.4	8.9	8.9	203020000	0	0	0	119610000	25142000	58264000	22
B2J2W5	B2J2W5	5	5	5	tr|B2J2W5|B2J2W5_NOSP7 Oxidoreductase domain protein OS=Nostoc punctiforme (strain ATCC 29133 / PCC 73102) OX=63737 GN=Npun_R3642 PE=4 SV=1	1	5	5	5	4	0	0	5	0	1	4	0	0	5	0	1	4	0	0	5	0	1	17.2	17.2	17.2	41.646	373	373	0	90.708	15.3	0	0	17.2	0	3.2	500080000	312410000	0	0	173340000	0	14328000	19
B2J2W6	B2J2W6	1	1	1	tr|B2J2W6|B2J2W6_NOSP7 Hemerythrin HHE cation binding domain protein OS=Nostoc punctiforme (strain ATCC 29133 / PCC 73102) OX=63737 GN=Npun_R3643 PE=4 SV=1	1	1	1	1	1	0	0	0	0	0	1	0	0	0	0	0	1	0	0	0	0	0	6.8	6.8	6.8	18.767	162	162	0.0027682	1.9245	6.8	0	0	0	0	0	6477000	6477000	0	0	0	0	0	9
B2J2W9	B2J2W9	12	12	12	tr|B2J2W9|B2J2W9_NOSP7 Type III effector Hrp-dependent outers OS=Nostoc punctiforme (strain ATCC 29133 / PCC 73102) OX=63737 GN=Npun_F3646 PE=3 SV=1	1	12	12	12	9	4	5	12	7	9	9	4	5	12	7	9	9	4	5	12	7	9	33	33	33	47.658	440	440	0	62.535	25.7	10	12	33	16.8	23.2	1.7361e+09	564850000	46386000	40553000	678750000	111020000	294570000	20
B2J2X3	B2J2X3	1	1	1	tr|B2J2X3|B2J2X3_NOSP7 Uncharacterized protein OS=Nostoc punctiforme (strain ATCC 29133 / PCC 73102) OX=63737 GN=Npun_R3650 PE=4 SV=1	1	1	1	1	0	0	0	1	0	0	0	0	0	1	0	0	0	0	0	1	0	0	2.3	2.3	2.3	48.004	440	440	0.00073314	2.635	0	0	0	2.3	0	0	0	0	0	0	0	0	0	22
B2J2X6	B2J2X6	1	1	1	tr|B2J2X6|B2J2X6_NOSP7 Amine oxidase OS=Nostoc punctiforme (strain ATCC 29133 / PCC 73102) OX=63737 GN=Npun_R3653 PE=4 SV=1	1	1	1	1	1	0	0	0	0	0	1	0	0	0	0	0	1	0	0	0	0	0	2.8	2.8	2.8	56.047	503	503	0	3.8318	2.8	0	0	0	0	0	5194300	5194300	0	0	0	0	0	22
B2J2Y0	B2J2Y0	3	3	3	tr|B2J2Y0|B2J2Y0_NOSP7 Ferredoxin OS=Nostoc punctiforme (strain ATCC 29133 / PCC 73102) OX=63737 GN=Npun_R3657 PE=4 SV=1	1	3	3	3	3	0	0	1	0	0	3	0	0	1	0	0	3	0	0	1	0	0	26.6	26.6	26.6	14.32	124	124	0	9.5587	26.6	0	0	8.9	0	0	114870000	100970000	0	0	13910000	0	0	9
B2J2Y2	B2J2Y2	1	1	1	tr|B2J2Y2|B2J2Y2_NOSP7 Two component transcriptional regulator, winged helix family OS=Nostoc punctiforme (strain ATCC 29133 / PCC 73102) OX=63737 GN=Npun_F3659 PE=4 SV=1	1	1	1	1	0	0	0	1	0	0	0	0	0	1	0	0	0	0	0	1	0	0	9.7	9.7	9.7	27.975	247	247	0	5.353	0	0	0	9.7	0	0	34665000	0	0	0	34665000	0	0	11
B2J2Y3	B2J2Y3	1	1	1	tr|B2J2Y3|B2J2Y3_NOSP7 Uncharacterized protein OS=Nostoc punctiforme (strain ATCC 29133 / PCC 73102) OX=63737 GN=Npun_R3660 PE=4 SV=1	1	1	1	1	0	0	0	1	0	0	0	0	0	1	0	0	0	0	0	1	0	0	30.3	30.3	30.3	7.5033	66	66	0	3.462	0	0	0	30.3	0	0	4865500	0	0	0	4865500	0	0	3
B2J2Y5	B2J2Y5	9	9	9	tr|B2J2Y5|B2J2Y5_NOSP7 SAM-dependent chlorinase/fluorinase OS=Nostoc punctiforme (strain ATCC 29133 / PCC 73102) OX=63737 GN=Npun_R3662 PE=4 SV=1	1	9	9	9	8	4	4	5	7	6	8	4	4	5	7	6	8	4	4	5	7	6	45.2	45.2	45.2	28.618	263	263	0	55.15	42.6	15.6	19.8	25.5	31.6	28.9	1.7162e+09	859500000	4684000	23039000	439690000	120010000	269260000	14
B2J2Z6	B2J2Z6	4	4	4	tr|B2J2Z6|B2J2Z6_NOSP7 Putative restriction endonuclease domain-containing protein OS=Nostoc punctiforme (strain ATCC 29133 / PCC 73102) OX=63737 GN=Npun_F3673 PE=4 SV=1	1	4	4	4	3	1	0	3	0	2	3	1	0	3	0	2	3	1	0	3	0	2	23.5	23.5	23.5	21.751	187	187	0	14.038	19.3	4.3	0	19.3	0	8.6	357610000	136120000	10183000	0	150350000	0	60963000	10
B2J2Z9	B2J2Z9	6	6	6	tr|B2J2Z9|B2J2Z9_NOSP7 Response regulator receiver protein OS=Nostoc punctiforme (strain ATCC 29133 / PCC 73102) OX=63737 GN=Npun_F3676 PE=4 SV=1	1	6	6	6	6	3	4	4	2	4	6	3	4	4	2	4	6	3	4	4	2	4	51.4	51.4	51.4	16.104	142	142	0	31.893	51.4	22.5	31	31	16.9	31	718300000	321560000	12913000	25336000	207150000	37532000	113820000	9
B2J306	B2J306	2	2	2	tr|B2J306|B2J306_NOSP7 O-methyltransferase, family 3 OS=Nostoc punctiforme (strain ATCC 29133 / PCC 73102) OX=63737 GN=Npun_R3683 PE=4 SV=1	1	2	2	2	2	2	2	2	2	2	2	2	2	2	2	2	2	2	2	2	2	2	8.6	8.6	8.6	24.559	221	221	0	4.155	8.6	8.6	8.6	8.6	8.6	8.6	142490000	39929000	9546000	19283000	39511000	10833000	23393000	13
B2J310	B2J310	9	9	9	tr|B2J310|B2J310_NOSP7 Carbonic anhydrase OS=Nostoc punctiforme (strain ATCC 29133 / PCC 73102) OX=63737 GN=Npun_F3687 PE=3 SV=1	1	9	9	9	9	3	4	7	6	6	9	3	4	7	6	6	9	3	4	7	6	6	47.1	47.1	47.1	25.217	240	240	0	72.599	47.1	14.2	18.3	36.7	27.1	27.1	3.7964e+09	2179800000	59217000	128050000	811020000	232530000	385750000	15
B2J316	B2J316	1	1	1	tr|B2J316|B2J316_NOSP7 Rieske (2Fe-2S) domain protein OS=Nostoc punctiforme (strain ATCC 29133 / PCC 73102) OX=63737 GN=Npun_R3693 PE=4 SV=1	1	1	1	1	1	1	1	1	1	1	1	1	1	1	1	1	1	1	1	1	1	1	6.7	6.7	6.7	13.162	119	119	0.009772	1.1784	6.7	6.7	6.7	6.7	6.7	6.7	101010000	31399000	2848500	3599600	44770000	5565200	12824000	7
B2J317	B2J317	13	13	13	tr|B2J317|B2J317_NOSP7 von Willebrand factor, type A OS=Nostoc punctiforme (strain ATCC 29133 / PCC 73102) OX=63737 GN=Npun_F3694 PE=4 SV=1	1	13	13	13	11	5	3	11	9	9	11	5	3	11	9	9	11	5	3	11	9	9	26	26	26	66.906	615	615	0	64.896	23.1	9.4	5.5	23.1	16.9	17.2	5177300000	2269700000	26133000	22548000	2431300000	112140000	315540000	31
B2J321	B2J321	4	4	4	tr|B2J321|B2J321_NOSP7 Uncharacterized protein OS=Nostoc punctiforme (strain ATCC 29133 / PCC 73102) OX=63737 GN=Npun_R3698 PE=4 SV=1	1	4	4	4	4	0	0	2	0	0	4	0	0	2	0	0	4	0	0	2	0	0	23.2	23.2	23.2	22.515	203	203	0	8.7687	23.2	0	0	12.8	0	0	976480000	286330000	0	0	690150000	0	0	12
B2J324	B2J324	4	4	4	tr|B2J324|B2J324_NOSP7 Hemolysin-type calcium-binding region OS=Nostoc punctiforme (strain ATCC 29133 / PCC 73102) OX=63737 GN=Npun_R3701 PE=4 SV=1	1	4	4	4	4	2	3	4	3	3	4	2	3	4	3	3	4	2	3	4	3	3	15.2	15.2	15.2	41.334	401	401	0	88.93	15.2	6.2	11.2	15.2	11.2	11.2	21144000000	7.9493e+09	59423000	148250000	11595000000	287950000	1103500000	4
B2J330	B2J330	2	2	2	tr|B2J330|B2J330_NOSP7 Short-chain dehydrogenase/reductase SDR OS=Nostoc punctiforme (strain ATCC 29133 / PCC 73102) OX=63737 GN=Npun_R3707 PE=3 SV=1	1	2	2	2	0	0	2	0	1	1	0	0	2	0	1	1	0	0	2	0	1	1	6.8	6.8	6.8	26.414	249	249	0.0020848	2.0354	0	0	6.8	0	2.8	2.8	18478000	0	0	4143600	0	5093600	9240600	12
B2J333	B2J333	2	2	2	tr|B2J333|B2J333_NOSP7 Ester cyclase OS=Nostoc punctiforme (strain ATCC 29133 / PCC 73102) OX=63737 GN=Npun_R3710 PE=4 SV=1	1	2	2	2	2	1	0	2	2	2	2	1	0	2	2	2	2	1	0	2	2	2	12.8	12.8	12.8	15.788	141	141	0	4.1609	12.8	5	0	12.8	12.8	12.8	81866000	24064000	1533200	0	24690000	12348000	19230000	11
B2J336	B2J336	9	9	9	tr|B2J336|B2J336_NOSP7 ParB/Sulfiredoxin domain-containing protein OS=Nostoc punctiforme (strain ATCC 29133 / PCC 73102) OX=63737 GN=Npun_R3713 PE=4 SV=1	1	9	9	9	9	0	0	7	6	6	9	0	0	7	6	6	9	0	0	7	6	6	33.9	33.9	33.9	31.517	277	277	0	48.074	33.9	0	0	28.5	21.7	22.7	662670000	285190000	0	0	207020000	51016000	119440000	14
B2J337	B2J337	5	5	5	tr|B2J337|B2J337_NOSP7 Cobyrinic acid a,c-diamide synthase OS=Nostoc punctiforme (strain ATCC 29133 / PCC 73102) OX=63737 GN=Npun_R3714 PE=4 SV=1	1	5	5	5	5	0	0	3	0	1	5	0	0	3	0	1	5	0	0	3	0	1	10.3	10.3	10.3	56.763	503	503	0	15.407	10.3	0	0	4.6	0	2.2	205930000	139740000	0	0	56050000	0	10141000	30
B2J351	B2J351	2	2	2	tr|B2J351|B2J351_NOSP7 Anti-sigma factor antagonist OS=Nostoc punctiforme (strain ATCC 29133 / PCC 73102) OX=63737 GN=Npun_F5169 PE=3 SV=1	1	2	2	2	2	0	0	0	0	0	2	0	0	0	0	0	2	0	0	0	0	0	20.5	20.5	20.5	13.614	122	122	0	28.466	20.5	0	0	0	0	0	34636000	34636000	0	0	0	0	0	7
B2J352	B2J352	2	2	2	tr|B2J352|B2J352_NOSP7 Chromophore lyase CpcT/CpeT OS=Nostoc punctiforme (strain ATCC 29133 / PCC 73102) OX=63737 GN=cpcT PE=3 SV=1	1	2	2	2	1	1	1	2	1	2	1	1	1	2	1	2	1	1	1	2	1	2	12.4	12.4	12.4	22.827	201	201	0	13.523	5	7.5	7.5	12.4	7.5	12.4	135330000	28824000	3982500	2591300	75817000	5293700	18821000	10
B2J353	B2J353	7	7	7	sp|B2J353|THF1_NOSP7 Protein Thf1 OS=Nostoc punctiforme (strain ATCC 29133 / PCC 73102) OX=63737 GN=thf1 PE=3 SV=1	1	7	7	7	5	0	0	6	0	2	5	0	0	6	0	2	5	0	0	6	0	2	24.3	24.3	24.3	26.935	235	235	0	10.473	18.3	0	0	24.3	0	8.1	350780000	138200000	0	0	198240000	0	14349000	12
B2J363	B2J363	7	7	7	tr|B2J363|B2J363_NOSP7 Aspartate carbamoyltransferase OS=Nostoc punctiforme (strain ATCC 29133 / PCC 73102) OX=63737 GN=pyrB PE=3 SV=1	1	7	7	7	3	2	4	3	7	5	3	2	4	3	7	5	3	2	4	3	7	5	20.8	20.8	20.8	40.758	370	370	0	28.638	8.1	5.4	13.2	8.1	20.8	15.7	263920000	66455000	2419000	11497000	78420000	38399000	66732000	16
B2J364	B2J364	1	1	1	tr|B2J364|B2J364_NOSP7 Uncharacterized protein OS=Nostoc punctiforme (strain ATCC 29133 / PCC 73102) OX=63737 GN=Npun_R5182 PE=4 SV=1	1	1	1	1	1	0	0	1	0	0	1	0	0	1	0	0	1	0	0	1	0	0	1.5	1.5	1.5	65.271	587	587	0.0014388	2.4283	1.5	0	0	1.5	0	0	66079000	49142000	0	0	16937000	0	0	22
B2J368	B2J368	10	10	10	tr|B2J368|B2J368_NOSP7 DUF2252 domain-containing protein OS=Nostoc punctiforme (strain ATCC 29133 / PCC 73102) OX=63737 GN=Npun_R5186 PE=4 SV=1	1	10	10	10	9	5	2	9	7	8	9	5	2	9	7	8	9	5	2	9	7	8	22.7	22.7	22.7	50.872	459	459	0	49.674	20.7	10	3.5	20.5	13.9	17	954730000	353090000	15759000	4720300	382280000	59361000	139530000	21
B2J369	B2J369	3	3	3	tr|B2J369|B2J369_NOSP7 Bifunctional deaminase-reductase domain protein OS=Nostoc punctiforme (strain ATCC 29133 / PCC 73102) OX=63737 GN=Npun_F5187 PE=4 SV=1	1	3	3	3	1	0	0	0	0	2	1	0	0	0	0	2	1	0	0	0	0	2	12.4	12.4	12.4	24.57	226	226	0	8.191	4	0	0	0	0	8.4	26079000	9120500	0	0	0	0	16958000	13
B2J372	B2J372	2	2	2	tr|B2J372|B2J372_NOSP7 Uncharacterized protein OS=Nostoc punctiforme (strain ATCC 29133 / PCC 73102) OX=63737 GN=Npun_F5190 PE=4 SV=1	1	2	2	2	1	1	0	1	1	2	1	1	0	1	1	2	1	1	0	1	1	2	11.9	11.9	11.9	12.792	135	135	0	2.6973	5.2	5.2	0	5.2	5.2	11.9	12321000000	1.6799e+09	3783000	0	6.9862e+09	182340000	3.4687e+09	3
B2J374	B2J374	5	5	5	tr|B2J374|B2J374_NOSP7 Uncharacterized protein OS=Nostoc punctiforme (strain ATCC 29133 / PCC 73102) OX=63737 GN=Npun_R5192 PE=4 SV=1	1	5	5	5	1	0	0	2	1	3	1	0	0	2	1	3	1	0	0	2	1	3	4.8	4.8	4.8	118.74	1072	1072	0	15.572	1.1	0	0	1.8	1	3	143770000	28058000	0	0	88535000	2916900	24261000	45
B2J376	B2J376	10	10	10	tr|B2J376|B2J376_NOSP7 AMIN domain-containing protein OS=Nostoc punctiforme (strain ATCC 29133 / PCC 73102) OX=63737 GN=Npun_F5194 PE=4 SV=1	1	10	10	10	10	3	1	7	3	3	10	3	1	7	3	3	10	3	1	7	3	3	71.3	71.3	71.3	25.791	244	244	0	223.03	71.3	14.3	3.7	43.4	15.2	19.7	7.057e+09	4514500000	72445000	5508700	2248700000	40963000	174890000	12
B2J384	B2J384	22	22	22	sp|B2J384|SYK_NOSP7 Lysine--tRNA ligase OS=Nostoc punctiforme (strain ATCC 29133 / PCC 73102) OX=63737 GN=lysS PE=3 SV=1	1	22	22	22	16	10	4	17	16	17	16	10	4	17	16	17	16	10	4	17	16	17	40.1	40.1	40.1	63.518	561	561	0	90.284	29.9	14.8	7.1	33.2	24.8	29.4	2537100000	827510000	44590000	4674600	955360000	171700000	533280000	31
B2J386	B2J386	8	8	8	tr|B2J386|B2J386_NOSP7 Peptidase M48, Ste24p OS=Nostoc punctiforme (strain ATCC 29133 / PCC 73102) OX=63737 GN=Npun_R5206 PE=3 SV=1	1	8	8	8	8	0	0	7	0	2	8	0	0	7	0	2	8	0	0	7	0	2	31.9	31.9	31.9	36.592	320	320	0	114.48	31.9	0	0	29.7	0	6.9	628070000	372450000	0	0	229080000	0	26539000	17
B2J398	B2J398	4	4	4	tr|B2J398|B2J398_NOSP7 D-3-phosphoglycerate dehydrogenase OS=Nostoc punctiforme (strain ATCC 29133 / PCC 73102) OX=63737 GN=Npun_R5218 PE=3 SV=1	1	4	4	4	0	0	0	0	1	4	0	0	0	0	1	4	0	0	0	0	1	4	7.2	7.2	7.2	55.898	526	526	0	4.9933	0	0	0	0	1.7	7.2	44229000	0	0	0	0	1437200	42792000	30
B2J399	B2J399	2	2	2	tr|B2J399|B2J399_NOSP7 Putative restriction endonuclease domain-containing protein OS=Nostoc punctiforme (strain ATCC 29133 / PCC 73102) OX=63737 GN=Npun_F5219 PE=4 SV=1	1	2	2	2	1	1	2	1	1	1	1	1	2	1	1	1	1	1	2	1	1	1	6.7	6.7	6.7	31.245	267	267	0	4.101	3.4	3.4	6.7	3.4	3.4	3.4	118520000	31091000	2766900	11894000	32847000	17120000	22802000	21
B2J3A7	B2J3A7	6	6	6	sp|B2J3A7|DAPF_NOSP7 Diaminopimelate epimerase OS=Nostoc punctiforme (strain ATCC 29133 / PCC 73102) OX=63737 GN=dapF PE=3 SV=1	1	6	6	6	5	2	2	5	2	5	5	2	2	5	2	5	5	2	2	5	2	5	28.7	28.7	28.7	30.335	279	279	0	31.577	21.9	7.5	7.5	21.9	7.5	23.7	401090000	170840000	2095100	2783700	151110000	9179400	65080000	15
B2J3B3	B2J3B3	1	1	1	tr|B2J3B3|B2J3B3_NOSP7 Xylose isomerase domain protein TIM barrel OS=Nostoc punctiforme (strain ATCC 29133 / PCC 73102) OX=63737 GN=Npun_F5235 PE=4 SV=1	1	1	1	1	0	0	1	0	1	1	0	0	1	0	1	1	0	0	1	0	1	1	2.2	2.2	2.2	46.931	407	407	0.0014296	2.3537	0	0	2.2	0	2.2	2.2	10824000	0	0	1025800	0	2767000	7031600	17
B2J3B5	B2J3B5	20	20	20	tr|B2J3B5|B2J3B5_NOSP7 Catalase OS=Nostoc punctiforme (strain ATCC 29133 / PCC 73102) OX=63737 GN=Npun_F5237 PE=3 SV=1	1	20	20	20	17	6	9	16	11	15	17	6	9	16	11	15	17	6	9	16	11	15	49.9	49.9	49.9	56.174	497	497	0	323.31	45.7	11.3	21.9	40.8	23.9	34.6	7.8985e+09	2907600000	123290000	179660000	3.2851e+09	370420000	1.0325e+09	28
B2J3B6	B2J3B6	1	1	1	tr|B2J3B6|B2J3B6_NOSP7 AB hydrolase-1 domain-containing protein OS=Nostoc punctiforme (strain ATCC 29133 / PCC 73102) OX=63737 GN=Npun_R5240 PE=4 SV=1	1	1	1	1	0	0	0	0	1	1	0	0	0	0	1	1	0	0	0	0	1	1	3.3	3.3	3.3	44.03	391	391	0	3.6774	0	0	0	0	3.3	3.3	8926900	0	0	0	0	2696700	6230200	19
B2J3B8	B2J3B8	2	2	2	tr|B2J3B8|B2J3B8_NOSP7 Photosystem II protein PsbQ OS=Nostoc punctiforme (strain ATCC 29133 / PCC 73102) OX=63737 GN=Npun_F5242 PE=4 SV=1	1	2	2	2	2	0	1	2	1	1	2	0	1	2	1	1	2	0	1	2	1	1	13.2	13.2	13.2	16.803	151	151	0.0014055	2.1263	13.2	0	7.9	13.2	7.9	7.9	71314000	27173000	0	2757800	33505000	1528200	6349300	7
B2J3C2	B2J3C2	14	14	14	tr|B2J3C2|B2J3C2_NOSP7 Peptidoglycan-binding domain 1 protein OS=Nostoc punctiforme (strain ATCC 29133 / PCC 73102) OX=63737 GN=Npun_R5246 PE=4 SV=1	1	14	14	14	14	0	0	10	0	1	14	0	0	10	0	1	14	0	0	10	0	1	44.7	44.7	44.7	34.078	302	302	0	31.8	44.7	0	0	34.1	0	3.3	1.6604e+09	1.0185e+09	0	0	638950000	0	2963300	18
B2J3C3	B2J3C3	3	3	3	tr|B2J3C3|B2J3C3_NOSP7 Uncharacterized protein OS=Nostoc punctiforme (strain ATCC 29133 / PCC 73102) OX=63737 GN=Npun_R5247 PE=4 SV=1	1	3	3	3	2	1	1	2	1	2	2	1	1	2	1	2	2	1	1	2	1	2	10.1	10.1	10.1	17.644	159	159	0	2.6893	9.4	5	5	9.4	5	5	198110000	87929000	11655000	13858000	64345000	10969000	9355800	8
B2J3C5	B2J3C5	1	1	1	tr|B2J3C5|B2J3C5_NOSP7 SpoIID/LytB domain protein OS=Nostoc punctiforme (strain ATCC 29133 / PCC 73102) OX=63737 GN=Npun_R5249 PE=4 SV=1	1	1	1	1	1	1	1	1	1	0	1	1	1	1	1	0	1	1	1	1	1	0	2.6	2.6	2.6	42.634	384	384	0.0054091	1.6761	2.6	2.6	2.6	2.6	2.6	0	25546000	8833000	5977900	4974600	0	5760800	0	18
B2J3C8	B2J3C8	7	7	7	tr|B2J3C8|B2J3C8_NOSP7 nicotinate-nucleotide diphosphorylase (carboxylating) OS=Nostoc punctiforme (strain ATCC 29133 / PCC 73102) OX=63737 GN=Npun_F5252 PE=3 SV=1	1	7	7	7	0	2	2	0	3	7	0	2	2	0	3	7	0	2	2	0	3	7	30.2	30.2	30.2	31.25	288	288	0	32.814	0	6.6	6.6	0	10.8	30.2	145440000	0	14150000	22577000	0	28669000	80039000	17
B2J3D2	B2J3D2	8	8	8	tr|B2J3D2|B2J3D2_NOSP7 Haloacid dehalogenase domain protein hydrolase OS=Nostoc punctiforme (strain ATCC 29133 / PCC 73102) OX=63737 GN=Npun_R5256 PE=4 SV=1	1	8	8	8	6	1	0	6	2	5	6	1	0	6	2	5	6	1	0	6	2	5	36	36	36	30.099	261	261	0	43.256	30.3	3.1	0	27.2	6.9	18.8	1364700000	429880000	10419000	0	697520000	22958000	203930000	14
B2J3D5	B2J3D5	6	6	6	tr|B2J3D5|B2J3D5_NOSP7 Uncharacterized protein OS=Nostoc punctiforme (strain ATCC 29133 / PCC 73102) OX=63737 GN=Npun_F5259 PE=4 SV=1	1	6	6	6	6	4	4	5	4	3	6	4	4	5	4	3	6	4	4	5	4	3	72.1	72.1	72.1	12.702	111	111	0	60.342	72.1	39.6	39.6	64	39.6	29.7	1.6458e+09	940710000	18300000	35485000	521590000	42058000	87674000	7
B2J3D7	B2J3D7	1	1	1	tr|B2J3D7|B2J3D7_NOSP7 Dienelactone hydrolase OS=Nostoc punctiforme (strain ATCC 29133 / PCC 73102) OX=63737 GN=Npun_F5261 PE=4 SV=1	1	1	1	1	1	1	0	0	1	1	1	1	0	0	1	1	1	1	0	0	1	1	3.6	3.6	3.6	24.817	222	222	0.0040678	1.7222	3.6	3.6	0	0	3.6	3.6	14648000	6908400	2532300	0	0	1806600	3400600	12
B2J3E2	B2J3E2	2	2	2	tr|B2J3E2|B2J3E2_NOSP7 N5-carboxyaminoimidazole ribonucleotide mutase OS=Nostoc punctiforme (strain ATCC 29133 / PCC 73102) OX=63737 GN=purE PE=3 SV=1	1	2	2	2	1	0	0	0	1	1	1	0	0	0	1	1	1	0	0	0	1	1	12.8	12.8	12.8	18.391	172	172	0	4.2843	6.4	0	0	0	6.4	6.4	31981000	21886000	0	0	0	6180600	3915300	7
B2J3E5	B2J3E5	7	7	6	tr|B2J3E5|B2J3E5_NOSP7 Sulfurtransferase OS=Nostoc punctiforme (strain ATCC 29133 / PCC 73102) OX=63737 GN=Npun_R5269 PE=4 SV=1	1	7	7	6	7	2	4	6	3	6	7	2	4	6	3	6	6	2	3	5	2	5	27.5	27.5	24.6	32.428	284	284	0	13.419	27.5	6	12.3	23.2	8.8	20.8	680230000	263420000	10716000	23022000	269600000	25942000	87531000	16
B2J3E8	B2J3E8	4	4	4	tr|B2J3E8|B2J3E8_NOSP7 DUF4407 domain-containing protein OS=Nostoc punctiforme (strain ATCC 29133 / PCC 73102) OX=63737 GN=Npun_F0077 PE=4 SV=1	1	4	4	4	4	0	1	3	0	0	4	0	1	3	0	0	4	0	1	3	0	0	12.5	12.5	12.5	31.089	280	280	0	12	12.5	0	4.3	10	0	0	224700000	138930000	0	5469000	80301000	0	0	17
B2J3F7	B2J3F7	3	3	3	tr|B2J3F7|B2J3F7_NOSP7 NmrA family protein OS=Nostoc punctiforme (strain ATCC 29133 / PCC 73102) OX=63737 GN=Npun_F0086 PE=4 SV=1	1	3	3	3	3	0	0	2	0	0	3	0	0	2	0	0	3	0	0	2	0	0	13.7	13.7	13.7	23.639	219	219	0	7.3697	13.7	0	0	10.5	0	0	159950000	90544000	0	0	69410000	0	0	12
B2J3G2	B2J3G2	6	6	6	tr|B2J3G2|B2J3G2_NOSP7 NYN domain-containing protein OS=Nostoc punctiforme (strain ATCC 29133 / PCC 73102) OX=63737 GN=Npun_R0091 PE=4 SV=1	1	6	6	6	5	0	0	4	4	6	5	0	0	4	4	6	5	0	0	4	4	6	24.8	24.8	24.8	23.694	210	210	0	23.097	22.4	0	0	18.1	17.6	24.8	1286800000	404300000	0	0	574010000	66899000	241610000	10
B2J3G3	B2J3G3	11	11	11	tr|B2J3G3|B2J3G3_NOSP7 Methionine--tRNA ligase OS=Nostoc punctiforme (strain ATCC 29133 / PCC 73102) OX=63737 GN=metG PE=3 SV=1	1	11	11	11	9	6	5	9	6	11	9	6	5	9	6	11	9	6	5	9	6	11	20	20	20	60.825	534	534	0	71.345	18.4	11	9.7	18.5	12.5	20	1.5131e+09	483660000	37848000	30722000	607080000	74585000	279190000	23
B2J3G8	B2J3G8	13	13	13	sp|B2J3G8|AMPA_NOSP7 Probable cytosol aminopeptidase OS=Nostoc punctiforme (strain ATCC 29133 / PCC 73102) OX=63737 GN=pepA PE=3 SV=1	1	13	13	13	13	3	5	10	8	11	13	3	5	10	8	11	13	3	5	10	8	11	29.2	29.2	29.2	52.092	493	493	0	87.974	29.2	6.9	11.8	24.9	19.9	27	2551900000	1103900000	4757500	17570000	1.009e+09	103000000	313630000	22
B2J3I0	B2J3I0	3	3	3	tr|B2J3I0|B2J3I0_NOSP7 DUF4335 domain-containing protein OS=Nostoc punctiforme (strain ATCC 29133 / PCC 73102) OX=63737 GN=Npun_F0109 PE=4 SV=1	1	3	3	3	3	0	0	1	0	2	3	0	0	1	0	2	3	0	0	1	0	2	8.1	8.1	8.1	59.76	556	556	0	24.801	8.1	0	0	1.4	0	4.5	152480000	102750000	0	0	30426000	0	19298000	20
B2J3I5	B2J3I5	6	6	6	tr|B2J3I5|B2J3I5_NOSP7 (S)-8-amino-7-oxononanoate synthase BioU OS=Nostoc punctiforme (strain ATCC 29133 / PCC 73102) OX=63737 GN=bioU PE=3 SV=1	1	6	6	6	4	2	3	5	2	4	4	2	3	5	2	4	4	2	3	5	2	4	22.2	22.2	22.2	35.512	334	334	0	26.193	15.9	7.5	10.5	19.2	7.5	15	360570000	121880000	4599200	5593400	138020000	15966000	74504000	12
B2J3I8;B2J9N7	B2J3I8	10;1	10;1	10;1	tr|B2J3I8|B2J3I8_NOSP7 Twitching motility protein PilT OS=Nostoc punctiforme (strain ATCC 29133 / PCC 73102) OX=63737 GN=Npun_R0117 PE=3 SV=1	2	10	10	10	2	1	3	0	9	10	2	1	3	0	9	10	2	1	3	0	9	10	27.2	27.2	27.2	41.04	375	375;424	0	28.014	4.3	3.7	9.3	0	24.8	27.2	238580000	15277000	0	5341200	0	64896000	153070000	19
B2J3I9	B2J3I9	4	4	4	tr|B2J3I9|B2J3I9_NOSP7 Type II secretion system protein E OS=Nostoc punctiforme (strain ATCC 29133 / PCC 73102) OX=63737 GN=Npun_R0118 PE=3 SV=1	1	4	4	4	4	0	0	0	0	0	4	0	0	0	0	0	4	0	0	0	0	0	6.3	6.3	6.3	74.533	668	668	0	8.9851	6.3	0	0	0	0	0	75062000	75062000	0	0	0	0	0	37
B2J3J1	B2J3J1	11	11	11	tr|B2J3J1|B2J3J1_NOSP7 Protein GrpE OS=Nostoc punctiforme (strain ATCC 29133 / PCC 73102) OX=63737 GN=grpE PE=3 SV=1	1	11	11	11	10	2	0	7	2	6	10	2	0	7	2	6	10	2	0	7	2	6	48.4	48.4	48.4	25.204	225	225	0	33.446	41.8	6.2	0	38.2	6.2	32	4563900000	2365200000	12315000	0	2.0747e+09	19005000	92677000	11
B2J3J2	B2J3J2	15	15	15	tr|B2J3J2|B2J3J2_NOSP7 Chaperone protein DnaK OS=Nostoc punctiforme (strain ATCC 29133 / PCC 73102) OX=63737 GN=dnaK PE=2 SV=1	1	15	15	15	13	0	0	7	0	4	13	0	0	7	0	4	13	0	0	7	0	4	25.8	25.8	25.8	71.53	652	652	0	49.696	20.7	0	0	14.1	0	7.2	732270000	544900000	0	0	157050000	0	30317000	28
B2J3J3	B2J3J3	4	4	4	sp|B2J3J3|DNAJ_NOSP7 Chaperone protein DnaJ OS=Nostoc punctiforme (strain ATCC 29133 / PCC 73102) OX=63737 GN=dnaJ PE=3 SV=1	1	4	4	4	4	0	0	3	0	2	4	0	0	3	0	2	4	0	0	3	0	2	11.5	11.5	11.5	40.951	375	375	0	10.982	11.5	0	0	8.3	0	5.6	444540000	210610000	0	0	212480000	0	21453000	19
B2J3J6	B2J3J6	13	13	13	tr|B2J3J6|B2J3J6_NOSP7 Glycoside hydrolase, family 57 OS=Nostoc punctiforme (strain ATCC 29133 / PCC 73102) OX=63737 GN=Npun_F0126 PE=3 SV=1	1	13	13	13	12	0	0	13	0	5	12	0	0	13	0	5	12	0	0	13	0	5	30.8	30.8	30.8	62.389	529	529	0	68.66	27.4	0	0	30.8	0	10.2	1.6939e+09	767380000	0	0	850650000	0	75899000	31
B2J3J8	B2J3J8	1	1	1	tr|B2J3J8|B2J3J8_NOSP7 Putative restriction endonuclease domain-containing protein OS=Nostoc punctiforme (strain ATCC 29133 / PCC 73102) OX=63737 GN=Npun_R0128 PE=4 SV=1	1	1	1	1	0	0	0	1	0	0	0	0	0	1	0	0	0	0	0	1	0	0	8.8	8.8	8.8	25.857	228	228	0	9.5049	0	0	0	8.8	0	0	64662000	0	0	0	64662000	0	0	8
B2J3K1	B2J3K1	1	1	1	sp|B2J3K1|CYF_NOSP7 Cytochrome f OS=Nostoc punctiforme (strain ATCC 29133 / PCC 73102) OX=63737 GN=petA PE=3 SV=1	1	1	1	1	0	0	0	1	0	0	0	0	0	1	0	0	0	0	0	1	0	0	4.5	4.5	4.5	36.078	333	333	0	16.606	0	0	0	4.5	0	0	28975000	0	0	0	28975000	0	0	13
B2J3K2	B2J3K2	5	5	5	sp|B2J3K2|UCRI_NOSP7 Cytochrome b6-f complex iron-sulfur subunit OS=Nostoc punctiforme (strain ATCC 29133 / PCC 73102) OX=63737 GN=petC PE=3 SV=1	1	5	5	5	5	3	5	5	4	4	5	3	5	5	4	4	5	3	5	5	4	4	33	33	33	19.237	179	179	0	26.987	33	16.2	33	33	26.3	26.3	1.9477e+09	735980000	37860000	62771000	850420000	81627000	179060000	9
B2J3L3	B2J3L3	3	3	3	tr|B2J3L3|B2J3L3_NOSP7 DUF262 domain-containing protein OS=Nostoc punctiforme (strain ATCC 29133 / PCC 73102) OX=63737 GN=Npun_R0143 PE=4 SV=1	1	3	3	3	0	0	0	0	2	2	0	0	0	0	2	2	0	0	0	0	2	2	7.6	7.6	7.6	39.347	340	340	0	2.9407	0	0	0	0	5.3	5	14912000	0	0	0	0	4749200	10163000	21
B2J3M2	B2J3M2	1	1	1	tr|B2J3M2|B2J3M2_NOSP7 Serine/threonine protein kinase OS=Nostoc punctiforme (strain ATCC 29133 / PCC 73102) OX=63737 GN=Npun_F0152 PE=4 SV=1	1	1	1	1	1	1	1	0	1	0	1	1	1	0	1	0	1	1	1	0	1	0	4.1	4.1	4.1	25.861	244	244	0	3.5534	4.1	4.1	4.1	0	4.1	0	26556000	6207800	8498300	5511700	0	6337800	0	10
B2J3M9	B2J3M9	2	2	2	sp|B2J3M9|LEUC_NOSP7 3-isopropylmalate dehydratase large subunit OS=Nostoc punctiforme (strain ATCC 29133 / PCC 73102) OX=63737 GN=leuC PE=3 SV=1	1	2	2	2	0	0	0	0	1	1	0	0	0	0	1	1	0	0	0	0	1	1	4.1	4.1	4.1	50.844	467	467	0.0020877	2.049	0	0	0	0	2.4	1.7	9176900	0	0	0	0	2288000	6888900	21
B2J3N1	B2J3N1	10	10	10	tr|B2J3N1|B2J3N1_NOSP7 1,4-alpha-glucan branching enzyme GlgB OS=Nostoc punctiforme (strain ATCC 29133 / PCC 73102) OX=63737 GN=glgB PE=3 SV=1	1	10	10	10	9	0	0	5	0	0	9	0	0	5	0	0	9	0	0	5	0	0	17	17	17	88.426	763	763	0	52.607	15.9	0	0	8.3	0	0	355360000	271820000	0	0	83543000	0	0	33
B2J3N9	B2J3N9	2	2	2	tr|B2J3N9|B2J3N9_NOSP7 Uncharacterized protein OS=Nostoc punctiforme (strain ATCC 29133 / PCC 73102) OX=63737 GN=Npun_R0172 PE=4 SV=1	1	2	2	2	1	0	0	2	1	0	1	0	0	2	1	0	1	0	0	2	1	0	15.5	15.5	15.5	34.394	316	316	0.0072559	1.347	4.4	0	0	15.5	11.1	0	114010000	71739000	0	0	42269000	0	0	27
B2J3P8	B2J3P8	15	15	15	tr|B2J3P8|B2J3P8_NOSP7 FG-GAP repeat protein OS=Nostoc punctiforme (strain ATCC 29133 / PCC 73102) OX=63737 GN=Npun_F0183 PE=4 SV=1	1	15	15	15	11	0	4	9	9	12	11	0	4	9	9	12	11	0	4	9	9	12	26.5	26.5	26.5	72.055	725	725	0	125.84	19	0	7.6	15	13.9	21.2	1375000000	464480000	0	15547000	539660000	106810000	248480000	23
B2J3Q1	B2J3Q1	17	17	17	tr|B2J3Q1|B2J3Q1_NOSP7 Aminotransferase OS=Nostoc punctiforme (strain ATCC 29133 / PCC 73102) OX=63737 GN=Npun_R0187 PE=3 SV=1	1	17	17	17	15	8	10	15	10	13	15	8	10	15	10	13	15	8	10	15	10	13	52.6	52.6	52.6	41.821	388	388	0	103.69	47.4	20.4	28.1	50.3	28.1	41.5	5729200000	1325200000	189080000	281440000	2428200000	456350000	1.049e+09	17
B2J3Q3	B2J3Q3	4	4	4	tr|B2J3Q3|B2J3Q3_NOSP7 Tetratricopeptide TPR_2 repeat protein OS=Nostoc punctiforme (strain ATCC 29133 / PCC 73102) OX=63737 GN=Npun_R1867 PE=4 SV=1	1	4	4	4	4	0	0	0	0	0	4	0	0	0	0	0	4	0	0	0	0	0	15.2	15.2	15.2	44.914	409	409	0	25.097	15.2	0	0	0	0	0	86269000	86269000	0	0	0	0	0	27
B2J3R4	B2J3R4	5	5	5	tr|B2J3R4|B2J3R4_NOSP7 ROK family protein OS=Nostoc punctiforme (strain ATCC 29133 / PCC 73102) OX=63737 GN=Npun_R1878 PE=4 SV=1	1	5	5	5	5	2	3	4	4	5	5	2	3	4	4	5	5	2	3	4	4	5	23.5	23.5	23.5	25.815	238	238	0	25.56	23.5	9.2	15.1	18.5	19.3	23.5	425680000	152210000	4533000	8686100	107700000	42166000	110390000	13
B2J3R8	B2J3R8	9	9	9	tr|B2J3R8|B2J3R8_NOSP7 Histidine kinase OS=Nostoc punctiforme (strain ATCC 29133 / PCC 73102) OX=63737 GN=Npun_R1884 PE=4 SV=1	1	9	9	9	9	2	2	7	3	8	9	2	2	7	3	8	9	2	2	7	3	8	37.8	37.8	37.8	29.951	267	267	0	66.189	37.8	7.5	7.5	28.5	11.6	34.1	1.5104e+09	866990000	14869000	7484200	411020000	36107000	173890000	14
B2J3R9	B2J3R9	3	3	3	tr|B2J3R9|B2J3R9_NOSP7 Uncharacterized protein OS=Nostoc punctiforme (strain ATCC 29133 / PCC 73102) OX=63737 GN=Npun_F1885 PE=4 SV=1	1	3	3	3	1	1	1	3	1	2	1	1	1	3	1	2	1	1	1	3	1	2	36.5	36.5	36.5	8.3583	74	74	0	4.7416	12.2	12.2	12.2	36.5	12.2	21.6	609810000	144480000	8746500	7844200	334810000	17658000	96272000	4
B2J3S1	B2J3S1	13	13	13	tr|B2J3S1|B2J3S1_NOSP7 Aldo/keto reductase OS=Nostoc punctiforme (strain ATCC 29133 / PCC 73102) OX=63737 GN=Npun_F1887 PE=4 SV=1	1	13	13	13	11	2	1	13	7	9	11	2	1	13	7	9	11	2	1	13	7	9	41.6	41.6	41.6	38.652	339	339	0	69.888	37.2	5	2.7	41.6	20.1	28.6	1.8202e+09	607890000	8035000	6029200	942530000	57510000	198220000	22
B2J3S3	B2J3S3	4	4	4	tr|B2J3S3|B2J3S3_NOSP7 BON domain-containing protein OS=Nostoc punctiforme (strain ATCC 29133 / PCC 73102) OX=63737 GN=Npun_R1889 PE=4 SV=1	1	4	4	4	4	2	3	2	3	3	4	2	3	2	3	3	4	2	3	2	3	3	21.3	21.3	21.3	13.022	122	122	0	29.196	21.3	18.9	20.5	18.9	20.5	20.5	6.0985e+09	3.3985e+09	71566000	155760000	1.8226e+09	167300000	482800000	4
B2J3S5	B2J3S5	2	2	2	tr|B2J3S5|B2J3S5_NOSP7 Uncharacterized protein OS=Nostoc punctiforme (strain ATCC 29133 / PCC 73102) OX=63737 GN=Npun_F1891 PE=4 SV=1	1	2	2	2	2	0	0	0	0	0	2	0	0	0	0	0	2	0	0	0	0	0	8.4	8.4	8.4	23.576	202	202	0	2.8312	8.4	0	0	0	0	0	18565000	18565000	0	0	0	0	0	12
B2J3T0	B2J3T0	7	7	7	tr|B2J3T0|B2J3T0_NOSP7 Alcohol dehydrogenase, zinc-binding domain protein OS=Nostoc punctiforme (strain ATCC 29133 / PCC 73102) OX=63737 GN=Npun_R1898 PE=4 SV=1	1	7	7	7	2	2	3	3	5	7	2	2	3	3	5	7	2	2	3	3	5	7	22.1	22.1	22.1	36.032	335	335	0	30.372	7.2	6.3	9.3	10.4	16.7	22.1	286090000	45533000	3375700	6621800	64911000	32606000	133040000	12
B2J3T9	B2J3T9	4	4	4	tr|B2J3T9|B2J3T9_NOSP7 Uncharacterized protein OS=Nostoc punctiforme (strain ATCC 29133 / PCC 73102) OX=63737 GN=Npun_F1907 PE=4 SV=1	1	4	4	4	4	4	4	4	4	4	4	4	4	4	4	4	4	4	4	4	4	4	79.4	79.4	79.4	6.6558	63	63	0	323.31	79.4	79.4	79.4	79.4	79.4	79.4	57504000000	23036000000	759740000	2553300000	20363000000	3.5443e+09	7.2469e+09	2
B2J3U4	B2J3U4	2	2	2	tr|B2J3U4|B2J3U4_NOSP7 (S)-ureidoglycine aminohydrolase cupin domain-containing protein OS=Nostoc punctiforme (strain ATCC 29133 / PCC 73102) OX=63737 GN=Npun_F1912 PE=4 SV=1	1	2	2	2	1	1	1	2	2	2	1	1	1	2	2	2	1	1	1	2	2	2	20	20	20	10.733	90	90	0	5.1477	8.9	8.9	8.9	20	20	20	159990000	45049000	10070000	8937100	61658000	11496000	22777000	5
B2J3U5	B2J3U5	6	6	6	tr|B2J3U5|B2J3U5_NOSP7 Creatininase OS=Nostoc punctiforme (strain ATCC 29133 / PCC 73102) OX=63737 GN=Npun_F1913 PE=1 SV=1	1	6	6	6	5	0	0	5	2	3	5	0	0	5	2	3	5	0	0	5	2	3	34.7	34.7	34.7	26.669	248	248	0	17.965	28.6	0	0	31.5	8.5	11.7	336600000	160590000	0	0	107660000	11313000	57041000	10
B2J3U9	B2J3U9	2	2	2	tr|B2J3U9|B2J3U9_NOSP7 Ferredoxin (2Fe-2S) OS=Nostoc punctiforme (strain ATCC 29133 / PCC 73102) OX=63737 GN=Npun_R1917 PE=3 SV=1	1	2	2	2	2	1	1	2	2	2	2	1	1	2	2	2	2	1	1	2	2	2	20.8	20.8	20.8	11.396	106	106	0	10.554	20.8	10.4	10.4	20.8	20.8	20.8	523700000	205370000	6985000	9308100	208650000	24516000	68871000	3
B2J3V3	B2J3V3	27	27	27	tr|B2J3V3|B2J3V3_NOSP7 Aconitate hydratase B OS=Nostoc punctiforme (strain ATCC 29133 / PCC 73102) OX=63737 GN=Npun_F1921 PE=3 SV=1	1	27	27	27	24	0	0	22	3	9	24	0	0	22	3	9	24	0	0	22	3	9	36.6	36.6	36.6	95.917	887	887	0	101.67	31.6	0	0	29.1	3.3	10	2777500000	1449000000	0	0	1212200000	10046000	106250000	49
B2J3V9	B2J3V9	5	5	5	tr|B2J3V9|B2J3V9_NOSP7 Pirin domain protein OS=Nostoc punctiforme (strain ATCC 29133 / PCC 73102) OX=63737 GN=Npun_R1927 PE=3 SV=1	1	5	5	5	5	0	2	5	3	4	5	0	2	5	3	4	5	0	2	5	3	4	16	16	16	34.067	306	306	0	8.9091	16	0	5.9	16	8.5	12.1	685120000	278160000	0	8106300	284270000	27128000	87456000	16
B2J3X2	B2J3X2	4	4	4	tr|B2J3X2|B2J3X2_NOSP7 Aminotransferase class-III OS=Nostoc punctiforme (strain ATCC 29133 / PCC 73102) OX=63737 GN=Npun_F1941 PE=3 SV=1	1	4	4	4	1	3	3	0	4	2	1	3	3	0	4	2	1	3	3	0	4	2	9.8	9.8	9.8	47.325	439	439	0	14.491	2.1	8	7.7	0	9.8	4.3	65575000	5184100	8785600	13462000	0	32785000	5358100	19
B2J3X4;B2JAM8	B2J3X4	4;1	4;1	4;1	tr|B2J3X4|B2J3X4_NOSP7 Tetratricopeptide TPR_2 repeat protein OS=Nostoc punctiforme (strain ATCC 29133 / PCC 73102) OX=63737 GN=Npun_R1943 PE=4 SV=1	2	4	4	4	3	0	0	1	0	1	3	0	0	1	0	1	3	0	0	1	0	1	12	12	12	109.97	991	991;916	0	38.845	11.3	0	0	6.1	0	0.7	387020000	110140000	0	0	0	0	276880000	52
B2J3X8	B2J3X8	7	7	7	tr|B2J3X8|B2J3X8_NOSP7 Aminotransferase, class I and II OS=Nostoc punctiforme (strain ATCC 29133 / PCC 73102) OX=63737 GN=Npun_F1947 PE=4 SV=1	1	7	7	7	6	2	2	4	5	6	6	2	2	4	5	6	6	2	2	4	5	6	16.4	16.4	16.4	46.95	427	427	0	21.458	14.5	3.5	5.2	9.6	9.1	13.1	358140000	155870000	826010	8147900	92200000	30846000	70250000	21
B2J3Y1	B2J3Y1	1	1	1	tr|B2J3Y1|B2J3Y1_NOSP7 mRNA interferase OS=Nostoc punctiforme (strain ATCC 29133 / PCC 73102) OX=63737 GN=Npun_F1950 PE=3 SV=1	1	1	1	1	0	0	0	1	0	0	0	0	0	1	0	0	0	0	0	1	0	0	12.6	12.6	12.6	13.121	119	119	0.0021067	2.1065	0	0	0	12.6	0	0	45505000	0	0	0	45505000	0	0	6
B2J3Y2	B2J3Y2	15	15	15	tr|B2J3Y2|B2J3Y2_NOSP7 Probable phosphoketolase OS=Nostoc punctiforme (strain ATCC 29133 / PCC 73102) OX=63737 GN=Npun_F1951 PE=3 SV=1	1	15	15	15	12	7	3	6	12	13	12	7	3	6	12	13	12	7	3	6	12	13	20.2	20.2	20.2	89.814	793	793	0	67.544	15.3	9.5	3.8	7.4	17.7	17.2	1134200000	364070000	63229000	14289000	156170000	190740000	345690000	39
B2J3Y7	B2J3Y7	1	1	1	tr|B2J3Y7|B2J3Y7_NOSP7 17 kDa surface antigen OS=Nostoc punctiforme (strain ATCC 29133 / PCC 73102) OX=63737 GN=Npun_R1956 PE=4 SV=1	1	1	1	1	1	0	0	0	1	0	1	0	0	0	1	0	1	0	0	0	1	0	10.8	10.8	10.8	13.772	139	139	0	7.1535	10.8	0	0	0	10.8	0	11803000	7172400	0	0	0	4630700	0	5
B2J3Z0	B2J3Z0	7	7	7	tr|B2J3Z0|B2J3Z0_NOSP7 Glutathione S-transferase, N-terminal domain protein OS=Nostoc punctiforme (strain ATCC 29133 / PCC 73102) OX=63737 GN=Npun_R1965 PE=4 SV=1	1	7	7	7	5	5	6	4	6	6	5	5	6	4	6	6	5	5	6	4	6	6	33.2	33.2	33.2	23.448	202	202	0	33.837	24.3	23.3	28.7	18.8	27.7	28.7	942030000	208510000	98090000	175060000	103930000	131830000	224610000	12
B2J3Z3	B2J3Z3	3	3	3	tr|B2J3Z3|B2J3Z3_NOSP7 PfkB domain protein OS=Nostoc punctiforme (strain ATCC 29133 / PCC 73102) OX=63737 GN=Npun_R1968 PE=4 SV=1	1	3	3	3	0	1	1	0	3	3	0	1	1	0	3	3	0	1	1	0	3	3	9.4	9.4	9.4	35.504	329	329	0	6.2288	0	2.4	3.3	0	9.4	9.4	51652000	0	1452400	1535000	0	16764000	31901000	13
B2J404	B2J404	3	3	3	tr|B2J404|B2J404_NOSP7 Oxidoreductase domain protein OS=Nostoc punctiforme (strain ATCC 29133 / PCC 73102) OX=63737 GN=Npun_R3726 PE=4 SV=1	1	3	3	3	1	0	0	1	1	2	1	0	0	1	1	2	1	0	0	1	1	2	8.7	8.7	8.7	37.314	333	333	0	4.3692	2.7	0	0	2.4	3.6	6.3	41110000	3571400	0	0	18857000	6498200	12183000	20
B2J408	B2J408	7	7	7	tr|B2J408|B2J408_NOSP7 Ferritin, Dps family protein OS=Nostoc punctiforme (strain ATCC 29133 / PCC 73102) OX=63737 GN=Npun_F3730 PE=3 SV=1	1	7	7	7	7	5	6	5	6	5	7	5	6	5	6	5	7	5	6	5	6	5	54	54	54	18.348	163	163	0	86.522	54	31.9	41.1	38	41.1	31.9	3.6746e+09	1302100000	163270000	366760000	959040000	360760000	522660000	7
B2J418	B2J418	17	17	17	tr|B2J418|B2J418_NOSP7 D-xylulose 5-phosphate/D-fructose 6-phosphate phosphoketolase OS=Nostoc punctiforme (strain ATCC 29133 / PCC 73102) OX=63737 GN=Npun_R3741 PE=4 SV=1	1	17	17	17	11	7	8	12	11	14	11	7	8	12	11	14	11	7	8	12	11	14	25.9	25.9	25.9	79.194	737	737	0	135.75	18.5	8.5	11	21.2	15.6	18.9	2.0344e+09	510600000	59003000	57164000	602350000	238700000	566630000	33
B2J422	B2J422	21	21	21	tr|B2J422|B2J422_NOSP7 FAD dependent oxidoreductase OS=Nostoc punctiforme (strain ATCC 29133 / PCC 73102) OX=63737 GN=Npun_F3745 PE=4 SV=1	1	21	21	21	19	11	8	13	13	15	19	11	8	13	13	15	19	11	8	13	13	15	41.3	41.3	41.3	62.136	564	564	0	108.02	38.8	19.3	14.7	27.7	25.9	28.7	4997100000	2595200000	44393000	38153000	1.6646e+09	153590000	501160000	33
B2J427	B2J427	5	5	5	sp|B2J427|GCSP_NOSP7 Glycine dehydrogenase (decarboxylating) OS=Nostoc punctiforme (strain ATCC 29133 / PCC 73102) OX=63737 GN=gcvP PE=3 SV=1	1	5	5	5	3	2	1	1	0	0	3	2	1	1	0	0	3	2	1	1	0	0	5.6	5.6	5.6	106.85	979	979	0	5.393	3.3	2.3	1.2	1.1	0	0	92035000	63586000	2233200	1777800	24438000	0	0	39
B2J428	B2J428	4	4	4	sp|B2J428|GCSH_NOSP7 Glycine cleavage system H protein OS=Nostoc punctiforme (strain ATCC 29133 / PCC 73102) OX=63737 GN=gcvH PE=3 SV=1	1	4	4	4	4	3	3	4	3	3	4	3	3	4	3	3	4	3	3	4	3	3	45	45	45	14.455	129	129	0	130.81	45	27.1	27.1	45	27.1	27.1	6.1205e+09	2566500000	100530000	212470000	2347900000	290380000	602720000	6
B2J442	B2J442	6	6	6	sp|B2J442|FOLD_NOSP7 Bifunctional protein FolD OS=Nostoc punctiforme (strain ATCC 29133 / PCC 73102) OX=63737 GN=folD PE=3 SV=1	1	6	6	6	1	3	4	2	4	3	1	3	4	2	4	3	1	3	4	2	4	3	20.9	20.9	20.9	30.828	292	292	0	13.403	2.4	8.2	12.3	8.6	12.3	11	196440000	4305800	28321000	28584000	32431000	40337000	62457000	15
B2J443	B2J443	2	2	2	tr|B2J443|B2J443_NOSP7 Polyprenyl synthetase OS=Nostoc punctiforme (strain ATCC 29133 / PCC 73102) OX=63737 GN=Npun_F3770 PE=3 SV=1	1	2	2	2	1	1	0	1	0	0	1	1	0	1	0	0	1	1	0	1	0	0	6.8	6.8	6.8	33.866	310	310	0	2.7733	4.2	2.6	0	4.2	0	0	24483000	13840000	3857800	0	6784900	0	0	15
B2J445	B2J445	2	2	2	tr|B2J445|B2J445_NOSP7 SPOR domain-containing protein OS=Nostoc punctiforme (strain ATCC 29133 / PCC 73102) OX=63737 GN=Npun_R3772 PE=4 SV=1	1	2	2	2	1	0	0	2	1	0	1	0	0	2	1	0	1	0	0	2	1	0	10.2	10.2	10.2	23.628	216	216	0	5.3943	6.5	0	0	10.2	3.7	0	39997000	20643000	0	0	19354000	0	0	6
B2J446	B2J446	2	2	2	tr|B2J446|B2J446_NOSP7 DUF2488 family protein OS=Nostoc punctiforme (strain ATCC 29133 / PCC 73102) OX=63737 GN=Npun_R3773 PE=4 SV=1	1	2	2	2	1	0	0	1	0	1	1	0	0	1	0	1	1	0	0	1	0	1	22.9	22.9	22.9	12.694	109	109	0	5.9095	11.9	0	0	11.9	0	11	94025000	30501000	0	0	46777000	0	16747000	6
B2J448	B2J448	6	6	6	sp|B2J448|PDXJ_NOSP7 Pyridoxine 5-phosphate synthase OS=Nostoc punctiforme (strain ATCC 29133 / PCC 73102) OX=63737 GN=pdxJ PE=3 SV=1	1	6	6	6	5	1	2	6	3	5	5	1	2	6	3	5	5	1	2	6	3	5	29.5	29.5	29.5	26.36	241	241	0	34.273	26.1	3.3	6.2	29.5	9.1	22	814090000	251160000	10936000	31331000	343230000	47602000	129820000	11
B2J455	B2J455	3	3	3	tr|B2J455|B2J455_NOSP7 Sugar ABC transporter permease OS=Nostoc punctiforme (strain ATCC 29133 / PCC 73102) OX=63737 GN=Npun_R3782 PE=4 SV=1	1	3	3	3	1	1	1	3	1	1	1	1	1	3	1	1	1	1	1	3	1	1	34.9	34.9	34.9	13.567	126	126	0	53.226	6.3	6.3	6.3	34.9	6.3	6.3	226470000	46690000	2751900	3135800	155920000	3258800	14715000	7
B2J456	B2J456	20	20	20	sp|B2J456|ILVD_NOSP7 Dihydroxy-acid dehydratase OS=Nostoc punctiforme (strain ATCC 29133 / PCC 73102) OX=63737 GN=ilvD PE=3 SV=1	1	20	20	20	13	8	10	13	13	14	13	8	10	13	13	14	13	8	10	13	13	14	38.1	38.1	38.1	58.814	561	561	0	100.73	24.4	13.9	19.6	26.4	22.6	27.1	3.2544e+09	979770000	115880000	135780000	852930000	497180000	672840000	24
B2J458	B2J458	46	46	45	tr|B2J458|B2J458_NOSP7 MFS transporter OS=Nostoc punctiforme (strain ATCC 29133 / PCC 73102) OX=63737 GN=Npun_R3785 PE=4 SV=1	1	46	46	45	43	7	7	30	17	27	43	7	7	30	17	27	42	6	6	29	16	26	47	47	47	115.48	1033	1033	0	323.31	43.4	5.9	6.4	33.1	16.7	27.4	11018000000	6.1143e+09	21661000	23971000	4.0427e+09	104830000	710700000	55
B2J459	B2J459	27	27	27	tr|B2J459|B2J459_NOSP7 Signal transduction histidine kinase (STHK), LytS OS=Nostoc punctiforme (strain ATCC 29133 / PCC 73102) OX=63737 GN=Npun_F3786 PE=4 SV=1	1	27	27	27	26	9	9	25	8	13	26	9	9	25	8	13	26	9	9	25	8	13	53.1	53.1	53.1	43.826	426	426	0	243.59	47.9	16.4	20	52.6	18.1	32.4	36921000000	20574000000	198640000	243330000	15160000000	112010000	633360000	17
B2J460	B2J460	7	7	7	tr|B2J460|B2J460_NOSP7 Transport-associated OS=Nostoc punctiforme (strain ATCC 29133 / PCC 73102) OX=63737 GN=Npun_F3787 PE=4 SV=1	1	7	7	7	6	7	7	6	7	7	6	7	7	6	7	7	6	7	7	6	7	7	37.9	37.9	37.9	16.4	153	153	0	47.872	37.3	37.9	37.9	37.3	37.9	37.9	24181000000	9586200000	1.036e+09	1189800000	7.933e+09	1.4967e+09	2.9395e+09	10
B2J462	B2J462	10	10	10	tr|B2J462|B2J462_NOSP7 Uncharacterized protein OS=Nostoc punctiforme (strain ATCC 29133 / PCC 73102) OX=63737 GN=Npun_F3789 PE=4 SV=1	1	10	10	10	7	4	5	6	4	4	7	4	5	6	4	4	7	4	5	6	4	4	76.3	76.3	76.3	15.072	135	135	0	94.716	64.4	25.2	43	53.3	25.2	35.6	1451800000	580930000	95914000	116500000	389990000	137750000	130750000	10
B2J464	B2J464	1	1	1	tr|B2J464|B2J464_NOSP7 Diacylglycerol kinase, catalytic region OS=Nostoc punctiforme (strain ATCC 29133 / PCC 73102) OX=63737 GN=Npun_R3791 PE=4 SV=1	1	1	1	1	1	0	0	1	0	0	1	0	0	1	0	0	1	0	0	1	0	0	5	5	5	34.074	323	323	0	8.7949	5	0	0	5	0	0	34533000	14391000	0	0	20142000	0	0	14
B2J465	B2J465	3	3	3	tr|B2J465|B2J465_NOSP7 Lysozyme inhibitor LprI N-terminal domain-containing protein OS=Nostoc punctiforme (strain ATCC 29133 / PCC 73102) OX=63737 GN=Npun_F3792 PE=4 SV=1	1	3	3	3	3	0	2	2	3	3	3	0	2	2	3	3	3	0	2	2	3	3	21.4	21.4	21.4	15.907	140	140	0	9.7457	21.4	0	14.3	14.3	21.4	21.4	247610000	81713000	0	7142600	53646000	36909000	68198000	6
B2J467	B2J467	4	4	4	tr|B2J467|B2J467_NOSP7 Phycobilisome linker polypeptide CpeC OS=Nostoc punctiforme (strain ATCC 29133 / PCC 73102) OX=63737 GN=Npun_F3794 PE=3 SV=1	1	4	4	4	1	0	0	1	2	4	1	0	0	1	2	4	1	0	0	1	2	4	12.5	12.5	12.5	32.291	287	287	0	6.8019	3.1	0	0	3.1	7	12.5	43607000	9459800	0	0	7285300	4150100	22712000	18
B2J470	B2J470	8	8	8	tr|B2J470|B2J470_NOSP7 Porphobilinogen deaminase OS=Nostoc punctiforme (strain ATCC 29133 / PCC 73102) OX=63737 GN=hemC PE=3 SV=1	1	8	8	8	7	3	4	6	1	4	7	3	4	6	1	4	7	3	4	6	1	4	25	25	25	36.74	336	336	0	40.008	24.4	7.1	10.4	21.7	2.1	14.6	1.0114e+09	461690000	22749000	34864000	428970000	12877000	50299000	16
B2J471	B2J471	4	4	4	sp|B2J471|GLGA_NOSP7 Glycogen synthase OS=Nostoc punctiforme (strain ATCC 29133 / PCC 73102) OX=63737 GN=glgA PE=3 SV=1	1	4	4	4	4	0	0	0	0	0	4	0	0	0	0	0	4	0	0	0	0	0	9	9	9	55.061	479	479	0	10.638	9	0	0	0	0	0	83274000	83274000	0	0	0	0	0	26
B2J474	B2J474	6	6	6	tr|B2J474|B2J474_NOSP7 DUF1838 domain-containing protein OS=Nostoc punctiforme (strain ATCC 29133 / PCC 73102) OX=63737 GN=Npun_F3802 PE=4 SV=1	1	6	6	6	4	2	3	6	4	4	4	2	3	6	4	4	4	2	3	6	4	4	24.8	24.8	24.8	31.06	266	266	0	17.598	14.7	6.8	12.8	24.8	15.4	15.4	509880000	113730000	7399100	26769000	204740000	60058000	97173000	18
B2J478	B2J478	15	15	15	tr|B2J478|B2J478_NOSP7 Phycobilisome protein CpeA OS=Nostoc punctiforme (strain ATCC 29133 / PCC 73102) OX=63737 GN=Npun_R3806 PE=3 SV=1	1	15	15	15	13	10	11	13	11	12	13	10	11	13	11	12	13	10	11	13	11	12	79.9	79.9	79.9	17.754	164	164	0	323.31	65.9	57.9	57.9	64.6	57.9	72	243490000000	88733000000	4648600000	6.2652e+09	82296000000	13486000000	48067000000	9
B2J479	B2J479	15	15	15	tr|B2J479|B2J479_NOSP7 Phycobilisome protein CpeB OS=Nostoc punctiforme (strain ATCC 29133 / PCC 73102) OX=63737 GN=Npun_R3807 PE=3 SV=1	1	15	15	15	15	11	11	13	13	13	15	11	11	13	13	13	15	11	11	13	13	13	67	67	67	19.113	185	185	0	293.87	67	51.9	45.9	66.5	55.1	55.1	232730000000	82909000000	12218000000	9684000000	62471000000	21273000000	44173000000	9
B2J483;B2J468	B2J483	12;1	12;1	12;1	tr|B2J483|B2J483_NOSP7 Phycobilisome linker polypeptide OS=Nostoc punctiforme (strain ATCC 29133 / PCC 73102) OX=63737 GN=Npun_F3811 PE=3 SV=1	2	12	12	12	10	7	9	9	12	12	10	7	9	9	12	12	10	7	9	9	12	12	50.6	50.6	50.6	29.365	255	255;245	0	97.961	41.2	24.3	32.9	38.4	50.6	50.6	3.243e+09	1163500000	34978000	76728000	973630000	276100000	718020000	16
B2J485	B2J485	1	1	1	tr|B2J485|B2J485_NOSP7 DUF952 domain-containing protein OS=Nostoc punctiforme (strain ATCC 29133 / PCC 73102) OX=63737 GN=Npun_R3813 PE=4 SV=1	1	1	1	1	0	0	0	1	0	0	0	0	0	1	0	0	0	0	0	1	0	0	3.2	3.2	3.2	39.113	346	346	0.0014075	2.1618	0	0	0	3.2	0	0	17739000	0	0	0	17739000	0	0	17
B2J489	B2J489	18	18	18	tr|B2J489|B2J489_NOSP7 FHA domain containing protein OS=Nostoc punctiforme (strain ATCC 29133 / PCC 73102) OX=63737 GN=Npun_R3817 PE=4 SV=1	1	18	18	18	16	11	12	15	5	9	16	11	12	15	5	9	16	11	12	15	5	9	30.3	30.3	30.3	60.689	544	544	0	60.15	27.4	17.6	19.1	26.1	8.3	15.6	4.1417e+09	2158900000	77259000	110040000	1.6037e+09	34692000	157100000	27
B2J490	B2J490	8	8	8	sp|B2J490|PSAA_NOSP7 Photosystem I P700 chlorophyll a apoprotein A1 OS=Nostoc punctiforme (strain ATCC 29133 / PCC 73102) OX=63737 GN=psaA PE=3 SV=1	1	8	8	8	7	0	0	6	1	2	7	0	0	6	1	2	7	0	0	6	1	2	10.9	10.9	10.9	83.244	752	752	0	29.152	9	0	0	8.6	1.1	2.9	896310000	429190000	0	0	439080000	3217300	24819000	17
B2J491	B2J491	3	3	2	tr|B2J491|B2J491_NOSP7 Photosystem I P700 chlorophyll a apoprotein A2 OS=Nostoc punctiforme (strain ATCC 29133 / PCC 73102) OX=63737 GN=psaB PE=3 SV=1	1	3	3	2	1	1	0	2	0	0	1	1	0	2	0	0	1	0	0	2	0	0	4.9	4.9	2.7	83.235	741	741	0	15.601	1.6	2.2	0	2.7	0	0	258370000	73629000	20502000	0	164240000	0	0	15
B2J499	B2J499	1	1	1	tr|B2J499|B2J499_NOSP7 Photosystem one PsaX OS=Nostoc punctiforme (strain ATCC 29133 / PCC 73102) OX=63737 GN=Npun_R3827 PE=4 SV=1	1	1	1	1	1	0	0	1	0	0	1	0	0	1	0	0	1	0	0	1	0	0	38.8	38.8	38.8	5.3791	49	49	0	9.6354	38.8	0	0	38.8	0	0	110150000	58565000	0	0	51585000	0	0	2
B2J4A1	B2J4A1	9	9	9	tr|B2J4A1|B2J4A1_NOSP7 Response regulator receiver protein OS=Nostoc punctiforme (strain ATCC 29133 / PCC 73102) OX=63737 GN=Npun_F3829 PE=4 SV=1	1	9	9	9	7	0	0	5	1	5	7	0	0	5	1	5	7	0	0	5	1	5	39.2	39.2	39.2	23.625	217	217	0	24.59	34.6	0	0	24.9	4.6	20.7	547030000	319640000	0	0	190370000	0	37026000	12
B2J4A2;B2J451	B2J4A2	7;1	7;1	6;1	tr|B2J4A2|B2J4A2_NOSP7 Multi-sensor signal transduction multi-kinase OS=Nostoc punctiforme (strain ATCC 29133 / PCC 73102) OX=63737 GN=Npun_F3830 PE=4 SV=1	2	7	7	6	7	0	0	0	0	2	7	0	0	0	0	2	6	0	0	0	0	1	4.2	4.2	3.8	211.32	1871	1871;1991	0	17.27	4.2	0	0	0	0	0.8	81905000	75251000	0	0	0	0	6654100	89
B2J4B0	B2J4B0	2	2	2	tr|B2J4B0|B2J4B0_NOSP7 Putative restriction endonuclease domain-containing protein OS=Nostoc punctiforme (strain ATCC 29133 / PCC 73102) OX=63737 GN=Npun_R5276 PE=4 SV=1	1	2	2	2	2	2	2	2	1	2	2	2	2	2	1	2	2	2	2	2	1	2	7.8	7.8	7.8	22.424	193	193	0	3.3686	7.8	7.8	7.8	7.8	3.6	7.8	219490000	75936000	6224000	7813400	101780000	5328300	22410000	10
B2J4C0	B2J4C0	16	16	16	tr|B2J4C0|B2J4C0_NOSP7 Phycocyanin, beta subunit OS=Nostoc punctiforme (strain ATCC 29133 / PCC 73102) OX=63737 GN=Npun_F5289 PE=3 SV=1	1	16	16	16	14	6	7	13	6	10	14	6	7	13	6	10	14	6	7	13	6	10	77.5	77.5	77.5	18.182	173	173	0	200.57	68.2	36.4	39.3	76.3	30.6	54.9	138610000000	63197000000	490020000	1088400000	54529000000	2546800000	16754000000	10
B2J4C1	B2J4C1	13	13	13	tr|B2J4C1|B2J4C1_NOSP7 Phycocyanin, alpha subunit PcyA OS=Nostoc punctiforme (strain ATCC 29133 / PCC 73102) OX=63737 GN=Npun_F5290 PE=3 SV=1	1	13	13	13	11	7	7	12	9	11	11	7	7	12	9	11	11	7	7	12	9	11	76.7	76.7	76.7	17.623	163	163	0	320.6	61.3	50.3	43.6	76.7	52.8	75.5	104210000000	48106000000	494080000	1128000000	37628000000	3.0176e+09	13835000000	10
B2J4C2	B2J4C2	14	14	14	tr|B2J4C2|B2J4C2_NOSP7 Phycobilisome linker polypeptide CpcC2 OS=Nostoc punctiforme (strain ATCC 29133 / PCC 73102) OX=63737 GN=Npun_F5291 PE=3 SV=1	1	14	14	14	11	10	12	11	12	12	11	10	12	11	12	12	11	10	12	11	12	12	58.9	58.9	58.9	30.067	270	270	0	176.67	53.3	45.2	50.4	53	50.4	53	14971000000	5087200000	408010000	439390000	5394600000	874510000	2767000000	14
B2J4C3	B2J4C3	15	15	15	tr|B2J4C3|B2J4C3_NOSP7 Phycobilisome linker polypeptide CpcC OS=Nostoc punctiforme (strain ATCC 29133 / PCC 73102) OX=63737 GN=Npun_F5292 PE=3 SV=1	1	15	15	15	14	9	11	12	13	13	14	9	11	12	13	13	14	9	11	12	13	13	61.2	61.2	61.2	32.002	289	289	0	168.64	53.3	30.1	43.3	45.3	51.9	56.4	23018000000	11784000000	230920000	274960000	8.0368e+09	610260000	2.0812e+09	17
B2J4C4	B2J4C4	3	3	3	tr|B2J4C4|B2J4C4_NOSP7 CpcD phycobilisome linker domain protein OS=Nostoc punctiforme (strain ATCC 29133 / PCC 73102) OX=63737 GN=Npun_F5293 PE=4 SV=1	1	3	3	3	1	1	2	1	1	3	1	1	2	1	1	3	1	1	2	1	1	3	50.6	50.6	50.6	9.5875	85	85	0	39.231	27.1	8.2	23.5	8.2	8.2	50.6	192390000	10202000	9378500	15856000	101870000	12516000	42566000	6
B2J4C6	B2J4C6	4	4	4	tr|B2J4C6|B2J4C6_NOSP7 HEAT domain containing protein CpcF OS=Nostoc punctiforme (strain ATCC 29133 / PCC 73102) OX=63737 GN=Npun_F5295 PE=3 SV=1	1	4	4	4	2	2	3	2	1	4	2	2	3	2	1	4	2	2	3	2	1	4	16.2	16.2	16.2	26.12	241	241	0	8.9465	8.3	8.3	12.4	7.9	5	16.2	165690000	36453000	2771400	7996500	42597000	3322400	72546000	11
B2J4C7	B2J4C7	1	1	1	tr|B2J4C7|B2J4C7_NOSP7 HD domain-containing protein OS=Nostoc punctiforme (strain ATCC 29133 / PCC 73102) OX=63737 GN=Npun_R5296 PE=4 SV=1	1	1	1	1	0	0	0	0	1	1	0	0	0	0	1	1	0	0	0	0	1	1	6.5	6.5	6.5	24.631	216	216	0	3.8364	0	0	0	0	6.5	6.5	14238000	0	0	0	0	2610600	11627000	5
B2J4D7	B2J4D7	4	4	4	tr|B2J4D7|B2J4D7_NOSP7 peptidoglycan lytic exotransglycosylase OS=Nostoc punctiforme (strain ATCC 29133 / PCC 73102) OX=63737 GN=Npun_R5306 PE=4 SV=1	1	4	4	4	4	0	0	0	1	1	4	0	0	0	1	1	4	0	0	0	1	1	10	10	10	46.536	420	420	0	12.248	10	0	0	0	2.4	1.7	110200000	101680000	0	0	0	3793600	4716800	20
B2J4D8	B2J4D8	7	7	7	tr|B2J4D8|B2J4D8_NOSP7 Uncharacterized protein OS=Nostoc punctiforme (strain ATCC 29133 / PCC 73102) OX=63737 GN=Npun_R5307 PE=4 SV=1	1	7	7	7	7	2	1	5	1	3	7	2	1	5	1	3	7	2	1	5	1	3	77.4	77.4	77.4	9.735	84	84	0	38.646	77.4	25	14.3	72.6	14.3	38.1	1.5159e+09	911070000	3510600	1223400	475760000	2806300	121490000	6
B2J4E3	B2J4E3	9	9	9	tr|B2J4E3|B2J4E3_NOSP7 Uncharacterized protein OS=Nostoc punctiforme (strain ATCC 29133 / PCC 73102) OX=63737 GN=Npun_R5312 PE=4 SV=1	1	9	9	9	7	4	4	8	5	5	7	4	4	8	5	5	7	4	4	8	5	5	31.6	31.6	31.6	29.375	256	256	0	40.312	25.8	14.5	14.5	31.6	14.5	14.5	1182200000	375170000	8988500	18650000	561360000	51479000	166520000	12
B2J4E9	B2J4E9	1	1	1	tr|B2J4E9|B2J4E9_NOSP7 Large low complexity protein with proline/alanine-rich repeat OS=Nostoc punctiforme (strain ATCC 29133 / PCC 73102) OX=63737 GN=Npun_F5318 PE=4 SV=1	1	1	1	1	1	1	1	1	1	1	1	1	1	1	1	1	1	1	1	1	1	1	17.1	17.1	17.1	22.368	210	210	0	6.2477	17.1	17.1	17.1	17.1	17.1	17.1	78986000	21197000	4411600	4359000	25806000	7441200	15771000	11
B2J4F1	B2J4F1	8	7	7	tr|B2J4F1|B2J4F1_NOSP7 Carbohydrate-selective porin OprB OS=Nostoc punctiforme (strain ATCC 29133 / PCC 73102) OX=63737 GN=Npun_R5320 PE=3 SV=1	1	8	7	7	6	0	0	6	5	5	6	0	0	5	5	5	6	0	0	5	5	5	17.7	15.3	15.3	57.992	537	537	0	24.96	12.8	0	0	12.1	9.7	10.1	512060000	199550000	0	0	245410000	27647000	39453000	21
B2J4F5	B2J4F5	8	8	8	tr|B2J4F5|B2J4F5_NOSP7 Periplasmic binding protein/LacI transcriptional regulator OS=Nostoc punctiforme (strain ATCC 29133 / PCC 73102) OX=63737 GN=Npun_R5326 PE=4 SV=1	1	8	8	8	6	6	6	7	6	6	6	6	6	7	6	6	6	6	6	7	6	6	30.6	30.6	30.6	35.298	340	340	0	45.367	19.7	21.8	21.8	25.6	21.8	21.8	2273900000	1.0568e+09	33483000	34710000	763750000	84053000	301160000	14
B2J4F8	B2J4F8	3	3	3	tr|B2J4F8|B2J4F8_NOSP7 SnoaL-like domain-containing protein OS=Nostoc punctiforme (strain ATCC 29133 / PCC 73102) OX=63737 GN=Npun_F5329 PE=4 SV=1	1	3	3	3	2	2	1	1	2	2	2	2	1	1	2	2	2	2	1	1	2	2	24.6	24.6	24.6	13.99	126	126	0	7.4085	17.5	15.1	7.9	9.5	15.1	15.1	105960000	58112000	2624000	2085000	21011000	7835400	14291000	7
B2J4H0	B2J4H0	2	2	2	tr|B2J4H0|B2J4H0_NOSP7 Helix-turn-helix domain-containing protein OS=Nostoc punctiforme (strain ATCC 29133 / PCC 73102) OX=63737 GN=Npun_R5345 PE=4 SV=1	1	2	2	2	2	1	0	0	0	0	2	1	0	0	0	0	2	1	0	0	0	0	22.3	22.3	22.3	10.896	94	94	0	3.2781	22.3	13.8	0	0	0	0	53028000	50771000	2256800	0	0	0	0	5
B2J4H3	B2J4H3	1	1	1	tr|B2J4H3|B2J4H3_NOSP7 Type I restriction enzyme, S subunit OS=Nostoc punctiforme (strain ATCC 29133 / PCC 73102) OX=63737 GN=Npun_F5348 PE=3 SV=1	1	1	1	1	1	0	1	1	1	1	1	0	1	1	1	1	1	0	1	1	1	1	1.6	1.6	1.6	50.209	440	440	0.0072512	1.3418	1.6	0	1.6	1.6	1.6	1.6	61061000	13404000	0	2814600	10568000	14922000	19352000	24
B2J4I0	B2J4I0	12	12	12	tr|B2J4I0|B2J4I0_NOSP7 Dihydroorotase, multifunctional complex type OS=Nostoc punctiforme (strain ATCC 29133 / PCC 73102) OX=63737 GN=Npun_R5355 PE=3 SV=1	1	12	12	12	10	4	6	11	6	5	10	4	6	11	6	5	10	4	6	11	6	5	37.4	37.4	37.4	48.429	439	439	0	91.101	33.7	9.8	17.1	31.7	17.1	14.1	2409100000	724800000	77962000	97162000	1.0191e+09	188750000	301310000	22
B2J4I7	B2J4I7	1	1	1	tr|B2J4I7|B2J4I7_NOSP7 Single-stranded nucleic acid binding R3H domain protein OS=Nostoc punctiforme (strain ATCC 29133 / PCC 73102) OX=63737 GN=Npun_F5364 PE=4 SV=1	1	1	1	1	1	0	0	1	0	0	1	0	0	1	0	0	1	0	0	1	0	0	1.7	1.7	1.7	64.172	577	577	0	2.7334	1.7	0	0	1.7	0	0	49083000	24076000	0	0	25007000	0	0	31
B2J4J1	B2J4J1	5	5	5	tr|B2J4J1|B2J4J1_NOSP7 Pentapeptide repeat protein OS=Nostoc punctiforme (strain ATCC 29133 / PCC 73102) OX=63737 GN=Npun_R5368 PE=4 SV=1	1	5	5	5	5	0	0	3	0	0	5	0	0	3	0	0	5	0	0	3	0	0	23	23	23	26.795	256	256	0	56.893	23	0	0	11.7	0	0	452050000	389440000	0	0	62610000	0	0	10
B2J4J9	B2J4J9	2	2	2	tr|B2J4J9|B2J4J9_NOSP7 Thioredoxin OS=Nostoc punctiforme (strain ATCC 29133 / PCC 73102) OX=63737 GN=Npun_R5376 PE=3 SV=1	1	2	2	2	2	1	1	1	1	1	2	1	1	1	1	1	2	1	1	1	1	1	20	20	20	12.81	115	115	0	5.6674	20	7.8	7.8	7.8	7.8	7.8	130930000	55849000	2850100	6585700	32153000	3745300	29749000	5
B2J4K9	B2J4K9	1	1	1	tr|B2J4K9|B2J4K9_NOSP7 Glutamine synthetase inactivating factor IF7 OS=Nostoc punctiforme (strain ATCC 29133 / PCC 73102) OX=63737 GN=Npun_F5386 PE=4 SV=1	1	1	1	1	0	0	0	0	1	0	0	0	0	0	1	0	0	0	0	0	1	0	16.7	16.7	16.7	7.4995	66	66	0.0034294	1.8325	0	0	0	0	16.7	0	2996200	0	0	0	0	2996200	0	3
B2J4L0	B2J4L0	16	16	16	tr|B2J4L0|B2J4L0_NOSP7 Deoxyribose-phosphate aldolase/phospho-2-dehydro-3-deoxyheptonate aldolase OS=Nostoc punctiforme (strain ATCC 29133 / PCC 73102) OX=63737 GN=Npun_R0192 PE=4 SV=1	1	16	16	16	16	10	9	11	10	11	16	10	9	11	10	11	16	10	9	11	10	11	45.3	45.3	45.3	39.446	360	360	0	99.918	45.3	26.9	27.2	32.5	28.3	31.4	5209000000	2650200000	146190000	220320000	1282600000	303740000	605900000	17
B2J4L4	B2J4L4	4	4	4	tr|B2J4L4|B2J4L4_NOSP7 Cyanophycinase OS=Nostoc punctiforme (strain ATCC 29133 / PCC 73102) OX=63737 GN=Npun_R0196 PE=3 SV=1	1	4	4	4	4	0	1	0	0	0	4	0	1	0	0	0	4	0	1	0	0	0	15.6	15.6	15.6	30.572	282	282	0	7.7188	15.6	0	4.6	0	0	0	124960000	122080000	0	2874600	0	0	0	17
B2J4L8	B2J4L8	2	2	2	tr|B2J4L8|B2J4L8_NOSP7 PEBP family protein OS=Nostoc punctiforme (strain ATCC 29133 / PCC 73102) OX=63737 GN=Npun_F0200 PE=4 SV=1	1	2	2	2	2	0	0	0	0	0	2	0	0	0	0	0	2	0	0	0	0	0	13.6	13.6	13.6	17.182	154	154	0	5.882	13.6	0	0	0	0	0	45909000	45909000	0	0	0	0	0	8
B2J4M1	B2J4M1	7	7	7	tr|B2J4M1|B2J4M1_NOSP7 Short-chain dehydrogenase/reductase SDR OS=Nostoc punctiforme (strain ATCC 29133 / PCC 73102) OX=63737 GN=Npun_F0203 PE=4 SV=1	1	7	7	7	7	0	0	0	0	0	7	0	0	0	0	0	7	0	0	0	0	0	33.9	33.9	33.9	31.4	292	292	0	28.835	33.9	0	0	0	0	0	374630000	374630000	0	0	0	0	0	14
B2J4M4	B2J4M4	5	5	5	tr|B2J4M4|B2J4M4_NOSP7 Galactose-1-phosphate uridylyltransferase OS=Nostoc punctiforme (strain ATCC 29133 / PCC 73102) OX=63737 GN=Npun_F0208 PE=3 SV=1	1	5	5	5	3	1	2	2	3	3	3	1	2	2	3	3	3	1	2	2	3	3	18	18	18	41.815	366	366	0	38.906	12.8	2.5	4.9	9	7.7	11.5	236730000	110720000	1310300	2862400	81842000	5557200	34438000	15
B2J4M5	B2J4M5	2	2	2	tr|B2J4M5|B2J4M5_NOSP7 Uncharacterized protein OS=Nostoc punctiforme (strain ATCC 29133 / PCC 73102) OX=63737 GN=Npun_F0209 PE=4 SV=1	1	2	2	2	2	0	0	0	0	0	2	0	0	0	0	0	2	0	0	0	0	0	71.4	71.4	71.4	7.4389	70	70	0	22.265	71.4	0	0	0	0	0	33774000	33774000	0	0	0	0	0	2
B2J4M6	B2J4M6	2	1	1	tr|B2J4M6|B2J4M6_NOSP7 Photosystem I P700 chlorophyll a apoprotein A2 OS=Nostoc punctiforme (strain ATCC 29133 / PCC 73102) OX=63737 GN=psaB PE=3 SV=1	1	2	1	1	1	1	0	0	0	0	1	0	0	0	0	0	1	0	0	0	0	0	3.8	1.6	1.6	83.74	742	742	0	5.5253	1.6	2.2	0	0	0	0	42282000	42282000	0	0	0	0	0	14
B2J4M8	B2J4M8	12	12	12	tr|B2J4M8|B2J4M8_NOSP7 Peptidase M24 OS=Nostoc punctiforme (strain ATCC 29133 / PCC 73102) OX=63737 GN=Npun_F0212 PE=4 SV=1	1	12	12	12	12	5	5	4	5	5	12	5	5	4	5	5	12	5	5	4	5	5	37.3	37.3	37.3	40.002	362	362	0	38.166	37.3	15.2	15.2	11.3	15.2	15.2	1154700000	895330000	18981000	27618000	100890000	45440000	66422000	18
B2J4M9	B2J4M9	4	4	4	tr|B2J4M9|B2J4M9_NOSP7 Galactokinase OS=Nostoc punctiforme (strain ATCC 29133 / PCC 73102) OX=63737 GN=Npun_F0213 PE=4 SV=1	1	4	4	4	2	1	1	0	3	0	2	1	1	0	3	0	2	1	1	0	3	0	11.1	11.1	11.1	39.005	360	360	0	8.0024	5.6	2.8	2.8	0	8.3	0	60793000	47106000	2813600	1335500	0	9538000	0	16
B2J4N0	B2J4N0	1	1	1	tr|B2J4N0|B2J4N0_NOSP7 Signal peptidase I OS=Nostoc punctiforme (strain ATCC 29133 / PCC 73102) OX=63737 GN=Npun_F0214 PE=4 SV=1	1	1	1	1	1	0	0	0	0	0	1	0	0	0	0	0	1	0	0	0	0	0	6.2	6.2	6.2	14.547	128	128	0.0027548	1.8955	6.2	0	0	0	0	0	27480000	27480000	0	0	0	0	0	6
B2J4N2	B2J4N2	2	2	2	tr|B2J4N2|B2J4N2_NOSP7 Uncharacterized protein OS=Nostoc punctiforme (strain ATCC 29133 / PCC 73102) OX=63737 GN=Npun_F0216 PE=4 SV=1	1	2	2	2	2	0	0	1	0	0	2	0	0	1	0	0	2	0	0	1	0	0	48.7	48.7	48.7	8.3666	78	78	0	54.078	48.7	0	0	33.3	0	0	756490000	694220000	0	0	62263000	0	0	4
B2J4N3	B2J4N3	3	3	3	tr|B2J4N3|B2J4N3_NOSP7 Glycoside hydrolase, family 43 OS=Nostoc punctiforme (strain ATCC 29133 / PCC 73102) OX=63737 GN=Npun_F0217 PE=3 SV=1	1	3	3	3	3	0	0	0	0	0	3	0	0	0	0	0	3	0	0	0	0	0	7.7	7.7	7.7	44.533	392	392	0.0014358	2.4125	7.7	0	0	0	0	0	63660000	63660000	0	0	0	0	0	18
B2J4N8	B2J4N8	2	2	2	tr|B2J4N8|B2J4N8_NOSP7 UDP-glucose 4-epimerase OS=Nostoc punctiforme (strain ATCC 29133 / PCC 73102) OX=63737 GN=Npun_F0222 PE=3 SV=1	1	2	2	2	2	0	0	0	0	0	2	0	0	0	0	0	2	0	0	0	0	0	7	7	7	36.332	328	328	0	8.4298	7	0	0	0	0	0	52923000	52923000	0	0	0	0	0	16
B2J4P5	B2J4P5	1	1	1	tr|B2J4P5|B2J4P5_NOSP7 FAD dependent oxidoreductase OS=Nostoc punctiforme (strain ATCC 29133 / PCC 73102) OX=63737 GN=Npun_F0229 PE=4 SV=1	1	1	1	1	1	0	0	1	0	1	1	0	0	1	0	1	1	0	0	1	0	1	1.6	1.6	1.6	61.623	563	563	0.0020906	2.0567	1.6	0	0	1.6	0	1.6	51058000	43237000	0	0	0	0	7821700	30
B2J4P9	B2J4P9	3	3	3	tr|B2J4P9|B2J4P9_NOSP7 Manganese containing catalase OS=Nostoc punctiforme (strain ATCC 29133 / PCC 73102) OX=63737 GN=Npun_F0233 PE=3 SV=1	1	3	3	3	3	0	0	0	0	0	3	0	0	0	0	0	3	0	0	0	0	0	14.6	14.6	14.6	33.936	309	309	0	15.75	14.6	0	0	0	0	0	38925000	38925000	0	0	0	0	0	12
B2J4Q3	B2J4Q3	3	3	3	tr|B2J4Q3|B2J4Q3_NOSP7 Methyltransferase type 12 OS=Nostoc punctiforme (strain ATCC 29133 / PCC 73102) OX=63737 GN=Npun_R0239 PE=4 SV=1	1	3	3	3	3	1	1	1	1	1	3	1	1	1	1	1	3	1	1	1	1	1	12.9	12.9	12.9	36.422	334	334	0	12.083	12.9	2.4	2.4	2.4	2.4	2.4	86516000	54821000	2601700	1720300	10496000	5273200	11604000	10
B2J4Q7	B2J4Q7	4	4	4	tr|B2J4Q7|B2J4Q7_NOSP7 DUF3887 domain-containing protein OS=Nostoc punctiforme (strain ATCC 29133 / PCC 73102) OX=63737 GN=Npun_R0243 PE=4 SV=1	1	4	4	4	2	0	0	4	2	2	2	0	0	4	2	2	2	0	0	4	2	2	33.3	33.3	33.3	15.675	141	141	0	18.681	12.8	0	0	33.3	15.6	15.6	227500000	70380000	0	0	115850000	13542000	27732000	10
B2J4T1	B2J4T1	8	8	8	tr|B2J4T1|B2J4T1_NOSP7 Glyoxalase/bleomycin resistance protein/dioxygenase OS=Nostoc punctiforme (strain ATCC 29133 / PCC 73102) OX=63737 GN=Npun_F0268 PE=4 SV=1	1	8	8	8	5	5	5	7	5	6	5	5	5	7	5	6	5	5	5	7	5	6	44.8	44.8	44.8	15.593	134	134	0	17.31	38.8	29.9	29.9	40.3	29.9	30.6	1.8204e+09	651440000	47608000	54163000	723290000	107060000	236870000	9
B2J4T2	B2J4T2	11	11	11	tr|B2J4T2|B2J4T2_NOSP7 CHU large protein OS=Nostoc punctiforme (strain ATCC 29133 / PCC 73102) OX=63737 GN=Npun_R0269 PE=4 SV=1	1	11	11	11	10	6	8	8	8	11	10	6	8	8	8	11	10	6	8	8	8	11	30.6	30.6	30.6	53.79	503	503	0	145.1	29	15.7	20.9	20.5	20.9	30.6	2377300000	785920000	43462000	46152000	779240000	125030000	597510000	23
B2J4T5	B2J4T5	3	3	3	tr|B2J4T5|B2J4T5_NOSP7 Peptidase domain protein OS=Nostoc punctiforme (strain ATCC 29133 / PCC 73102) OX=63737 GN=Npun_F0272 PE=4 SV=1	1	3	3	3	3	0	0	1	0	1	3	0	0	1	0	1	3	0	0	1	0	1	21.2	21.2	21.2	15.994	151	151	0	4.869	21.2	0	0	7.3	0	6.6	159150000	115510000	0	0	31710000	0	11932000	6
B2J4U2	B2J4U2	2	2	2	tr|B2J4U2|B2J4U2_NOSP7 UspA domain protein OS=Nostoc punctiforme (strain ATCC 29133 / PCC 73102) OX=63737 GN=Npun_R0279 PE=3 SV=1	1	2	2	2	1	0	0	1	1	1	1	0	0	1	1	1	1	0	0	1	1	1	6.4	6.4	6.4	30.688	283	283	0.0020964	2.0881	2.5	0	0	3.9	2.5	2.5	50676000	22629000	0	0	19170000	1779200	7098500	17
B2J4U4	B2J4U4	1	1	1	tr|B2J4U4|B2J4U4_NOSP7 Gamma-glutamyl phosphate reductase OS=Nostoc punctiforme (strain ATCC 29133 / PCC 73102) OX=63737 GN=proA PE=3 SV=1	1	1	1	1	0	1	1	0	1	0	0	1	1	0	1	0	0	1	1	0	1	0	2.1	2.1	2.1	46.44	421	421	0	3.1515	0	2.1	2.1	0	2.1	0	8854300	0	0	4291100	0	4563200	0	20
B2J4U6	B2J4U6	7	7	7	tr|B2J4U6|B2J4U6_NOSP7 6,7-dimethyl-8-ribityllumazine synthase OS=Nostoc punctiforme (strain ATCC 29133 / PCC 73102) OX=63737 GN=ribH PE=3 SV=1	1	7	7	7	6	4	5	7	5	6	6	4	5	7	5	6	6	4	5	7	5	6	36.5	36.5	36.5	20.827	192	192	0	69.092	31.2	16.1	23.4	36.5	24	31.2	7.5321e+09	1.9068e+09	34489000	76441000	3.4361e+09	563320000	1.5149e+09	12
B2J4V0	B2J4V0	1	1	1	tr|B2J4V0|B2J4V0_NOSP7 ABC transporter related OS=Nostoc punctiforme (strain ATCC 29133 / PCC 73102) OX=63737 GN=Npun_F0287 PE=4 SV=1	1	1	1	1	0	0	0	0	0	1	0	0	0	0	0	1	0	0	0	0	0	1	1.3	1.3	1.3	60.743	544	544	1	-2	0	0	0	0	0	1.3	14750000	0	0	0	0	0	14750000	27
B2J4V1	B2J4V1	7	7	7	tr|B2J4V1|B2J4V1_NOSP7 Thylakoid lumen protein OS=Nostoc punctiforme (strain ATCC 29133 / PCC 73102) OX=63737 GN=Npun_F0288 PE=4 SV=1	1	7	7	7	6	1	0	5	4	4	6	1	0	5	4	4	6	1	0	5	4	4	56.5	56.5	56.5	11.81	108	108	0	23.176	45.4	6.5	0	38.9	32.4	34.3	844530000	393100000	848990	0	327890000	19006000	103690000	6
B2J4V3	B2J4V3	7	7	7	tr|B2J4V3|B2J4V3_NOSP7 Protein serine/threonine phosphatase OS=Nostoc punctiforme (strain ATCC 29133 / PCC 73102) OX=63737 GN=Npun_F0290 PE=4 SV=1	1	7	7	7	6	0	0	6	2	6	6	0	0	6	2	6	6	0	0	6	2	6	39.4	39.4	39.4	26.813	241	241	0	41.339	34	0	0	34	12	32.8	1.067e+09	468310000	0	0	420190000	8270800	170250000	14
B2J4V8	B2J4V8	10	10	10	tr|B2J4V8|B2J4V8_NOSP7 Anhydro-N-acetylmuramic acid kinase OS=Nostoc punctiforme (strain ATCC 29133 / PCC 73102) OX=63737 GN=anmK PE=3 SV=1	1	10	10	10	2	0	0	1	5	10	2	0	0	1	5	10	2	0	0	1	5	10	27.1	27.1	27.1	44.115	409	409	0	23.159	5.6	0	0	3.9	16.1	27.1	207180000	30982000	0	0	22448000	27474000	126270000	20
B2J4V9	B2J4V9	3	3	3	tr|B2J4V9|B2J4V9_NOSP7 PEP-CTERM protein-sorting domain-containing protein OS=Nostoc punctiforme (strain ATCC 29133 / PCC 73102) OX=63737 GN=Npun_F0296 PE=4 SV=1	1	3	3	3	3	2	2	3	3	3	3	2	2	3	3	3	3	2	2	3	3	3	16.5	16.5	16.5	28.378	267	267	0	109.39	16.5	7.5	7.5	16.5	16.5	16.5	10477000000	261080000	54617000	97923000	6.5322e+09	1152900000	2378500000	4
B2J4W6	B2J4W6	8	8	8	tr|B2J4W6|B2J4W6_NOSP7 Alpha/beta hydrolase fold protein OS=Nostoc punctiforme (strain ATCC 29133 / PCC 73102) OX=63737 GN=Npun_R1990 PE=4 SV=1	1	8	8	8	7	1	3	6	3	5	7	1	3	6	3	5	7	1	3	6	3	5	34.6	34.6	34.6	33.45	289	289	0	50.508	29.4	3.1	11.4	22.8	10.4	22.1	507370000	171680000	4690500	19260000	214930000	24236000	72575000	14
B2J4W7	B2J4W7	4	4	4	tr|B2J4W7|B2J4W7_NOSP7 MOSC domain containing protein OS=Nostoc punctiforme (strain ATCC 29133 / PCC 73102) OX=63737 GN=Npun_R1991 PE=4 SV=1	1	4	4	4	1	0	1	2	0	3	1	0	1	2	0	3	1	0	1	2	0	3	17.6	17.6	17.6	25.11	216	216	0	4.6236	3.7	0	3.7	7.4	0	13.9	57047000	7389800	0	0	32450000	0	17207000	9
B2J4W8	B2J4W8	8	8	8	tr|B2J4W8|B2J4W8_NOSP7 Short-chain dehydrogenase/reductase SDR OS=Nostoc punctiforme (strain ATCC 29133 / PCC 73102) OX=63737 GN=Npun_R1992 PE=4 SV=1	1	8	8	8	7	4	4	6	6	6	7	4	4	6	6	6	7	4	4	6	6	6	36.1	36.1	36.1	26.407	249	249	0	62.317	30.9	17.7	17.7	28.1	24.1	28.1	877980000	318260000	35636000	28277000	220430000	89804000	185570000	11
B2J4W9	B2J4W9	1	1	1	tr|B2J4W9|B2J4W9_NOSP7 DUF4440 domain-containing protein OS=Nostoc punctiforme (strain ATCC 29133 / PCC 73102) OX=63737 GN=Npun_R1993 PE=4 SV=1	1	1	1	1	0	0	0	0	0	1	0	0	0	0	0	1	0	0	0	0	0	1	5.8	5.8	5.8	19.139	171	171	0.0066225	1.3939	0	0	0	0	0	5.8	4810000	0	0	0	0	0	4810000	11
B2J4X3	B2J4X3	10	5	5	tr|B2J4X3|B2J4X3_NOSP7 DUF6748 domain-containing protein OS=Nostoc punctiforme (strain ATCC 29133 / PCC 73102) OX=63737 GN=Npun_R1997 PE=4 SV=1	1	10	5	5	7	3	3	10	5	7	2	0	0	5	2	2	2	0	0	5	2	2	49.5	29.7	29.7	29.946	273	273	0	55.128	28.9	8.1	8.1	49.5	17.2	28.9	217110000	39030000	0	0	142100000	12657000	23320000	17
B2J4Y0	B2J4Y0	9	9	5	tr|B2J4Y0|B2J4Y0_NOSP7 Uncharacterized protein OS=Nostoc punctiforme (strain ATCC 29133 / PCC 73102) OX=63737 GN=Npun_R2008 PE=4 SV=1	1	9	9	5	9	2	4	8	5	5	9	2	4	8	5	5	5	1	2	4	3	2	58.1	58.1	28.1	17.829	160	160	0	54.882	58.1	13.1	28.8	57.5	29.4	36.9	11992000000	4559600000	21207000	68320000	6.5668e+09	148090000	627780000	9
B2J4Y5	B2J4Y5	6	6	6	tr|B2J4Y5|B2J4Y5_NOSP7 Hemolysin-type calcium-binding region OS=Nostoc punctiforme (strain ATCC 29133 / PCC 73102) OX=63737 GN=Npun_R2018 PE=4 SV=1	1	6	6	6	4	2	2	4	2	3	4	2	2	4	2	3	4	2	2	4	2	3	12.7	12.7	12.7	72.451	707	707	0	64.828	8.2	3.1	3.1	7.6	3.1	5.4	2534900000	992260000	29599000	72715000	1123900000	59093000	257300000	13
B2J4Y9	B2J4Y9	3	2	2	tr|B2J4Y9|B2J4Y9_NOSP7 ATP-dependent zinc metalloprotease FtsH OS=Nostoc punctiforme (strain ATCC 29133 / PCC 73102) OX=63737 GN=ftsH PE=3 SV=1	1	3	2	2	2	0	0	1	0	2	1	0	0	0	0	1	1	0	0	0	0	1	6.3	4.3	4.3	67.05	621	621	0	10.105	4.2	0	0	1.9	0	4	22926000	17944000	0	0	0	0	4982800	34
B2J4Z3	B2J4Z3	3	3	2	tr|B2J4Z3|B2J4Z3_NOSP7 TOBE domain protein OS=Nostoc punctiforme (strain ATCC 29133 / PCC 73102) OX=63737 GN=Npun_R2026 PE=4 SV=1	1	3	3	2	2	0	2	0	0	0	2	0	2	0	0	0	1	0	2	0	0	0	16.2	16.2	11.5	16.846	148	148	0	3.506	10.8	0	11.5	0	0	0	976570000	974700000	0	1865600	0	0	0	10
B2J567	B2J567	5	5	5	tr|B2J567|B2J567_NOSP7 WD-40 repeat protein OS=Nostoc punctiforme (strain ATCC 29133 / PCC 73102) OX=63737 GN=Npun_R3840 PE=4 SV=1	1	5	5	5	3	3	4	4	3	3	3	3	4	4	3	3	3	3	4	4	3	3	17.3	17.3	17.3	38.423	352	352	0	10.598	9.4	9.4	14.2	12.5	9.4	9.4	329750000	59469000	16896000	28369000	88358000	49235000	87421000	18
B2J568	B2J568	6	6	6	tr|B2J568|B2J568_NOSP7 Cobalamin synthesis protein, P47K OS=Nostoc punctiforme (strain ATCC 29133 / PCC 73102) OX=63737 GN=Npun_R3841 PE=3 SV=1	1	6	6	6	5	2	0	3	1	4	5	2	0	3	1	4	5	2	0	3	1	4	17.3	17.3	17.3	35.966	323	323	0	11.998	13.9	5	0	7.1	2.5	10.8	270600000	162120000	3637300	0	62093000	2350600	40393000	14
B2J571	B2J571	7	7	7	tr|B2J571|B2J571_NOSP7 RNP-1 like RNA-binding protein OS=Nostoc punctiforme (strain ATCC 29133 / PCC 73102) OX=63737 GN=Npun_R3844 PE=4 SV=1	1	7	7	7	5	3	2	5	4	4	5	3	2	5	4	4	5	3	2	5	4	4	52.1	52.1	52.1	18.543	169	169	0	64.457	47.9	19.5	15.4	45	23.7	29.6	630170000	267060000	15466000	17308000	203070000	39590000	87682000	10
B2J575	B2J575	11	11	11	tr|B2J575|B2J575_NOSP7 Delta-aminolevulinic acid dehydratase OS=Nostoc punctiforme (strain ATCC 29133 / PCC 73102) OX=63737 GN=Npun_F3848 PE=3 SV=1	1	11	11	11	10	1	0	8	7	7	10	1	0	8	7	7	10	1	0	8	7	7	34	34	34	35.628	326	326	0	35.071	33.7	3.1	0	30.4	23.3	23.6	701920000	310580000	2257500	0	247510000	53721000	87849000	17
B2J576	B2J576	7	7	7	tr|B2J576|B2J576_NOSP7 Pyruvate dehydrogenase E1 component subunit beta OS=Nostoc punctiforme (strain ATCC 29133 / PCC 73102) OX=63737 GN=Npun_F3849 PE=4 SV=1	1	7	7	7	4	2	3	4	4	6	4	2	3	4	4	6	4	2	3	4	4	6	23.9	23.9	23.9	36.297	327	327	0	27.001	12.5	5.8	9.5	12.8	11.9	20.5	284510000	76836000	2563400	8670600	115850000	20924000	59663000	21
B2J584	B2J584	12	12	12	tr|B2J584|B2J584_NOSP7 Tic22 family protein OS=Nostoc punctiforme (strain ATCC 29133 / PCC 73102) OX=63737 GN=Npun_R3857 PE=4 SV=1	1	12	12	12	10	1	1	7	9	11	10	1	1	7	9	11	10	1	1	7	9	11	40.1	40.1	40.1	29.474	269	269	0	45.045	36.8	5.6	5.6	28.3	33.5	37.5	1.466e+09	813850000	8594500	7536300	306370000	117010000	212590000	14
B2J589	B2J589	4	4	4	tr|B2J589|B2J589_NOSP7 Photosystem I reaction center subunit III OS=Nostoc punctiforme (strain ATCC 29133 / PCC 73102) OX=63737 GN=Npun_F3862 PE=3 SV=1	1	4	4	4	3	1	1	2	0	0	3	1	1	2	0	0	3	1	1	2	0	0	23.8	23.8	23.8	18.082	164	164	0	15.123	17.7	6.1	6.1	13.4	0	0	482080000	277480000	6128000	8931100	189540000	0	0	8
B2J591	B2J591	6	6	6	sp|B2J591|PSAL_NOSP7 Photosystem I reaction center subunit XI OS=Nostoc punctiforme (strain ATCC 29133 / PCC 73102) OX=63737 GN=psaL PE=3 SV=1	1	6	6	6	6	0	0	5	0	1	6	0	0	5	0	1	6	0	0	5	0	1	39.3	39.3	39.3	18.305	173	173	0	67.399	39.3	0	0	35.3	0	10.4	472720000	244370000	0	0	225100000	0	3251100	8
B2J593	B2J593	3	3	3	sp|B2J593|Y3866_NOSP7 Putative regulatory protein Npun_R3866 OS=Nostoc punctiforme (strain ATCC 29133 / PCC 73102) OX=63737 GN=Npun_R3866 PE=3 SV=1	1	3	3	3	2	2	2	2	3	3	2	2	2	2	3	3	2	2	2	2	3	3	27.3	27.3	27.3	9.6959	88	88	0	13.798	26.1	26.1	26.1	26.1	27.3	27.3	348390000	110580000	5003900	8767200	84650000	38039000	101340000	5
B2J596	B2J596	9	9	9	tr|B2J596|B2J596_NOSP7 Tyrosine--tRNA ligase OS=Nostoc punctiforme (strain ATCC 29133 / PCC 73102) OX=63737 GN=tyrS PE=3 SV=1	1	9	9	9	7	2	0	7	2	6	7	2	0	7	2	6	7	2	0	7	2	6	28.9	28.9	28.9	48.753	439	439	0	53.815	21.2	3.9	0	21.2	3.9	18.2	603920000	254190000	8403800	0	246890000	16126000	78302000	21
B2J5A4	B2J5A4	7	7	7	tr|B2J5A4|B2J5A4_NOSP7 Ferredoxin-dependent glutamate synthase GltB OS=Nostoc punctiforme (strain ATCC 29133 / PCC 73102) OX=63737 GN=Npun_R3877 PE=3 SV=1	1	7	7	7	4	0	0	4	0	3	4	0	0	4	0	3	4	0	0	4	0	3	5.4	5.4	5.4	171.15	1561	1561	0	13.58	2.9	0	0	3	0	2.8	135420000	58570000	0	0	55209000	0	21641000	76
B2J5A5	B2J5A5	14	14	14	tr|B2J5A5|B2J5A5_NOSP7 Phosphodiester glycosidase domain-containing protein OS=Nostoc punctiforme (strain ATCC 29133 / PCC 73102) OX=63737 GN=Npun_F3878 PE=4 SV=1	1	14	14	14	14	0	1	8	5	6	14	0	1	8	5	6	14	0	1	8	5	6	29.7	29.7	29.7	70.335	653	653	0	189.52	29.7	0	2.3	15.3	8.4	9.8	589030000	345390000	0	808250	169110000	15817000	57900000	39
B2J5A7	B2J5A7	1	1	1	tr|B2J5A7|B2J5A7_NOSP7 HesB/YadR/YfhF-family protein OS=Nostoc punctiforme (strain ATCC 29133 / PCC 73102) OX=63737 GN=Npun_F3880 PE=4 SV=1	1	1	1	1	0	0	0	1	0	0	0	0	0	1	0	0	0	0	0	1	0	0	11.9	11.9	11.9	11.92	109	109	1	-2	0	0	0	11.9	0	0	8064700	0	0	0	8064700	0	0	6
B2J5A8	B2J5A8	3	3	3	sp|B2J5A8|RS12_NOSP7 30S ribosomal protein S12 OS=Nostoc punctiforme (strain ATCC 29133 / PCC 73102) OX=63737 GN=rpsL PE=3 SV=1	1	3	3	3	3	2	2	2	2	2	3	2	2	2	2	2	3	2	2	2	2	2	18.9	18.9	18.9	14.375	127	127	0	6.4391	18.9	13.4	13.4	13.4	13.4	13.4	1241400000	687500000	10017000	29920000	362650000	55095000	96266000	4
B2J5A9	B2J5A9	8	8	8	sp|B2J5A9|RS7_NOSP7 30S ribosomal protein S7 OS=Nostoc punctiforme (strain ATCC 29133 / PCC 73102) OX=63737 GN=rpsG PE=3 SV=1	1	8	8	8	8	5	6	8	7	7	8	5	6	8	7	7	8	5	6	8	7	7	53.2	53.2	53.2	17.818	156	156	0	111.06	53.2	33.3	44.2	53.2	42.3	42.3	8733000000	4378100000	19147000	144030000	2488000000	536460000	1167300000	9
B2J5B0	B2J5B0	26	26	26	sp|B2J5B0|EFG_NOSP7 Elongation factor G OS=Nostoc punctiforme (strain ATCC 29133 / PCC 73102) OX=63737 GN=fusA PE=3 SV=1	1	26	26	26	21	11	5	21	19	19	21	11	5	21	19	19	21	11	5	21	19	19	43.2	43.2	43.2	76.041	692	692	0	163.39	38	16.3	7.8	36	29.9	29.9	7.6101e+09	2851000000	63966000	14715000	2728200000	417420000	1.5348e+09	33
B2J5B1	B2J5B1	23	23	23	sp|B2J5B1|EFTU_NOSP7 Elongation factor Tu OS=Nostoc punctiforme (strain ATCC 29133 / PCC 73102) OX=63737 GN=tuf PE=3 SV=1	1	23	23	23	21	9	9	19	8	17	21	9	9	19	8	17	21	9	9	19	8	17	72.6	72.6	72.6	44.711	409	409	0	215.86	67.7	23.5	26.4	57.9	23.2	51.3	8.5408e+09	4599100000	158590000	93730000	2516200000	172350000	1.0008e+09	25
B2J5B2	B2J5B2	8	8	8	sp|B2J5B2|RS10_NOSP7 30S ribosomal protein S10 OS=Nostoc punctiforme (strain ATCC 29133 / PCC 73102) OX=63737 GN=rpsJ PE=3 SV=1	1	8	8	8	6	3	3	6	7	7	6	3	3	6	7	7	6	3	3	6	7	7	57.1	57.1	57.1	12.139	105	105	0	34.125	49.5	29.5	29.5	55.2	45.7	56.2	5029000000	1.6875e+09	75335000	90970000	1404700000	483080000	1287300000	7
B2J5B7	B2J5B7	22	22	22	tr|B2J5B7|B2J5B7_NOSP7 RNA binding S1 domain protein OS=Nostoc punctiforme (strain ATCC 29133 / PCC 73102) OX=63737 GN=Npun_R3890 PE=4 SV=1	1	22	22	22	17	3	3	15	10	15	17	3	3	15	10	15	17	3	3	15	10	15	34.4	34.4	34.4	79.676	719	719	0	118.06	29.6	4.5	4.5	24.6	14	20.7	1.6785e+09	633170000	14647000	24080000	609180000	79622000	317840000	34
B2J5B8	B2J5B8	1	1	1	tr|B2J5B8|B2J5B8_NOSP7 Radical SAM domain protein OS=Nostoc punctiforme (strain ATCC 29133 / PCC 73102) OX=63737 GN=Npun_R3891 PE=4 SV=1	1	1	1	1	1	0	0	0	0	1	1	0	0	0	0	1	1	0	0	0	0	1	0.8	0.8	0.8	99.897	888	888	1	-2	0.8	0	0	0	0	0.8	52103000	37202000	0	0	0	0	14901000	29
B2J5C6	B2J5C6	4	4	4	tr|B2J5C6|B2J5C6_NOSP7 Pentapeptide repeat protein OS=Nostoc punctiforme (strain ATCC 29133 / PCC 73102) OX=63737 GN=Npun_R3900 PE=4 SV=1	1	4	4	4	3	1	1	2	1	2	3	1	1	2	1	2	3	1	1	2	1	2	30.7	30.7	30.7	21.727	212	212	0	24.973	24.1	4.7	4.7	15.1	4.7	11.3	218640000	102460000	6661700	5718700	82505000	8750400	12552000	10
B2J5C7	B2J5C7	6	6	6	tr|B2J5C7|B2J5C7_NOSP7 Putative sensor protein OS=Nostoc punctiforme (strain ATCC 29133 / PCC 73102) OX=63737 GN=Npun_R3901 PE=4 SV=1	1	6	6	6	5	0	0	4	0	0	5	0	0	4	0	0	5	0	0	4	0	0	14.2	14.2	14.2	53.279	478	478	0	30.331	11.7	0	0	10.7	0	0	251040000	167580000	0	0	83466000	0	0	19
B2J5D5	B2J5D5	1	1	1	tr|B2J5D5|B2J5D5_NOSP7 Glutaredoxin OS=Nostoc punctiforme (strain ATCC 29133 / PCC 73102) OX=63737 GN=Npun_R3909 PE=3 SV=1	1	1	1	1	1	1	0	1	1	1	1	1	0	1	1	1	1	1	0	1	1	1	8.4	8.4	8.4	12.028	107	107	0	4.7183	8.4	8.4	0	8.4	8.4	8.4	812810000	317790000	16741000	0	291760000	31634000	154880000	3
B2J5D6	B2J5D6	2	2	2	tr|B2J5D6|B2J5D6_NOSP7 BolA family protein OS=Nostoc punctiforme (strain ATCC 29133 / PCC 73102) OX=63737 GN=Npun_R3910 PE=3 SV=1	1	2	2	2	1	0	0	2	0	1	1	0	0	2	0	1	1	0	0	2	0	1	51.8	51.8	51.8	9.0521	85	85	0	27.65	14.1	0	0	51.8	0	14.1	62443000	11024000	0	0	34782000	0	16637000	3
B2J5D7	B2J5D7	5	5	5	tr|B2J5D7|B2J5D7_NOSP7 TPR repeat-containing protein OS=Nostoc punctiforme (strain ATCC 29133 / PCC 73102) OX=63737 GN=Npun_R3911 PE=4 SV=1	1	5	5	5	3	1	1	4	3	4	3	1	1	4	3	4	3	1	1	4	3	4	31.3	31.3	31.3	23.466	214	214	0	40.887	17.3	3.3	3.3	25.2	16.8	24.8	773980000	286940000	4998100	7118200	195460000	111410000	168040000	9
B2J5E3	B2J5E3	16	16	16	tr|B2J5E3|B2J5E3_NOSP7 D-fructose 1,6-bisphosphatase class 2/sedoheptulose 1,7-bisphosphatase OS=Nostoc punctiforme (strain ATCC 29133 / PCC 73102) OX=63737 GN=Npun_F3917 PE=3 SV=1	1	16	16	16	11	9	11	11	10	12	11	9	11	11	10	12	11	9	11	11	10	12	47	47	47	36.917	345	345	0	80.889	33.6	24.9	30.1	33.6	26.1	39.7	16264000000	5656100000	856040000	1236900000	4870000000	1289000000	2355600000	15
B2J5F1	B2J5F1	39	39	39	sp|B2J5F1|G6PI_NOSP7 Glucose-6-phosphate isomerase OS=Nostoc punctiforme (strain ATCC 29133 / PCC 73102) OX=63737 GN=pgi PE=3 SV=1	1	39	39	39	34	26	30	33	32	36	34	26	30	33	32	36	34	26	30	33	32	36	81.2	81.2	81.2	57.926	528	528	0	323.31	71.2	47.7	52.3	73.7	57	74.4	86730000000	29306000000	1.8268e+09	3.4117e+09	37393000000	4894400000	9898700000	36
B2J5F5	B2J5F5	9	9	9	tr|B2J5F5|B2J5F5_NOSP7 Uncharacterized protein OS=Nostoc punctiforme (strain ATCC 29133 / PCC 73102) OX=63737 GN=Npun_R3931 PE=4 SV=1	1	9	9	9	8	0	1	4	3	7	8	0	1	4	3	7	8	0	1	4	3	7	54.8	54.8	54.8	23.962	217	217	0	96.693	47.9	0	3.7	24	12.4	42.9	3.7925e+09	3.3002e+09	0	1679400	168570000	236150000	85922000	13
B2J5F6	B2J5F6	3	3	3	tr|B2J5F6|B2J5F6_NOSP7 Lipoprotein OS=Nostoc punctiforme (strain ATCC 29133 / PCC 73102) OX=63737 GN=Npun_F3932 PE=4 SV=1	1	3	3	3	3	1	2	1	2	1	3	1	2	1	2	1	3	1	2	1	2	1	16.9	16.9	16.9	17.417	160	160	0	6.5445	16.9	4.4	11.9	4.4	11.9	7.5	60374000	40870000	3038500	7122100	3381000	5962200	0	9
B2J5F7	B2J5F7	2	2	2	tr|B2J5F7|B2J5F7_NOSP7 Translation initiation factor OS=Nostoc punctiforme (strain ATCC 29133 / PCC 73102) OX=63737 GN=Npun_F3933 PE=4 SV=1	1	2	2	2	1	0	1	1	0	0	1	0	1	1	0	0	1	0	1	1	0	0	48.6	48.6	48.6	11.693	107	107	0	28.26	14	0	14	34.6	0	0	78730000	45881000	0	866480	31982000	0	0	4
B2J5F8	B2J5F8	9	9	9	sp|B2J5F8|MDH_NOSP7 Malate dehydrogenase OS=Nostoc punctiforme (strain ATCC 29133 / PCC 73102) OX=63737 GN=mdh PE=3 SV=1	1	9	9	9	4	3	6	4	7	5	4	3	6	4	7	5	4	3	6	4	7	5	29.7	29.7	29.7	34.758	327	327	0	18.49	9.2	7	17.7	13.1	19.9	14.1	456220000	133430000	19952000	37998000	127690000	58046000	79108000	15
B2J5G1	B2J5G1	2	2	2	sp|B2J5G1|PSAE_NOSP7 Photosystem I reaction center subunit IV OS=Nostoc punctiforme (strain ATCC 29133 / PCC 73102) OX=63737 GN=psaE PE=3 SV=1	1	2	2	2	1	0	0	2	0	0	1	0	0	2	0	0	1	0	0	2	0	0	66.2	66.2	66.2	8.0561	71	71	0	68.348	32.4	0	0	66.2	0	0	254900000	108220000	0	0	146680000	0	0	2
B2J5G2	B2J5G2	2	2	2	tr|B2J5G2|B2J5G2_NOSP7 PAP fibrillin family protein OS=Nostoc punctiforme (strain ATCC 29133 / PCC 73102) OX=63737 GN=Npun_R3938 PE=4 SV=1	1	2	2	2	0	0	0	2	0	0	0	0	0	2	0	0	0	0	0	2	0	0	8.2	8.2	8.2	21.501	194	194	0.0060525	1.6165	0	0	0	8.2	0	0	157410000	0	0	0	157410000	0	0	14
B2J5G6	B2J5G6	5	5	5	tr|B2J5G6|B2J5G6_NOSP7 Molybdenum cofactor biosynthesis protein B OS=Nostoc punctiforme (strain ATCC 29133 / PCC 73102) OX=63737 GN=Npun_R3942 PE=3 SV=1	1	5	5	5	3	0	2	5	1	2	3	0	2	5	1	2	3	0	2	5	1	2	33.3	33.3	33.3	18.213	168	168	0	29.029	17.3	0	11.3	33.3	6	11.3	286730000	125080000	0	7121300	136700000	4140800	13681000	10
B2J5G7	B2J5G7	5	5	5	sp|B2J5G7|PSB28_NOSP7 Photosystem II reaction center Psb28 protein OS=Nostoc punctiforme (strain ATCC 29133 / PCC 73102) OX=63737 GN=psb28 PE=3 SV=1	1	5	5	5	5	3	4	4	5	5	5	3	4	4	5	5	5	3	4	4	5	5	53.1	53.1	53.1	12.874	113	113	0	66.301	53.1	32.7	46.9	43.4	53.1	53.1	2457900000	1.0554e+09	39443000	49975000	868790000	72355000	371940000	6
B2J5G8	B2J5G8	31	31	31	tr|B2J5G8|B2J5G8_NOSP7 Glutamine synthetase OS=Nostoc punctiforme (strain ATCC 29133 / PCC 73102) OX=63737 GN=Npun_R5387 PE=3 SV=1	1	31	31	31	21	19	21	23	27	23	21	19	21	23	27	23	21	19	21	23	27	23	65.5	65.5	65.5	53.024	473	473	0	323.31	48.4	38.9	41	55.2	46.1	56.2	127590000000	36312000000	2551000000	6.3219e+09	51051000000	11478000000	19875000000	19
B2J5G9	B2J5G9	10	9	9	tr|B2J5G9|B2J5G9_NOSP7 Allophycocyanin, beta subunit ApcB OS=Nostoc punctiforme (strain ATCC 29133 / PCC 73102) OX=63737 GN=Npun_F5388 PE=3 SV=1	1	10	9	9	8	6	7	2	8	8	7	5	6	1	7	7	7	5	6	1	7	7	58	53.8	53.8	18.724	169	169	0	42.631	52.7	32	40.8	8.3	42	50.9	1236100000	261090000	61394000	49479000	13851000	194520000	655790000	12
B2J5H4	B2J5H4	23	23	23	tr|B2J5H4|B2J5H4_NOSP7 Sulfate ABC transporter, periplasmic sulfate-binding protein OS=Nostoc punctiforme (strain ATCC 29133 / PCC 73102) OX=63737 GN=Npun_F5395 PE=3 SV=1	1	23	23	23	22	15	16	22	15	17	22	15	16	22	15	17	22	15	16	22	15	17	54.8	54.8	54.8	43.329	396	396	0	239.22	54.8	31.3	35.6	54.5	32.3	39.1	14580000000	6.5121e+09	353570000	502080000	4430000000	971490000	1.811e+09	24
B2J5H9	B2J5H9	11	10	10	tr|B2J5H9|B2J5H9_NOSP7 FG-GAP repeat protein OS=Nostoc punctiforme (strain ATCC 29133 / PCC 73102) OX=63737 GN=Npun_R5402 PE=4 SV=1	1	11	10	10	8	3	3	11	4	6	7	2	2	10	3	5	7	2	2	10	3	5	19	18.1	18.1	81.855	817	817	0	323.31	10.9	3.5	3.5	19	4.9	10.4	13873000000	1.5858e+09	40268000	82945000	9822800000	760090000	1.5807e+09	12
B2J5I5	B2J5I5	13	11	11	tr|B2J5I5|B2J5I5_NOSP7 Cysteine synthase OS=Nostoc punctiforme (strain ATCC 29133 / PCC 73102) OX=63737 GN=Npun_F5408 PE=3 SV=1	1	13	11	11	7	6	5	10	8	10	5	4	3	8	6	8	5	4	3	8	6	8	50	43.8	43.8	34.045	320	320	0	74.013	21.9	21.9	15.9	32.5	30.6	39.4	857670000	287650000	41455000	17495000	299970000	42932000	168170000	16
B2J5J4	B2J5J4	4	4	4	tr|B2J5J4|B2J5J4_NOSP7 Restriction endonuclease subunit R OS=Nostoc punctiforme (strain ATCC 29133 / PCC 73102) OX=63737 GN=Npun_R5419 PE=4 SV=1	1	4	4	4	4	1	2	4	4	3	4	1	2	4	4	3	4	1	2	4	4	3	17.5	17.5	17.5	24.353	211	211	0	9.3955	17.5	4.3	9.5	17.5	17.5	13.7	318920000	92444000	1501600	15401000	115750000	37259000	56562000	13
B2J5J6	B2J5J6	8	8	8	tr|B2J5J6|B2J5J6_NOSP7 DUF3598 domain-containing protein OS=Nostoc punctiforme (strain ATCC 29133 / PCC 73102) OX=63737 GN=Npun_R5421 PE=4 SV=1	1	8	8	8	8	5	6	7	6	7	8	5	6	7	6	7	8	5	6	7	6	7	58.8	58.8	58.8	17.956	148	148	0	96.547	58.8	22.3	33.8	56.1	33.8	41.2	2690000000	1146200000	76134000	64253000	834040000	206750000	362610000	9
B2J5L0	B2J5L0	1	1	1	tr|B2J5L0|B2J5L0_NOSP7 DegT/DnrJ/EryC1/StrS aminotransferase OS=Nostoc punctiforme (strain ATCC 29133 / PCC 73102) OX=63737 GN=Npun_F5435 PE=3 SV=1	1	1	1	1	0	0	0	0	0	1	0	0	0	0	0	1	0	0	0	0	0	1	3.1	3.1	3.1	41.89	382	382	0.0040816	1.7329	0	0	0	0	0	3.1	8717600	0	0	0	0	0	8717600	9
B2J5L3	B2J5L3	6	6	6	tr|B2J5L3|B2J5L3_NOSP7 Putative restriction endonuclease domain-containing protein OS=Nostoc punctiforme (strain ATCC 29133 / PCC 73102) OX=63737 GN=Npun_R5438 PE=4 SV=1	1	6	6	6	4	2	6	3	2	4	4	2	6	3	2	4	4	2	6	3	2	4	32.8	32.8	32.8	20.295	180	180	0	12.205	21.7	11.7	32.8	16.7	11.1	22.2	297720000	113740000	6674000	19332000	108620000	9942200	39412000	12
B2J5L6	B2J5L6	5	5	5	tr|B2J5L6|B2J5L6_NOSP7 Sporulation domain protein OS=Nostoc punctiforme (strain ATCC 29133 / PCC 73102) OX=63737 GN=Npun_R5441 PE=4 SV=1	1	5	5	5	5	0	0	4	0	0	5	0	0	4	0	0	5	0	0	4	0	0	17	17	17	35.543	312	312	0	13.816	17	0	0	14.7	0	0	486060000	254120000	0	0	231950000	0	0	13
B2J5M3	B2J5M3	8	8	8	sp|B2J5M3|SAT_NOSP7 Sulfate adenylyltransferase OS=Nostoc punctiforme (strain ATCC 29133 / PCC 73102) OX=63737 GN=sat PE=3 SV=1	1	8	8	8	5	4	4	5	3	3	5	4	4	5	3	3	5	4	4	5	3	3	21.7	21.7	21.7	44.441	392	392	0	27.217	14.5	11.2	12.8	14.8	10.5	10.5	497340000	171130000	53778000	27290000	167580000	27251000	50320000	20
B2J5M4	B2J5M4	8	8	8	tr|B2J5M4|B2J5M4_NOSP7 Peptidase C14, caspase catalytic subunit p20 OS=Nostoc punctiforme (strain ATCC 29133 / PCC 73102) OX=63737 GN=Npun_F5449 PE=4 SV=1	1	8	8	8	8	0	3	4	2	2	8	0	3	4	2	2	8	0	3	4	2	2	14	14	14	77.284	707	707	0	22.27	14	0	5.7	7.2	3.5	3.4	335690000	206420000	0	10351000	105820000	4745100	8354100	30
B2J5M6	B2J5M6	21	21	21	tr|B2J5M6|B2J5M6_NOSP7 PRC-barrel domain protein OS=Nostoc punctiforme (strain ATCC 29133 / PCC 73102) OX=63737 GN=Npun_F5451 PE=4 SV=1	1	21	21	21	20	10	9	16	11	14	20	10	9	16	11	14	20	10	9	16	11	14	64.7	64.7	64.7	36.77	317	317	0	175.19	61.5	25.2	22.7	53.6	30.3	41.3	8688800000	5050700000	102050000	72724000	2337400000	173690000	952150000	22
B2J5M7	B2J5M7	21	21	21	tr|B2J5M7|B2J5M7_NOSP7 PRC-barrel domain protein AvaK OS=Nostoc punctiforme (strain ATCC 29133 / PCC 73102) OX=63737 GN=Npun_F5452 PE=4 SV=1	1	21	21	21	20	10	14	14	14	16	20	10	14	14	14	16	20	10	14	14	14	16	64.8	64.8	64.8	34.273	298	298	0	242.65	64.4	29.2	41.6	52	44	57	21718000000	12798000000	345310000	254300000	6.5087e+09	338480000	1.4724e+09	17
B2J5M8	B2J5M8	8	8	8	tr|B2J5M8|B2J5M8_NOSP7 DUF2382 domain-containing protein OS=Nostoc punctiforme (strain ATCC 29133 / PCC 73102) OX=63737 GN=Npun_F5453 PE=4 SV=1	1	8	8	8	8	0	0	5	1	4	8	0	0	5	1	4	8	0	0	5	1	4	23.8	23.8	23.8	34.447	303	303	0	21.285	23.8	0	0	15.2	2.3	11.9	594460000	404930000	0	0	158330000	1066400	30125000	16
B2J5N3	B2J5N3	1	1	1	tr|B2J5N3|B2J5N3_NOSP7 Uncharacterized protein OS=Nostoc punctiforme (strain ATCC 29133 / PCC 73102) OX=63737 GN=Npun_F5458 PE=4 SV=1	1	1	1	1	1	0	0	1	0	0	1	0	0	1	0	0	1	0	0	1	0	0	12.8	12.8	12.8	8.6337	78	78	0.00073368	2.6354	12.8	0	0	12.8	0	0	15628000	6386400	0	0	9241200	0	0	2
B2J5N4	B2J5N4	13	13	13	tr|B2J5N4|B2J5N4_NOSP7 Phosphoenolpyruvate carboxylase OS=Nostoc punctiforme (strain ATCC 29133 / PCC 73102) OX=63737 GN=ppc PE=3 SV=1	1	13	13	13	5	0	0	6	2	11	5	0	0	6	2	11	5	0	0	6	2	11	13.7	13.7	13.7	118.42	1037	1037	0	36.018	4.5	0	0	6.1	1.7	11.6	335580000	98218000	0	0	114990000	3622500	118760000	52
B2J5N6	B2J5N6	4	4	4	tr|B2J5N6|B2J5N6_NOSP7 DUF4090 domain-containing protein OS=Nostoc punctiforme (strain ATCC 29133 / PCC 73102) OX=63737 GN=Npun_F5461 PE=4 SV=1	1	4	4	4	2	3	3	4	3	3	2	3	3	4	3	3	2	3	3	4	3	3	42.4	42.4	42.4	12.828	118	118	0	9.4168	14.4	25.4	25.4	42.4	25.4	25.4	754220000	197000000	28363000	20820000	337360000	43854000	126810000	6
B2J5N9;B2J1E1	B2J5N9;B2J1E1	1;1	1;1	1;1	tr|B2J5N9|B2J5N9_NOSP7 Uncharacterized protein OS=Nostoc punctiforme (strain ATCC 29133 / PCC 73102) OX=63737 GN=Npun_F5464 PE=4 SV=1;tr|B2J1E1|B2J1E1_NOSP7 Uncharacterized protein OS=Nostoc punctiforme (strain ATCC 29133 / PCC 73102) OX=63737 GN=Npun_R502	2	1	1	1	0	0	0	0	0	1	0	0	0	0	0	1	0	0	0	0	0	1	12.9	12.9	12.9	13.853	124	124;136	0	12.131	0	0	0	0	0	12.9	64787000	0	0	0	0	0	64787000	5
B2J5P0	B2J5P0	7	7	7	tr|B2J5P0|B2J5P0_NOSP7 Late embryogenesis abundant protein OS=Nostoc punctiforme (strain ATCC 29133 / PCC 73102) OX=63737 GN=Npun_F5465 PE=4 SV=1	1	7	7	7	6	5	5	3	6	5	6	5	5	3	6	5	6	5	5	3	6	5	32.7	32.7	32.7	16.866	153	153	0	27.019	28.1	20.9	24.8	15.7	25.5	24.8	20651000000	9191000000	733470000	2.1386e+09	3.3792e+09	1.7867e+09	3.4221e+09	5
B2J5P6	B2J5P6	5	5	5	sp|B2J5P6|MTNA_NOSP7 Methylthioribose-1-phosphate isomerase OS=Nostoc punctiforme (strain ATCC 29133 / PCC 73102) OX=63737 GN=mtnA PE=3 SV=1	1	5	5	5	1	3	4	2	4	5	1	3	4	2	4	5	1	3	4	2	4	5	15.3	15.3	15.3	38.205	353	353	0	12.791	2.5	8.2	11.9	5.9	11.9	15.3	238630000	24141000	16513000	36147000	40896000	34126000	86803000	15
B2J5P9	B2J5P9	27	27	27	tr|B2J5P9|B2J5P9_NOSP7 Isocitrate dehydrogenase [NADP] OS=Nostoc punctiforme (strain ATCC 29133 / PCC 73102) OX=63737 GN=Npun_R5474 PE=4 SV=1	1	27	27	27	23	20	20	23	24	27	23	20	20	23	24	27	23	20	20	23	24	27	49.7	49.7	49.7	52.138	473	473	0	236.47	47.4	36.2	39.1	45.9	43.6	49.7	26650000000	7.1345e+09	914450000	1410400000	7.6185e+09	2269100000	7.3029e+09	26
B2J5Q3	B2J5Q3	5	5	5	tr|B2J5Q3|B2J5Q3_NOSP7 Superoxide dismutase OS=Nostoc punctiforme (strain ATCC 29133 / PCC 73102) OX=63737 GN=Npun_F5478 PE=3 SV=1	1	5	5	5	0	0	0	5	2	2	0	0	0	5	2	2	0	0	0	5	2	2	18.1	18.1	18.1	28.773	259	259	0	28.001	0	0	0	18.1	5	6.2	222800000	0	0	0	185270000	21803000	15724000	15
B2J5Q8	B2J5Q8	13	13	13	tr|B2J5Q8|B2J5Q8_NOSP7 TPR repeat-containing protein OS=Nostoc punctiforme (strain ATCC 29133 / PCC 73102) OX=63737 GN=Npun_F5483 PE=4 SV=1	1	13	13	13	12	0	0	10	0	4	12	0	0	10	0	4	12	0	0	10	0	4	47.4	47.4	47.4	34.476	310	310	0	59.166	44.8	0	0	35.8	0	13.2	1.6268e+09	1.0557e+09	0	0	527440000	0	43725000	21
B2J5S4	B2J5S4	17	17	17	tr|B2J5S4|B2J5S4_NOSP7 Na-Ca exchanger/integrin-beta4 OS=Nostoc punctiforme (strain ATCC 29133 / PCC 73102) OX=63737 GN=Npun_F0305 PE=4 SV=1	1	17	17	17	14	1	1	17	13	15	14	1	1	17	13	15	14	1	1	17	13	15	16.5	16.5	16.5	127.07	1241	1241	0	191.47	12.9	0.9	0.9	16.5	11.4	13.5	9384900000	1.4804e+09	3210200	5217100	5752000000	483240000	1.6609e+09	27
B2J5T5	B2J5T5	4	4	4	tr|B2J5T5|B2J5T5_NOSP7 Uncharacterized protein OS=Nostoc punctiforme (strain ATCC 29133 / PCC 73102) OX=63737 GN=Npun_R0316 PE=4 SV=1	1	4	4	4	4	1	0	4	2	3	4	1	0	4	2	3	4	1	0	4	2	3	38.5	38.5	38.5	15.613	143	143	0	54.579	38.5	8.4	0	38.5	16.1	21.7	1133900000	418370000	1350800	0	519230000	5896000	189030000	8
B2J5T8	B2J5T8	1	1	1	tr|B2J5T8|B2J5T8_NOSP7 Outer membrane protein beta-barrel domain-containing protein OS=Nostoc punctiforme (strain ATCC 29133 / PCC 73102) OX=63737 GN=Npun_F0319 PE=4 SV=1	1	1	1	1	1	0	0	1	1	1	1	0	0	1	1	1	1	0	0	1	1	1	5.5	5.5	5.5	16.75	163	163	0	4.1566	5.5	0	0	5.5	5.5	5.5	77932000	19312000	0	0	38950000	5820600	13850000	3
B2J5U2	B2J5U2	2	2	2	tr|B2J5U2|B2J5U2_NOSP7 DUF3727 domain-containing protein OS=Nostoc punctiforme (strain ATCC 29133 / PCC 73102) OX=63737 GN=Npun_F0325 PE=3 SV=1	1	2	2	2	2	0	1	2	0	0	2	0	1	2	0	0	2	0	1	2	0	0	7.4	7.4	7.4	21.567	190	190	0	7.2222	7.4	0	7.4	7.4	0	0	197950000	100450000	0	7221800	90283000	0	0	3
B2J5U7	B2J5U7	5	5	5	tr|B2J5U7|B2J5U7_NOSP7 Uncharacterized protein OS=Nostoc punctiforme (strain ATCC 29133 / PCC 73102) OX=63737 GN=Npun_F0330 PE=4 SV=1	1	5	5	5	3	0	4	0	1	0	3	0	4	0	1	0	3	0	4	0	1	0	86.3	86.3	86.3	7.8684	73	73	0	41.417	65.8	0	64.4	0	20.5	0	515960000	499060000	0	13138000	0	3756200	0	4
B2J5V2	B2J5V2	4	4	4	tr|B2J5V2|B2J5V2_NOSP7 Ferredoxin III OS=Nostoc punctiforme (strain ATCC 29133 / PCC 73102) OX=63737 GN=Npun_F0335 PE=4 SV=1	1	4	4	4	2	1	2	3	1	0	2	1	2	3	1	0	2	1	2	3	1	0	29.9	29.9	29.9	10.637	97	97	0	97.09	28.9	9.3	29.9	28.9	9.3	0	380050000	170650000	1151900	7364100	199220000	1668100	0	6
B2J5V4	B2J5V4	2	2	2	tr|B2J5V4|B2J5V4_NOSP7 Cytochrome c oxidase subunit 1 OS=Nostoc punctiforme (strain ATCC 29133 / PCC 73102) OX=63737 GN=Npun_F0337 PE=3 SV=1	1	2	2	2	1	1	1	0	1	1	1	1	1	0	1	1	1	1	1	0	1	1	3	3	3	61.959	562	562	0.0020776	1.9457	1.8	1.2	1.2	0	1.2	1.2	83711000	3838900	16903000	19888000	0	20029000	23053000	9
B2J5V6	B2J5V6	1	1	1	tr|B2J5V6|B2J5V6_NOSP7 TPR repeat-containing protein OS=Nostoc punctiforme (strain ATCC 29133 / PCC 73102) OX=63737 GN=Npun_F0339 PE=4 SV=1	1	1	1	1	0	0	0	1	0	0	0	0	0	1	0	0	0	0	0	1	0	0	5	5	5	18.562	161	161	0.0085358	1.2814	0	0	0	5	0	0	4801100	0	0	0	4801100	0	0	9
B2J5V8	B2J5V8	4	4	4	tr|B2J5V8|B2J5V8_NOSP7 Nitrogenase-associated protein OS=Nostoc punctiforme (strain ATCC 29133 / PCC 73102) OX=63737 GN=Npun_F0341 PE=3 SV=1	1	4	4	4	4	1	1	1	1	1	4	1	1	1	1	1	4	1	1	1	1	1	26.1	26.1	26.1	18.144	161	161	0	14.33	26.1	5	5	5	5	5	161610000	105620000	3297300	4289100	29762000	4428600	14209000	10
B2J5W0	B2J5W0	13	13	11	tr|B2J5W0|B2J5W0_NOSP7 Cysteine synthase OS=Nostoc punctiforme (strain ATCC 29133 / PCC 73102) OX=63737 GN=Npun_R0343 PE=3 SV=1	1	13	13	11	12	9	8	13	10	10	12	9	8	13	10	10	10	7	6	11	8	8	55.2	55.2	48.9	33.804	319	319	0	139.97	50.2	33.2	29.2	55.2	40.1	42.3	15272000000	6.0852e+09	297230000	338440000	6.3966e+09	659070000	1.4954e+09	16
B2J5W2	B2J5W2	4	4	4	tr|B2J5W2|B2J5W2_NOSP7 Uncharacterized protein OS=Nostoc punctiforme (strain ATCC 29133 / PCC 73102) OX=63737 GN=Npun_F0345 PE=4 SV=1	1	4	4	4	3	1	1	4	1	3	3	1	1	4	1	3	3	1	1	4	1	3	45.2	45.2	45.2	10.588	93	93	0	31.706	31.2	7.5	7.5	45.2	7.5	31.2	2.1122e+09	581830000	2897100	9479400	1.0486e+09	48514000	420830000	5
B2J5W7	B2J5W7	4	4	4	tr|B2J5W7|B2J5W7_NOSP7 Ubiquinone biosynthesis protein OS=Nostoc punctiforme (strain ATCC 29133 / PCC 73102) OX=63737 GN=Npun_R0350 PE=1 SV=1	1	4	4	4	4	0	0	1	0	0	4	0	0	1	0	0	4	0	0	1	0	0	19.7	19.7	19.7	25.333	223	223	0	7.0224	19.7	0	0	3.6	0	0	162750000	146140000	0	0	16613000	0	0	13
B2J5X0	B2J5X0	1	1	1	tr|B2J5X0|B2J5X0_NOSP7 WD-40 repeat protein OS=Nostoc punctiforme (strain ATCC 29133 / PCC 73102) OX=63737 GN=Npun_F0353 PE=4 SV=1	1	1	1	1	1	0	0	1	0	1	1	0	0	1	0	1	1	0	0	1	0	1	0.8	0.8	0.8	135.46	1218	1218	0.0054127	1.6814	0.8	0	0	0.8	0	0.8	433610000	214300000	0	0	207130000	0	12178000	56
B2J5X2	B2J5X2	9	9	9	tr|B2J5X2|B2J5X2_NOSP7 Hemolysin-type calcium-binding region OS=Nostoc punctiforme (strain ATCC 29133 / PCC 73102) OX=63737 GN=Npun_F0356 PE=4 SV=1	1	9	9	9	8	0	0	7	0	0	8	0	0	7	0	0	8	0	0	7	0	0	19	19	19	99.842	976	976	0	69.032	17.6	0	0	16.1	0	0	480100000	303830000	0	0	176270000	0	0	20
B2J5X7	B2J5X7	1	1	1	tr|B2J5X7|B2J5X7_NOSP7 Hydrogenase assembly chaperone HypC/HupF OS=Nostoc punctiforme (strain ATCC 29133 / PCC 73102) OX=63737 GN=Npun_R0361 PE=3 SV=1	1	1	1	1	1	1	1	1	1	1	1	1	1	1	1	1	1	1	1	1	1	1	11.6	11.6	11.6	9.2686	86	86	0.0027663	1.9233	11.6	11.6	11.6	11.6	11.6	11.6	105810000	36620000	2837300	3832700	41862000	6116600	14545000	3
B2J5Y5	B2J5Y5	11	11	11	tr|B2J5Y5|B2J5Y5_NOSP7 Nickel-dependent hydrogenase, large subunit, HupL OS=Nostoc punctiforme (strain ATCC 29133 / PCC 73102) OX=63737 GN=Npun_F0369 PE=3 SV=1	1	11	11	11	3	1	1	10	0	1	3	1	1	10	0	1	3	1	1	10	0	1	25	25	25	60.079	531	531	0	9.7736	5.5	1.7	1.7	23.4	0	1.5	225910000	44869000	1030200	939970	169160000	0	9916800	36
B2J5Y6	B2J5Y6	4	4	4	tr|B2J5Y6|B2J5Y6_NOSP7 ATP-dependent endonuclease of the OLD family-like protein OS=Nostoc punctiforme (strain ATCC 29133 / PCC 73102) OX=63737 GN=Npun_R0370 PE=4 SV=1	1	4	4	4	1	0	0	2	1	1	1	0	0	2	1	1	1	0	0	2	1	1	3.6	3.6	3.6	103.25	897	897	0	5.9049	1	0	0	1.8	0.8	0.8	34421000	3508900	0	0	26409000	1038700	3463800	45
B2J5Y9	B2J5Y9	6	6	6	tr|B2J5Y9|B2J5Y9_NOSP7 Uncharacterized protein OS=Nostoc punctiforme (strain ATCC 29133 / PCC 73102) OX=63737 GN=Npun_F0373 PE=4 SV=1	1	6	6	6	6	0	1	5	5	6	6	0	1	5	5	6	6	0	1	5	5	6	45.7	45.7	45.7	15.627	140	140	0	98.466	45.7	0	7.1	40.7	33.6	45.7	3.7714e+09	1166500000	0	3568000	1.9521e+09	58509000	590770000	7
B2J5Z6	B2J5Z6	4	4	4	tr|B2J5Z6|B2J5Z6_NOSP7 Ferredoxin (2Fe-2S) OS=Nostoc punctiforme (strain ATCC 29133 / PCC 73102) OX=63737 GN=Npun_R0380 PE=3 SV=1	1	4	4	4	3	3	3	3	4	3	3	3	3	3	4	3	3	3	3	3	4	3	47.5	47.5	47.5	11.006	99	99	0	131.67	40.4	40.4	40.4	40.4	47.5	40.4	22371000000	7.5332e+09	462730000	640660000	9824500000	1210200000	2699900000	4
B2J5Z7	B2J5Z7	4	4	4	tr|B2J5Z7|B2J5Z7_NOSP7 Iron-sulfur cluster assembly accessory protein OS=Nostoc punctiforme (strain ATCC 29133 / PCC 73102) OX=63737 GN=Npun_R0381 PE=4 SV=1	1	4	4	4	3	2	2	3	2	2	3	2	2	3	2	2	3	2	2	3	2	2	46.3	46.3	46.3	12.859	123	123	0	24.561	40.7	12.2	12.2	40.7	12.2	12.2	742740000	211390000	11755000	14432000	347100000	22899000	135160000	8
B2J5Z9	B2J5Z9	7	7	7	sp|B2J5Z9|NIFW_NOSP7 Nitrogenase-stabilizing/protective protein NifW OS=Nostoc punctiforme (strain ATCC 29133 / PCC 73102) OX=63737 GN=nifW PE=3 SV=1	1	7	7	7	7	5	5	7	6	6	7	5	5	7	6	6	7	5	5	7	6	6	51.4	51.4	51.4	12.451	105	105	0	98.342	51.4	19	32.4	51.4	51.4	51.4	10264000000	4305500000	186970000	99951000	4393700000	374820000	903200000	6
B2J601	B2J601	3	3	3	tr|B2J601|B2J601_NOSP7 Nitrogen fixation protein OS=Nostoc punctiforme (strain ATCC 29133 / PCC 73102) OX=63737 GN=Npun_R0385 PE=4 SV=1	1	3	3	3	3	1	2	2	2	2	3	1	2	2	2	2	3	1	2	2	2	2	20.9	20.9	20.9	17.616	158	158	0	13.66	20.9	5.1	11.4	11.4	11.4	11.4	585640000	473940000	7319400	18784000	52421000	8713300	24469000	6
B2J602	B2J602	3	3	3	tr|B2J602|B2J602_NOSP7 Nitrogen fixation protein NifX OS=Nostoc punctiforme (strain ATCC 29133 / PCC 73102) OX=63737 GN=Npun_R0386 PE=3 SV=1	1	3	3	3	2	0	0	2	1	3	2	0	0	2	1	3	2	0	0	2	1	3	22.6	22.6	22.6	15.235	137	137	0	26.233	14.6	0	0	14.6	5.8	22.6	1.5784e+09	866420000	0	0	640960000	6465200	64576000	8
B2J603	B2J603	7	7	7	tr|B2J603|B2J603_NOSP7 Nitrogenase iron-molybdenum cofactor biosynthesis protein NifN OS=Nostoc punctiforme (strain ATCC 29133 / PCC 73102) OX=63737 GN=Npun_R0387 PE=3 SV=1	1	7	7	7	6	0	0	5	1	1	6	0	0	5	1	1	6	0	0	5	1	1	12.8	12.8	12.8	48.126	445	445	0	12.15	11	0	0	10.8	1.6	2	435410000	196340000	0	0	231490000	1917600	5662000	16
B2J604	B2J604	4	4	4	tr|B2J604|B2J604_NOSP7 Nitrogenase iron-molybdenum cofactor biosynthesis protein NifE OS=Nostoc punctiforme (strain ATCC 29133 / PCC 73102) OX=63737 GN=Npun_R0388 PE=3 SV=1	1	4	4	4	3	0	0	3	2	2	3	0	0	3	2	2	3	0	0	3	2	2	8.9	8.9	8.9	50.651	460	460	0	7.151	6.7	0	0	6.7	4.6	4.6	154340000	77525000	0	0	67040000	1821000	7956300	21
B2J606	B2J606	19	19	19	tr|B2J606|B2J606_NOSP7 Nitrogenase molybdenum-iron protein beta chain OS=Nostoc punctiforme (strain ATCC 29133 / PCC 73102) OX=63737 GN=Npun_R0390 PE=3 SV=1	1	19	19	19	18	2	2	17	8	11	18	2	2	17	8	11	18	2	2	17	8	11	46.2	46.2	46.2	57.642	511	511	0	164.8	42.3	4.5	4.5	45.8	16	26.8	8837800000	3.826e+09	35157000	79052000	4.1409e+09	106350000	650350000	19
B2J608	B2J608	5	5	5	tr|B2J608|B2J608_NOSP7 Uncharacterized protein OS=Nostoc punctiforme (strain ATCC 29133 / PCC 73102) OX=63737 GN=Npun_F0393 PE=4 SV=1	1	5	5	5	3	0	0	4	0	1	3	0	0	4	0	1	3	0	0	4	0	1	59.8	59.8	59.8	10.066	87	87	0	15.268	48.3	0	0	42.5	0	11.5	150150000	67050000	0	0	81162000	0	1933500	6
B2J609	B2J609	3	3	3	tr|B2J609|B2J609_NOSP7 PIN domain-containing protein OS=Nostoc punctiforme (strain ATCC 29133 / PCC 73102) OX=63737 GN=Npun_F0394 PE=4 SV=1	1	3	3	3	3	0	0	3	0	0	3	0	0	3	0	0	3	0	0	3	0	0	23.4	23.4	23.4	16.688	154	154	0	5.811	23.4	0	0	23.4	0	0	262070000	107440000	0	0	154630000	0	0	4
B2J612	B2J612	11	11	11	tr|B2J612|B2J612_NOSP7 DUF2267 domain-containing protein OS=Nostoc punctiforme (strain ATCC 29133 / PCC 73102) OX=63737 GN=Npun_R0398 PE=4 SV=1	1	11	11	11	11	3	4	10	6	8	11	3	4	10	6	8	11	3	4	10	6	8	68.7	68.7	68.7	20.246	179	179	0	99.283	68.7	16.8	28.5	64.8	32.4	46.4	6.4044e+09	3.5679e+09	18661000	7771200	1.9008e+09	102070000	807190000	13
B2J614	B2J614	1	1	1	tr|B2J614|B2J614_NOSP7 Methyltransferase type 11 OS=Nostoc punctiforme (strain ATCC 29133 / PCC 73102) OX=63737 GN=Npun_R0400 PE=4 SV=1	1	1	1	1	0	0	1	0	0	0	0	0	1	0	0	0	0	0	1	0	0	0	5.6	5.6	5.6	23.85	215	215	0	3.9616	0	0	5.6	0	0	0	3491100	0	0	3491100	0	0	0	8
B2J616	B2J616	7	7	7	tr|B2J616|B2J616_NOSP7 Hemolysin-type calcium-binding region OS=Nostoc punctiforme (strain ATCC 29133 / PCC 73102) OX=63737 GN=Npun_F0402 PE=4 SV=1	1	7	7	7	6	0	0	4	4	5	6	0	0	4	4	5	6	0	0	4	4	5	23	23	23	41.008	395	395	0	85.892	19.2	0	0	12.4	11.6	15.4	431770000	161970000	0	0	132950000	31603000	105240000	15
B2J618	B2J618	18	18	18	tr|B2J618|B2J618_NOSP7 Nuclear transport factor 2 OS=Nostoc punctiforme (strain ATCC 29133 / PCC 73102) OX=63737 GN=Npun_R0404 PE=3 SV=1	1	18	18	18	18	12	13	17	11	13	18	12	13	17	11	13	18	12	13	17	11	13	58.5	58.5	58.5	35.346	318	318	0	119.84	58.5	34.9	39.9	55.7	32.7	43.7	9540700000	5113000000	197150000	232210000	3.0852e+09	233830000	679410000	20
B2J635	B2J635	1	1	1	tr|B2J635|B2J635_NOSP7 Glyoxalase/bleomycin resistance protein/dioxygenase OS=Nostoc punctiforme (strain ATCC 29133 / PCC 73102) OX=63737 GN=Npun_R2127 PE=4 SV=1	1	1	1	1	1	1	1	1	1	1	1	1	1	1	1	1	1	1	1	1	1	1	8.1	8.1	8.1	15.307	135	135	0.0014174	2.2316	8.1	8.1	8.1	8.1	8.1	8.1	76474000	19384000	3069200	4529700	27806000	6896800	14788000	4
B2J637	B2J637	1	1	1	tr|B2J637|B2J637_NOSP7 SnoaL-like domain-containing protein OS=Nostoc punctiforme (strain ATCC 29133 / PCC 73102) OX=63737 GN=Npun_R2129 PE=4 SV=1	1	1	1	1	0	0	0	1	0	0	0	0	0	1	0	0	0	0	0	1	0	0	4.8	4.8	4.8	16.966	147	147	1	-2	0	0	0	4.8	0	0	14260000	0	0	0	14260000	0	0	7
B2J658	B2J658	1	1	1	tr|B2J658|B2J658_NOSP7 Gas vesicle structural protein OS=Nostoc punctiforme (strain ATCC 29133 / PCC 73102) OX=63737 GN=Npun_F2154 PE=3 SV=1	1	1	1	1	0	0	0	0	0	1	0	0	0	0	0	1	0	0	0	0	0	1	10.3	10.3	10.3	12.674	116	116	0.0020891	2.0507	0	0	0	0	0	10.3	3690900	0	0	0	0	0	3690900	8
B2J664	B2J664	2	2	2	tr|B2J664|B2J664_NOSP7 Gas vesicle protein GvpC OS=Nostoc punctiforme (strain ATCC 29133 / PCC 73102) OX=63737 GN=Npun_F2160 PE=4 SV=1	1	2	2	2	0	0	0	0	2	2	0	0	0	0	2	2	0	0	0	0	2	2	8.5	8.5	8.5	27.341	235	235	0	10.217	0	0	0	0	8.5	8.5	15373000	0	0	0	0	4345400	11028000	16
B2J666	B2J666	1	1	1	tr|B2J666|B2J666_NOSP7 Response regulator receiver, CheY OS=Nostoc punctiforme (strain ATCC 29133 / PCC 73102) OX=63737 GN=Npun_F2162 PE=4 SV=1	1	1	1	1	1	0	0	1	0	0	1	0	0	1	0	0	1	0	0	1	0	0	10.8	10.8	10.8	13.512	120	120	0	4.1482	10.8	0	0	10.8	0	0	64783000	30389000	0	0	34394000	0	0	7
B2J668	B2J668	40	40	39	tr|B2J668|B2J668_NOSP7 Methyl-accepting chemotaxis sensory transducer with phytochrome sensor OS=Nostoc punctiforme (strain ATCC 29133 / PCC 73102) OX=63737 GN=Npun_F2164 PE=3 SV=1	1	40	40	39	29	0	0	26	9	25	29	0	0	26	9	25	28	0	0	25	9	24	24	24	23.4	196.81	1745	1745	0	214.31	16.7	0	0	14.7	5.3	15.7	2440600000	1.0195e+09	0	0	974610000	35042000	411500000	93
B2J677	B2J677	3	3	3	tr|B2J677|B2J677_NOSP7 Short-chain dehydrogenase/reductase SDR OS=Nostoc punctiforme (strain ATCC 29133 / PCC 73102) OX=63737 GN=Npun_R2173 PE=4 SV=1	1	3	3	3	3	0	0	1	0	1	3	0	0	1	0	1	3	0	0	1	0	1	12.5	12.5	12.5	54.54	496	496	0	9.61	12.5	0	0	6	0	3.6	48370000	36369000	0	0	9087300	0	2913100	26
B2J697	B2J697	2	2	2	tr|B2J697|B2J697_NOSP7 Glucose-methanol-choline oxidoreductase OS=Nostoc punctiforme (strain ATCC 29133 / PCC 73102) OX=63737 GN=Npun_F2198 PE=3 SV=1	1	2	2	2	1	1	0	0	0	1	1	1	0	0	0	1	1	1	0	0	0	1	4.4	4.4	4.4	58.993	523	523	0	3.515	2.3	2.1	0	0	0	2.1	20430000	13061000	0	0	0	0	7369000	24
B2J6A6	B2J6A6	7	7	7	tr|B2J6A6|B2J6A6_NOSP7 DM13 domain-containing protein OS=Nostoc punctiforme (strain ATCC 29133 / PCC 73102) OX=63737 GN=Npun_F2210 PE=4 SV=1	1	7	7	7	6	4	5	5	5	7	6	4	5	5	5	7	6	4	5	5	5	7	53.4	53.4	53.4	18.835	176	176	0	43.853	46	29.5	35.2	40.3	36.9	53.4	764890000	253480000	27593000	68034000	238160000	50311000	127320000	12
B2J6C1	B2J6C1	1	1	1	tr|B2J6C1|B2J6C1_NOSP7 Cobalamin synthesis protein, P47K OS=Nostoc punctiforme (strain ATCC 29133 / PCC 73102) OX=63737 GN=Npun_R3945 PE=3 SV=1	1	1	1	1	1	0	0	1	0	0	1	0	0	1	0	0	1	0	0	1	0	0	4	4	4	41.655	371	371	0	25.275	4	0	0	4	0	0	144780000	69896000	0	0	74885000	0	0	13
B2J6C2	B2J6C2	3	3	3	tr|B2J6C2|B2J6C2_NOSP7 Cysteine--tRNA ligase OS=Nostoc punctiforme (strain ATCC 29133 / PCC 73102) OX=63737 GN=cysS PE=3 SV=1	1	3	3	3	1	1	0	1	1	2	1	1	0	1	1	2	1	1	0	1	1	2	5	5	5	59.812	524	524	0	8.4226	1.9	1.7	0	1.3	1.7	3.1	16216000	0	732120	0	3760100	1747500	9976500	32
B2J6C4	B2J6C4	7	7	7	tr|B2J6C4|B2J6C4_NOSP7 Metalloprotease TldD/E C-terminal domain-containing protein OS=Nostoc punctiforme (strain ATCC 29133 / PCC 73102) OX=63737 GN=Npun_F3948 PE=4 SV=1	1	7	7	7	6	0	2	3	2	4	6	0	2	3	2	4	6	0	2	3	2	4	15.2	15.2	15.2	50.147	448	448	0	23.055	13.2	0	4.5	6.2	4.2	7.8	302920000	126310000	0	68596000	55657000	8960600	43390000	20
B2J6C6	B2J6C6	1	1	1	sp|B2J6C6|COAD_NOSP7 Phosphopantetheine adenylyltransferase OS=Nostoc punctiforme (strain ATCC 29133 / PCC 73102) OX=63737 GN=coaD PE=3 SV=1	1	1	1	1	1	0	0	0	1	0	1	0	0	0	1	0	1	0	0	0	1	0	3.8	3.8	3.8	20.607	183	183	0.0034223	1.8087	3.8	0	0	0	3.8	0	16222000	13572000	0	0	0	2649800	0	7
B2J6D6	B2J6D6	10	10	10	tr|B2J6D6|B2J6D6_NOSP7 PEP-CTERM protein-sorting domain-containing protein OS=Nostoc punctiforme (strain ATCC 29133 / PCC 73102) OX=63737 GN=Npun_R3960 PE=4 SV=1	1	10	10	10	10	1	0	9	8	7	10	1	0	9	8	7	10	1	0	9	8	7	45.7	45.7	45.7	33.015	315	315	0	229.18	45.7	3.5	0	42.2	36.2	31.1	6.4602e+09	1143200000	1330600	0	4.215e+09	357680000	742940000	10
B2J6D7	B2J6D7	8	8	8	tr|B2J6D7|B2J6D7_NOSP7 Aminotransferase, class I and II OS=Nostoc punctiforme (strain ATCC 29133 / PCC 73102) OX=63737 GN=Npun_R3961 PE=4 SV=1	1	8	8	8	7	4	5	6	5	5	7	4	5	6	5	5	7	4	5	6	5	5	26.8	26.8	26.8	43.719	403	403	0	36.08	24.8	9.9	13.2	20.3	13.2	13.2	481700000	167360000	25413000	30079000	138920000	50482000	69443000	18
B2J6D8	B2J6D8	3	3	3	tr|B2J6D8|B2J6D8_NOSP7 Thioredoxin OS=Nostoc punctiforme (strain ATCC 29133 / PCC 73102) OX=63737 GN=Npun_R3962 PE=3 SV=1	1	3	3	3	1	0	0	2	0	2	1	0	0	2	0	2	1	0	0	2	0	2	30.6	30.6	30.6	12.399	111	111	0	17.781	10.8	0	0	20.7	0	20.7	127860000	20855000	0	0	74450000	0	32554000	6
B2J6D9	B2J6D9	15	15	15	tr|B2J6D9|B2J6D9_NOSP7 Phage shock protein A, PspA OS=Nostoc punctiforme (strain ATCC 29133 / PCC 73102) OX=63737 GN=Npun_R3963 PE=1 SV=1	1	15	15	15	14	8	8	12	12	11	14	8	8	12	12	11	14	8	8	12	12	11	46.5	46.5	46.5	28.711	258	258	0	95.118	46.1	33.3	33.3	41.9	43.8	39.1	6.6196e+09	3.2062e+09	47602000	65339000	1.8798e+09	471850000	948850000	14
B2J6E5	B2J6E5	2	2	2	tr|B2J6E5|B2J6E5_NOSP7 DUF4351 domain-containing protein OS=Nostoc punctiforme (strain ATCC 29133 / PCC 73102) OX=63737 GN=Npun_F3969 PE=4 SV=1	1	2	2	2	1	0	0	1	0	0	1	0	0	1	0	0	1	0	0	1	0	0	7.3	7.3	7.3	31.538	274	274	0	2.956	4	0	0	3.3	0	0	29635000	12410000	0	0	17225000	0	0	14
B2J6E7	B2J6E7	4	4	4	tr|B2J6E7|B2J6E7_NOSP7 7,8-dihydroneopterin aldolase OS=Nostoc punctiforme (strain ATCC 29133 / PCC 73102) OX=63737 GN=Npun_F3971 PE=3 SV=1	1	4	4	4	3	2	3	4	2	3	3	2	3	4	2	3	3	2	3	4	2	3	32	32	32	13.567	122	122	0	17.129	23	13.9	23	32	13.9	23	631380000	279580000	12311000	20653000	255110000	17596000	46120000	9
B2J6F0	B2J6F0	1	1	1	tr|B2J6F0|B2J6F0_NOSP7 Calcium-binding protein OS=Nostoc punctiforme (strain ATCC 29133 / PCC 73102) OX=63737 GN=Npun_R3974 PE=4 SV=1	1	1	1	1	1	0	0	1	0	1	1	0	0	1	0	1	1	0	0	1	0	1	10.3	10.3	10.3	14.569	126	126	0	3.2306	10.3	0	0	10.3	0	10.3	116510000	67247000	0	0	39998000	0	9262800	8
B2J6F2	B2J6F2	2	2	2	tr|B2J6F2|B2J6F2_NOSP7 DUF1517 domain-containing protein OS=Nostoc punctiforme (strain ATCC 29133 / PCC 73102) OX=63737 GN=Npun_R3977 PE=4 SV=1	1	2	2	2	2	0	0	1	0	0	2	0	0	1	0	0	2	0	0	1	0	0	9.2	9.2	9.2	35.007	327	327	0	29.097	9.2	0	0	6.4	0	0	84987000	49556000	0	0	35431000	0	0	13
B2J6F8	B2J6F8	24	24	24	tr|B2J6F8|B2J6F8_NOSP7 DUF1565 domain-containing protein OS=Nostoc punctiforme (strain ATCC 29133 / PCC 73102) OX=63737 GN=Npun_F3983 PE=4 SV=1	1	24	24	24	21	9	12	18	18	17	21	9	12	18	18	17	21	9	12	18	18	17	58.8	58.8	58.8	66.989	633	633	0	323.31	47.7	16.4	22.4	45.7	37.6	36.3	5803100000	1.6439e+09	50124000	123470000	1.6221e+09	1.0404e+09	1323100000	29
B2J6G4	B2J6G4	2	2	2	tr|B2J6G4|B2J6G4_NOSP7 Uncharacterized protein OS=Nostoc punctiforme (strain ATCC 29133 / PCC 73102) OX=63737 GN=Npun_R3989 PE=4 SV=1	1	2	2	2	2	0	0	1	0	0	2	0	0	1	0	0	2	0	0	1	0	0	13.3	13.3	13.3	16.979	158	158	0	3.8015	13.3	0	0	7	0	0	194260000	126060000	0	0	68198000	0	0	6
B2J6G5	B2J6G5	17	17	17	tr|B2J6G5|B2J6G5_NOSP7 Alanine dehydrogenase OS=Nostoc punctiforme (strain ATCC 29133 / PCC 73102) OX=63737 GN=Npun_R3990 PE=3 SV=1	1	17	17	17	17	10	7	17	14	14	17	10	7	17	14	14	17	10	7	17	14	14	50.4	50.4	50.4	38.921	363	363	0	106.85	50.4	23.1	20.1	50.4	32.8	34.7	12371000000	3.6588e+09	156350000	85379000	5784800000	681290000	2.0047e+09	19
B2J6H8	B2J6H8	4	4	4	tr|B2J6H8|B2J6H8_NOSP7 Uncharacterized protein OS=Nostoc punctiforme (strain ATCC 29133 / PCC 73102) OX=63737 GN=Npun_F4004 PE=4 SV=1	1	4	4	4	3	0	0	4	0	0	3	0	0	4	0	0	3	0	0	4	0	0	9.5	9.5	9.5	49.423	441	441	0	9.6939	7.7	0	0	9.5	0	0	111290000	45810000	0	0	65485000	0	0	24
B2J6I0	B2J6I0	14	14	14	sp|B2J6I0|SYR_NOSP7 Arginine--tRNA ligase OS=Nostoc punctiforme (strain ATCC 29133 / PCC 73102) OX=63737 GN=argS PE=3 SV=1	1	14	14	14	8	1	0	9	4	8	8	1	0	9	4	8	8	1	0	9	4	8	26.9	26.9	26.9	65.562	584	584	0	52.873	14.2	1.7	0	18.5	6.8	15.4	542110000	202530000	2686700	0	228920000	18533000	89433000	38
B2J6I1	B2J6I1	2	2	2	tr|B2J6I1|B2J6I1_NOSP7 YcfA family protein OS=Nostoc punctiforme (strain ATCC 29133 / PCC 73102) OX=63737 GN=Npun_F4007 PE=3 SV=1	1	2	2	2	0	1	0	0	1	0	0	1	0	0	1	0	0	1	0	0	1	0	21.7	21.7	21.7	6.8366	60	60	0	3.6949	0	15	0	0	21.7	0	9347300	0	4055000	0	0	5292300	0	4
B2J6I4	B2J6I4	15	15	15	tr|B2J6I4|B2J6I4_NOSP7 Glycine--tRNA ligase beta subunit OS=Nostoc punctiforme (strain ATCC 29133 / PCC 73102) OX=63737 GN=glyS PE=3 SV=1	1	15	15	15	10	2	4	9	10	10	10	2	4	9	10	10	10	2	4	9	10	10	22.5	22.5	22.5	80.068	717	717	0	38.827	15.3	2.9	5.4	13.4	13.4	13.4	801830000	254050000	3918300	57214000	183290000	171890000	131460000	38
B2J6J5	B2J6J5	11	11	11	tr|B2J6J5|B2J6J5_NOSP7 PBP domain-containing protein OS=Nostoc punctiforme (strain ATCC 29133 / PCC 73102) OX=63737 GN=Npun_F4021 PE=4 SV=1	1	11	11	11	11	0	2	7	0	3	11	0	2	7	0	3	11	0	2	7	0	3	10.2	10.2	10.2	144.27	1327	1327	0	134.57	10.2	0	1.6	6	0	2.9	986850000	609790000	0	926580	339960000	0	36172000	41
B2J6K1;B2J7J1	B2J6K1;B2J7J1	3;2	3;2	3;2	tr|B2J6K1|B2J6K1_NOSP7 S-layer domain protein OS=Nostoc punctiforme (strain ATCC 29133 / PCC 73102) OX=63737 GN=Npun_F4027 PE=4 SV=1;tr|B2J7J1|B2J7J1_NOSP7 S-layer domain protein OS=Nostoc punctiforme (strain ATCC 29133 / PCC 73102) OX=63737 GN=Npun_R4058	2	3	3	3	2	2	0	1	3	3	2	2	0	1	3	3	2	2	0	1	3	3	6.8	6.8	6.8	43.38	413	413;674	0	6.1979	4.6	4.4	0	2.2	6.8	6.8	74349000	32382000	3879600	0	4772700	17508000	15806000	13
B2J6K5	B2J6K5	1	1	1	tr|B2J6K5|B2J6K5_NOSP7 Transcriptional regulator, PadR-like family OS=Nostoc punctiforme (strain ATCC 29133 / PCC 73102) OX=63737 GN=Npun_R4031 PE=4 SV=1	1	1	1	1	1	0	0	1	1	0	1	0	0	1	1	0	1	0	0	1	1	0	9.6	9.6	9.6	13.71	115	115	0	2.8453	9.6	0	0	9.6	9.6	0	154270000	72620000	0	0	67992000	13656000	0	3
B2J6K8	B2J6K8	16	16	16	sp|B2J6K8|SYS_NOSP7 Serine--tRNA ligase OS=Nostoc punctiforme (strain ATCC 29133 / PCC 73102) OX=63737 GN=serS PE=3 SV=1	1	16	16	16	7	5	6	8	12	15	7	5	6	8	12	15	7	5	6	8	12	15	44.1	44.1	44.1	47.58	426	426	0	119.68	17.6	14.1	17.1	21.6	34.3	42	1248300000	218190000	30250000	33055000	301360000	126750000	538670000	22
B2J6L1	B2J6L1	4	4	4	sp|B2J6L1|RS14_NOSP7 30S ribosomal protein S14 OS=Nostoc punctiforme (strain ATCC 29133 / PCC 73102) OX=63737 GN=rpsN PE=3 SV=1	1	4	4	4	4	0	3	3	4	4	4	0	3	3	4	4	4	0	3	3	4	4	30	30	30	11.842	100	100	0	42.952	30	0	17	22	30	30	2721600000	1393500000	0	11413000	1.011e+09	54150000	251660000	3
B2J6L8	B2J6L8	6	6	6	tr|B2J6L8|B2J6L8_NOSP7 DUF3598 domain-containing protein OS=Nostoc punctiforme (strain ATCC 29133 / PCC 73102) OX=63737 GN=Npun_R4044 PE=1 SV=1	1	6	6	6	5	2	3	5	2	4	5	2	3	5	2	4	5	2	3	5	2	4	23	23	23	30.27	269	269	0	11.825	16.4	6.3	8.9	19.7	6.3	13	328800000	127860000	7626400	8727300	140770000	8384100	35430000	14
B2J6N3	B2J6N3	6	6	6	tr|B2J6N3|B2J6N3_NOSP7 UDP-glucose 6-dehydrogenase OS=Nostoc punctiforme (strain ATCC 29133 / PCC 73102) OX=63737 GN=Npun_F5503 PE=3 SV=1	1	6	6	6	6	0	0	3	0	1	6	0	0	3	0	1	6	0	0	3	0	1	12.9	12.9	12.9	46.889	433	433	0	8.7207	12.9	0	0	5.8	0	1.6	194380000	146670000	0	0	41431000	0	6282500	26
B2J6N6	B2J6N6	31	31	31	tr|B2J6N6|B2J6N6_NOSP7 Parallel beta-helix repeat OS=Nostoc punctiforme (strain ATCC 29133 / PCC 73102) OX=63737 GN=Npun_R5506 PE=4 SV=1	1	31	31	31	27	20	20	26	26	27	27	20	20	26	26	27	27	20	20	26	26	27	65.6	65.6	65.6	50.24	459	459	0	323.31	63.2	48.6	48.6	57.3	58.8	60.1	276080000000	97869000000	1.6136e+09	4626600000	93860000000	33020000000	45091000000	22
B2J6N7	B2J6N7	5	5	5	tr|B2J6N7|B2J6N7_NOSP7 Polysaccharide export protein OS=Nostoc punctiforme (strain ATCC 29133 / PCC 73102) OX=63737 GN=Npun_R5507 PE=4 SV=1	1	5	5	5	0	0	0	4	2	0	0	0	0	4	2	0	0	0	0	4	2	0	11.5	11.5	11.5	51.284	489	489	0	22.628	0	0	0	9.4	3.9	0	72173000	0	0	0	63048000	9125400	0	17
B2J6N9	B2J6N9	3	3	3	tr|B2J6N9|B2J6N9_NOSP7 Imidazoleglycerol-phosphate dehydratase OS=Nostoc punctiforme (strain ATCC 29133 / PCC 73102) OX=63737 GN=hisB PE=3 SV=1	1	3	3	3	2	0	0	2	0	0	2	0	0	2	0	0	2	0	0	2	0	0	12.2	12.2	12.2	23.468	213	213	0.001442	2.459	8.5	0	0	7.5	0	0	113490000	57901000	0	0	55589000	0	0	10
B2J6P6	B2J6P6	10	10	10	tr|B2J6P6|B2J6P6_NOSP7 Aldo/keto reductase OS=Nostoc punctiforme (strain ATCC 29133 / PCC 73102) OX=63737 GN=Npun_F5516 PE=4 SV=1	1	10	10	10	9	6	7	7	9	7	9	6	7	7	9	7	9	6	7	7	9	7	36.1	36.1	36.1	31.96	288	288	0	41.67	35.8	22.9	28.1	27.8	33.3	28.1	2637500000	444390000	90855000	170070000	441670000	411280000	1079300000	17
B2J6P7	B2J6P7	2	2	2	tr|B2J6P7|B2J6P7_NOSP7 Photosystem II oxygen evolving complex protein PsbP OS=Nostoc punctiforme (strain ATCC 29133 / PCC 73102) OX=63737 GN=Npun_F5517 PE=4 SV=1	1	2	2	2	2	1	1	1	0	1	2	1	1	1	0	1	2	1	1	1	0	1	13.3	13.3	13.3	19.897	181	181	0	5.5958	13.3	5.5	5.5	5.5	0	5.5	66613000	47398000	2468500	1592600	10324000	0	4829100	10
B2J6P8	B2J6P8	6	6	6	sp|B2J6P8|NTPP_NOSP7 Nucleoside triphosphate pyrophosphatase OS=Nostoc punctiforme (strain ATCC 29133 / PCC 73102) OX=63737 GN=Npun_F5518 PE=3 SV=1	1	6	6	6	6	4	4	6	5	4	6	4	4	6	5	4	6	4	4	6	5	4	38.6	38.6	38.6	21.576	197	197	0	77.016	38.6	23.9	23.9	38.6	28.9	23.9	677910000	259880000	13145000	23510000	257290000	36165000	87923000	11
B2J6Q0	B2J6Q0	11	11	11	tr|B2J6Q0|B2J6Q0_NOSP7 Dihydroxyacetone kinase, DhaK subunit OS=Nostoc punctiforme (strain ATCC 29133 / PCC 73102) OX=63737 GN=Npun_R5520 PE=4 SV=1	1	11	11	11	10	4	4	6	7	7	10	4	4	6	7	7	10	4	4	6	7	7	26.7	26.7	26.7	38.795	356	356	0	23.195	26.4	10.7	11.5	17.1	20.2	18.3	754750000	337360000	17358000	8937800	216580000	43760000	130750000	21
B2J6Q1	B2J6Q1	3	3	3	tr|B2J6Q1|B2J6Q1_NOSP7 Beta-lactamase domain protein OS=Nostoc punctiforme (strain ATCC 29133 / PCC 73102) OX=63737 GN=Npun_R5521 PE=4 SV=1	1	3	3	3	1	2	0	0	1	0	1	2	0	0	1	0	1	2	0	0	1	0	9.3	9.3	9.3	33.4	291	291	0	3.7485	4.1	5.2	0	0	2.4	0	34974000	30096000	3468800	0	0	1409500	0	16
B2J6S1	B2J6S1	5	5	5	tr|B2J6S1|B2J6S1_NOSP7 Uncharacterized protein OS=Nostoc punctiforme (strain ATCC 29133 / PCC 73102) OX=63737 GN=Npun_F5542 PE=4 SV=1	1	5	5	5	5	0	0	3	3	4	5	0	0	3	3	4	5	0	0	3	3	4	50.8	50.8	50.8	13.971	122	122	0	46.56	50.8	0	0	27.9	27.9	41	453530000	114620000	0	0	111580000	71240000	156090000	7
B2J6S4	B2J6S4	4	4	4	tr|B2J6S4|B2J6S4_NOSP7 Rho termination factor N-terminal domain-containing protein OS=Nostoc punctiforme (strain ATCC 29133 / PCC 73102) OX=63737 GN=Npun_F5545 PE=4 SV=1	1	4	4	4	3	1	2	1	4	3	3	1	2	1	4	3	3	1	2	1	4	3	15.8	15.8	15.8	25.246	228	228	0	10.406	11.4	3.9	7.9	3.9	15.8	11.4	129690000	26230000	634510	4505300	12818000	34677000	50824000	9
B2J6S5	B2J6S5	3	3	3	sp|B2J6S5|NDHJ_NOSP7 NAD(P)H-quinone oxidoreductase subunit J OS=Nostoc punctiforme (strain ATCC 29133 / PCC 73102) OX=63737 GN=ndhJ PE=3 SV=1	1	3	3	3	3	0	0	2	0	0	3	0	0	2	0	0	3	0	0	2	0	0	25.6	25.6	25.6	20.292	176	176	0	12.236	25.6	0	0	15.9	0	0	111550000	78891000	0	0	32659000	0	0	10
B2J6T0	B2J6T0	2	2	2	sp|B2J6T0|PSBE_NOSP7 Cytochrome b559 subunit alpha OS=Nostoc punctiforme (strain ATCC 29133 / PCC 73102) OX=63737 GN=psbE PE=3 SV=1	1	2	2	2	1	2	2	1	1	1	1	2	2	1	1	1	1	2	2	1	1	1	11	11	11	9.2946	82	82	0	5.3052	9.8	11	11	9.8	11	11	120980000	37587000	12276000	12212000	38835000	6000100	14073000	5
B2J6T7	B2J6T7	6	6	6	tr|B2J6T7|B2J6T7_NOSP7 Fumarylacetoacetate (FAA) hydrolase OS=Nostoc punctiforme (strain ATCC 29133 / PCC 73102) OX=63737 GN=Npun_R5558 PE=4 SV=1	1	6	6	6	4	2	3	5	3	4	4	2	3	5	3	4	4	2	3	5	3	4	29.2	29.2	29.2	28.49	257	257	0	18.046	14	6.2	8.9	26.5	8.9	14	1313100000	423570000	20839000	43483000	605120000	76899000	143160000	10
B2J6T8	B2J6T8	7	7	7	sp|B2J6T8|RS6_NOSP7 30S ribosomal protein S6 OS=Nostoc punctiforme (strain ATCC 29133 / PCC 73102) OX=63737 GN=rpsF PE=3 SV=1	1	7	7	7	6	2	1	4	4	4	6	2	1	4	4	4	6	2	1	4	4	4	56	56	56	13.484	116	116	0	154.76	55.2	16.4	10.3	46.6	31	44	3.5679e+09	1.84e+09	18046000	32027000	880630000	216980000	580270000	6
B2J6U2	B2J6U2	15	15	15	sp|B2J6U2|ASSY_NOSP7 Argininosuccinate synthase OS=Nostoc punctiforme (strain ATCC 29133 / PCC 73102) OX=63737 GN=argG PE=3 SV=1	1	15	15	15	14	1	1	11	4	9	14	1	1	11	4	9	14	1	1	11	4	9	46	46	46	43.987	400	400	0	84.944	41	2.2	2.2	35	8.2	26	1.9105e+09	888120000	684280	1400400	828840000	26211000	165220000	23
B2J6U8	B2J6U8	10	10	10	sp|B2J6U8|EFTS_NOSP7 Elongation factor Ts OS=Nostoc punctiforme (strain ATCC 29133 / PCC 73102) OX=63737 GN=tsf PE=3 SV=1	1	10	10	10	9	5	5	9	6	7	9	5	5	9	6	7	9	5	5	9	6	7	46.8	46.8	46.8	34.238	314	314	0	164.58	39.5	16.2	16.2	41.4	20.4	25.5	7.3583e+09	3.0306e+09	68221000	111770000	3.0417e+09	191550000	914470000	13
B2J6U9	B2J6U9	12	12	12	sp|B2J6U9|RS2_NOSP7 30S ribosomal protein S2 OS=Nostoc punctiforme (strain ATCC 29133 / PCC 73102) OX=63737 GN=rpsB PE=3 SV=1	1	12	12	12	11	4	7	9	8	9	11	4	7	9	8	9	11	4	7	9	8	9	39.8	39.8	39.8	30.251	264	264	0	40.844	32.2	14	23.1	28	30.7	30.7	5107800000	1.7802e+09	73303000	133440000	1331500000	467990000	1321400000	13
B2J6V1	B2J6V1	1	1	1	tr|B2J6V1|B2J6V1_NOSP7 HAD-superfamily hydrolase, subfamily IIB OS=Nostoc punctiforme (strain ATCC 29133 / PCC 73102) OX=63737 GN=Npun_R5572 PE=4 SV=1	1	1	1	1	0	0	1	0	1	1	0	0	1	0	1	1	0	0	1	0	1	1	3.4	3.4	3.4	29.403	265	265	0.0014114	2.1892	0	0	3.4	0	3.4	3.4	4182800	0	0	391100	0	891000	2900700	11
B2J6V9	B2J6V9	10	10	10	tr|B2J6V9|B2J6V9_NOSP7 Pyruvate dehydrogenase E1 component subunit alpha OS=Nostoc punctiforme (strain ATCC 29133 / PCC 73102) OX=63737 GN=pdhA PE=4 SV=1	1	10	10	10	4	4	4	7	6	7	4	4	4	7	6	7	4	4	4	7	6	7	32.8	32.8	32.8	38.233	344	344	0	61.477	13.7	13.4	12.8	26.2	19.2	20.9	1135400000	467100000	11622000	16313000	492600000	36752000	111000000	20
B2J6W0	B2J6W0	11	11	11	tr|B2J6W0|B2J6W0_NOSP7 Aldose 1-epimerase OS=Nostoc punctiforme (strain ATCC 29133 / PCC 73102) OX=63737 GN=Npun_F5581 PE=4 SV=1	1	11	11	11	9	5	5	9	7	7	9	5	5	9	7	7	9	5	5	9	7	7	59.9	59.9	59.9	33.105	289	289	0	274.48	51.2	23.5	23.2	45.7	34.6	34.6	9400400000	3.4306e+09	185810000	325190000	4.1598e+09	435330000	863610000	16
B2J6W3	B2J6W3	13	13	13	tr|B2J6W3|B2J6W3_NOSP7 Fructose-1,6-bisphosphate aldolase OS=Nostoc punctiforme (strain ATCC 29133 / PCC 73102) OX=63737 GN=Npun_F5584 PE=3 SV=1	1	13	13	13	11	11	11	12	9	11	11	11	11	12	9	11	11	11	11	12	9	11	36.5	36.5	36.5	38.752	359	359	0	113.48	33.1	29.5	29.5	35.4	23.4	29.5	6.06e+09	2268300000	582190000	565320000	1.7242e+09	373790000	546200000	14
B2J6W4	B2J6W4	4	4	4	tr|B2J6W4|B2J6W4_NOSP7 Nitrilase/cyanide hydratase and apolipoprotein N-acyltransferase OS=Nostoc punctiforme (strain ATCC 29133 / PCC 73102) OX=63737 GN=Npun_R5585 PE=3 SV=1	1	4	4	4	4	0	0	1	0	0	4	0	0	1	0	0	4	0	0	1	0	0	23.3	23.3	23.3	29.926	270	270	0	19.989	23.3	0	0	6.7	0	0	77179000	66845000	0	0	10334000	0	0	15
B2J6W6	B2J6W6	7	7	7	tr|B2J6W6|B2J6W6_NOSP7 Thioredoxin OS=Nostoc punctiforme (strain ATCC 29133 / PCC 73102) OX=63737 GN=Npun_R5587 PE=3 SV=1	1	7	7	7	7	6	6	6	6	6	7	6	6	6	6	6	7	6	6	6	6	6	69.2	69.2	69.2	11.765	107	107	0	113.36	69.2	65.4	65.4	65.4	65.4	65.4	26804000000	11259000000	181680000	279420000	11777000000	422030000	2884400000	7
B2J6W7	B2J6W7	11	11	11	tr|B2J6W7|B2J6W7_NOSP7 IMP dehydrogenase family protein OS=Nostoc punctiforme (strain ATCC 29133 / PCC 73102) OX=63737 GN=Npun_R5588 PE=3 SV=1	1	11	11	11	8	2	2	9	5	10	8	2	2	9	5	10	8	2	2	9	5	10	35.4	35.4	35.4	40.436	387	387	0	75.26	21.7	6.2	8	30.7	15	31.3	1.8665e+09	728880000	15734000	9092800	729590000	80252000	302930000	20
B2J6X0	B2J6X0	3	3	3	tr|B2J6X0|B2J6X0_NOSP7 Phosphoadenosine 5-phosphosulfate reductase OS=Nostoc punctiforme (strain ATCC 29133 / PCC 73102) OX=63737 GN=cysH PE=3 SV=1	1	3	3	3	3	0	0	1	0	1	3	0	0	1	0	1	3	0	0	1	0	1	13.3	13.3	13.3	27.457	241	241	0	7.9868	13.3	0	0	4.6	0	4.6	73408000	59849000	0	0	10890000	0	2669300	14
B2J6Y0	B2J6Y0	2	2	2	tr|B2J6Y0|B2J6Y0_NOSP7 Methyltransferase type 12 OS=Nostoc punctiforme (strain ATCC 29133 / PCC 73102) OX=63737 GN=Npun_F5601 PE=4 SV=1	1	2	2	2	2	0	0	1	0	0	2	0	0	1	0	0	2	0	0	1	0	0	14.7	14.7	14.7	26.426	238	238	0	12.96	14.7	0	0	3.4	0	0	44999000	34405000	0	0	10594000	0	0	13
B2J6Y6;B2IV87	B2J6Y6	13;6	13;6	8;2	tr|B2J6Y6|B2J6Y6_NOSP7 Nitrogenase iron protein OS=Nostoc punctiforme (strain ATCC 29133 / PCC 73102) OX=63737 GN=nifH PE=3 SV=1	2	13	13	8	10	4	7	8	7	9	10	4	7	8	7	9	6	2	4	5	4	6	41.4	41.4	28.3	32.427	297	297;297	0	134.29	35.4	16.5	23.9	32.3	26.3	27.6	4628900000	1.5796e+09	79094000	197060000	1.6015e+09	243560000	928100000	15
B2J6Y7	B2J6Y7	5	5	5	tr|B2J6Y7|B2J6Y7_NOSP7 Group 1 truncated hemoglobin OS=Nostoc punctiforme (strain ATCC 29133 / PCC 73102) OX=63737 GN=Npun_R0416 PE=3 SV=1	1	5	5	5	5	3	3	4	3	3	5	3	3	4	3	3	5	3	3	4	3	3	56.8	56.8	56.8	12.809	118	118	0	87.674	56.8	37.3	37.3	55.9	37.3	37.3	3.544e+09	1410900000	30415000	73869000	1.6197e+09	57971000	351110000	6
B2J6Y8	B2J6Y8	6	6	6	tr|B2J6Y8|B2J6Y8_NOSP7 Nitrogen fixation protein NifU OS=Nostoc punctiforme (strain ATCC 29133 / PCC 73102) OX=63737 GN=Npun_R0417 PE=3 SV=1	1	6	6	6	4	0	1	6	0	3	4	0	1	6	0	3	4	0	1	6	0	3	26.4	26.4	26.4	32.154	299	299	0	32.289	18.1	0	4.7	26.4	0	12	901980000	304460000	0	1449000	553240000	0	42833000	18
B2J6Y9	B2J6Y9	3	3	3	tr|B2J6Y9|B2J6Y9_NOSP7 Cysteine desulfurase OS=Nostoc punctiforme (strain ATCC 29133 / PCC 73102) OX=63737 GN=Npun_R0418 PE=3 SV=1	1	3	3	3	1	0	0	2	0	1	1	0	0	2	0	1	1	0	0	2	0	1	9.5	9.5	9.5	44.057	402	402	0	3.9575	3.5	0	0	6	0	3.5	68028000	24200000	0	0	35905000	0	7923300	18
B2J6Z1	B2J6Z1	6	6	6	tr|B2J6Z1|B2J6Z1_NOSP7 FeMo cofactor biosynthesis protein NifB OS=Nostoc punctiforme (strain ATCC 29133 / PCC 73102) OX=63737 GN=Npun_R0420 PE=3 SV=1	1	6	6	6	6	3	1	6	2	4	6	3	1	6	2	4	6	3	1	6	2	4	14.1	14.1	14.1	53.714	483	483	0	25.663	14.1	7	2.9	14.1	5.6	9.3	354320000	164660000	7432400	3086200	144840000	10656000	23643000	29
B2J6Z2	B2J6Z2	27	27	27	tr|B2J6Z2|B2J6Z2_NOSP7 Glucose/sorbosone dehydrogenase-like protein OS=Nostoc punctiforme (strain ATCC 29133 / PCC 73102) OX=63737 GN=Npun_R0421 PE=4 SV=1	1	27	27	27	22	12	14	26	21	23	22	12	14	26	21	23	22	12	14	26	21	23	59	59	59	59.425	542	542	0	228.86	50.4	27.1	32.1	58.1	44.3	48.9	31801000000	5530500000	59070000	127770000	17712000000	3.187e+09	5184700000	31
B2J6Z4	B2J6Z4	2	2	2	tr|B2J6Z4|B2J6Z4_NOSP7 Uncharacterized protein OS=Nostoc punctiforme (strain ATCC 29133 / PCC 73102) OX=63737 GN=Npun_F0423 PE=4 SV=1	1	2	2	2	1	0	0	1	1	1	1	0	0	1	1	1	1	0	0	1	1	1	20.2	20.2	20.2	9.4947	84	84	0	3.1643	10.7	0	0	10.7	9.5	10.7	128180000	54293000	0	0	56634000	0	17248000	6
B2J6Z5	B2J6Z5	3	3	3	tr|B2J6Z5|B2J6Z5_NOSP7 HNH endonuclease OS=Nostoc punctiforme (strain ATCC 29133 / PCC 73102) OX=63737 GN=Npun_F0424 PE=4 SV=1	1	3	3	3	2	0	0	2	1	0	2	0	0	2	1	0	2	0	0	2	1	0	29.5	29.5	29.5	16.585	146	146	0	27.412	18.5	0	0	18.5	11	0	182380000	85945000	0	0	85954000	10482000	0	8
B2J6Z6	B2J6Z6	4	4	4	tr|B2J6Z6|B2J6Z6_NOSP7 Methyl-accepting chemotaxis protein OS=Nostoc punctiforme (strain ATCC 29133 / PCC 73102) OX=63737 GN=Npun_F0425 PE=4 SV=1	1	4	4	4	4	0	1	3	3	3	4	0	1	3	3	3	4	0	1	3	3	3	32.3	32.3	32.3	17.262	158	158	0	64.122	32.3	0	5.1	27.2	22.2	22.2	324690000	165520000	0	0	92079000	20114000	46975000	5
B2J701	B2J701	1	1	1	tr|B2J701|B2J701_NOSP7 Homocitrate synthase OS=Nostoc punctiforme (strain ATCC 29133 / PCC 73102) OX=63737 GN=Npun_F0430 PE=3 SV=1	1	1	1	1	1	0	0	1	0	0	1	0	0	1	0	0	1	0	0	1	0	0	2.9	2.9	2.9	40.803	377	377	0.002095	2.0843	2.9	0	0	2.9	0	0	95039000	39550000	0	0	55490000	0	0	15
B2J702	B2J702	5	5	5	tr|B2J702|B2J702_NOSP7 NifZ family protein OS=Nostoc punctiforme (strain ATCC 29133 / PCC 73102) OX=63737 GN=Npun_F0431 PE=3 SV=1	1	5	5	5	5	2	1	2	2	1	5	2	1	2	2	1	5	2	1	2	2	1	52.6	52.6	52.6	10.641	95	95	0	35.481	52.6	27.4	9.5	26.3	27.4	9.5	494250000	249350000	6575100	7318300	179230000	11973000	39801000	4
B2J703	B2J703	4	4	4	tr|B2J703|B2J703_NOSP7 NifT/FixU family protein OS=Nostoc punctiforme (strain ATCC 29133 / PCC 73102) OX=63737 GN=Npun_F0432 PE=4 SV=1	1	4	4	4	4	4	4	4	4	3	4	4	4	4	4	3	4	4	4	4	4	3	55.2	55.2	55.2	7.5026	67	67	0	38.654	55.2	55.2	55.2	55.2	55.2	32.8	2.006e+09	739060000	15608000	78225000	906890000	107420000	158770000	5
B2J705	B2J705	9	9	3	tr|B2J705|B2J705_NOSP7 PEP-CTERM protein-sorting domain-containing protein OS=Nostoc punctiforme (strain ATCC 29133 / PCC 73102) OX=63737 GN=Npun_R0434 PE=4 SV=1	1	9	9	3	4	1	3	8	5	8	4	1	3	8	5	8	0	0	0	3	2	2	44.7	44.7	17.2	32.16	309	309	0	224.96	22.3	4.2	18.4	44.3	27.2	36.2	6.0642e+09	444230000	7610200	38072000	4469600000	182430000	922240000	12
B2J707	B2J707	16	16	16	sp|B2J707|SYP_NOSP7 Proline--tRNA ligase OS=Nostoc punctiforme (strain ATCC 29133 / PCC 73102) OX=63737 GN=proS PE=3 SV=1	1	16	16	16	8	9	8	10	12	15	8	9	8	10	12	15	8	9	8	10	12	15	30	30	30	67.751	604	604	0	114.14	15.1	15.6	13.7	21.2	19.4	26.7	1347500000	268430000	43958000	37644000	356210000	157830000	483390000	31
B2J708	B2J708	3	3	3	tr|B2J708|B2J708_NOSP7 GerMN domain-containing protein OS=Nostoc punctiforme (strain ATCC 29133 / PCC 73102) OX=63737 GN=Npun_F0437 PE=4 SV=1	1	3	3	3	3	2	1	1	1	2	3	2	1	1	1	2	3	2	1	1	1	2	25.1	25.1	25.1	21.311	203	203	0	38.675	25.1	11.8	6.9	6.9	6.9	11.8	292860000	156240000	6236000	4400600	53241000	11372000	61372000	8
B2J710	B2J710	7	7	7	tr|B2J710|B2J710_NOSP7 Biotin carboxyl carrier protein of acetyl-CoA carboxylase OS=Nostoc punctiforme (strain ATCC 29133 / PCC 73102) OX=63737 GN=Npun_R0439 PE=4 SV=1	1	7	7	7	6	5	4	7	5	5	6	5	4	7	5	5	6	5	4	7	5	5	40.5	40.5	40.5	19.747	185	185	0	43.736	40	30.8	24.9	40.5	25.4	25.4	7.5717e+09	2663200000	45155000	137260000	3.9781e+09	219460000	528470000	7
B2J711	B2J711	5	5	5	sp|B2J711|EFP_NOSP7 Elongation factor P OS=Nostoc punctiforme (strain ATCC 29133 / PCC 73102) OX=63737 GN=efp PE=3 SV=1	1	5	5	5	4	1	1	3	2	1	4	1	1	3	2	1	4	1	1	3	2	1	31.9	31.9	31.9	20.56	185	185	0	16.633	25.4	6.5	6.5	20.5	13	6.5	359430000	150050000	8640800	0	152760000	15345000	32630000	13
B2J712	B2J712	7	7	7	tr|B2J712|B2J712_NOSP7 peptidylprolyl isomerase OS=Nostoc punctiforme (strain ATCC 29133 / PCC 73102) OX=63737 GN=Npun_F0441 PE=4 SV=1	1	7	7	7	7	1	1	4	0	2	7	1	1	4	0	2	7	1	1	4	0	2	19.7	19.7	19.7	41.206	375	375	0	19.309	19.7	2.4	2.4	9.9	0	6.7	246940000	159200000	3094400	5558100	54398000	0	24691000	19
[truncated: 377 more rows]
[truncated: 34 more columns]

## Sheet: (D) limma_output
Protein_IDs	Fasta_headers	Score	Sequence_coverage_delta456_1_percent	Sequence_coverage_delta456_2_percent	Sequence_coverage_delta456_3_percent	Sequence_coverage_WT_1_percent	Sequence_coverage_WT_2_percent	Sequence_coverage_WT_3_percent	iBAQ	iBAQ_delta456_1	iBAQ_delta456_2	iBAQ_delta456_3	iBAQ_WT_1	iBAQ_WT_2	iBAQ_WT_3	LFQ_delta456_1	LFQ_delta456_2	LFQ_delta456_3	LFQ_WT_1	LFQ_WT_2	LFQ_WT_3	Peptide_sequences	id	iBAQ_delta456_/_iBAQ_WT _lfc	-log10(Pval)	iBAQ_delta456_/_iBAQ_WT _Pval	iBAQ_delta456_/_iBAQ_WT _adjPval	LFQ_delta456_/_LFQ_WT _lfc	LFQ_delta456_/_LFQ_WT _Pval	LFQ_delta456_/_LFQ_WT _adjPval
[truncated: 1,527 more rows]

[truncated: 1 more sheets: (E) PEP-CTERM limma output]
